# Supplementary material for: Haloperidol induces neuroprotection and enhances neuromuscular function in both murine and human models of spinal muscular atrophy
Source: Exp Mol Med. 2026 Apr 13;58(4):1216–29. doi: 10.1038/s12276-026-01689-0 (PMC13144737; doi:10.1038/s12276-026-01689-0)
Supplement: Supplementary file 3 — Supplementary Dataset 1 [file 12276_2026_1689_MOESM3_ESM.xlsx]

## Sheet: genome-wide expression matrix
Complete RNA-seq quantification in spinal cord of delta 7 mice (HALO-treated vs VHL) worksheets: (1) genome-wide expression matrix, (2) differentially expressed genes (DEG) (unadjusted p<0.05), and (3) DEG after multiple testing correction (FDR<0.05).
Id	VHL_1	VHL_2	VHL_3	VHL_4	VHL_5	HALO_2	HALO_3	HALO_4	HALO_5	norm.VHL_1	norm.VHL_2	norm.VHL_3	norm.VHL_4	norm.VHL_5	norm.HALO_2	norm.HALO_3	norm.HALO_4	norm.HALO_5	baseMean	VHL	HALO	FC	log2FoldChange	p-value	adjusted p-value	tagwise dispersion	trended dispersion
ENSG00000205571	1448	1585	868	735	1977	970	1492	1208	818	1279	1317	1270	1192	2380	811	1344	1111	717	1269.08	1488	996	0.669	-0.579	0.0104395	0.113	0.0526	0.0313
ENSMUSG00000000001	4643	5101	2603	2351	2368	5111	5086	5095	4637	4101	4238	3808	3813	2851	4274	4583	4685	4066	4046.59	3762	4402	1.17	0.226	0.109711	0.375179	0.0212	0.026
ENSMUSG00000000003	0	0	0	0	0	0	0	0	0	NA	NA	NA	NA	NA	NA	NA	NA	NA	NA	NA	NA	NA	NA	NA	NA	NA	NA
ENSMUSG00000000028	206	201	123	86	111	153	156	132	167	182	167	180	139	134	128	141	121	146	148.7	160	134	0.835	-0.261	0.242706	0.552068	0.0461	0.0755
ENSMUSG00000000031	1474	245	334	644	1143	531	418	142	604	1302	204	489	1045	1376	444	377	131	530	655.08	883	370	0.419	-1.253	0.0046854	0.0747835	0.1958	0.0386
ENSMUSG00000000037	106	120	84	76	114	166	123	118	169	94	100	123	123	137	139	111	109	148	120.34	115	127	1.103	0.141	0.55896	0.789667	0.0538	0.0807
ENSMUSG00000000049	10	13	9	5	14	13	5	12	6	NA	NA	NA	NA	NA	NA	NA	NA	NA	NA	NA	NA	NA	NA	NA	NA	NA	NA
ENSMUSG00000000056	5111	4935	2313	2379	2648	4863	4665	4871	4627	4514	4100	3384	3859	3188	4067	4204	4479	4057	3983.51	3809	4202	1.103	0.141	0.305858	0.61051	0.0201	0.026
ENSMUSG00000000058	2207	2221	925	891	1044	2285	2048	2008	1974	1949	1845	1353	1445	1257	1911	1845	1846	1731	1687.06	1570	1833	1.167	0.222	0.163115	0.454857	0.0267	0.0293
ENSMUSG00000000078	2893	3149	2257	1705	2071	3177	3351	3184	2671	2555	2616	3302	2766	2494	2657	3020	2928	2342	2742.06	2747	2737	0.997	-0.005	0.973634	0.989704	0.0214	0.0268
ENSMUSG00000000085	2353	2481	1334	1088	2065	2405	2096	2013	2574	2078	2061	1952	1765	2486	2011	1889	1851	2257	2038.89	2068	2002	0.968	-0.047	0.746778	0.892993	0.0225	0.0282
ENSMUSG00000000088	7158	8064	7011	8015	6741	7028	6966	6083	6834	6322	6699	10256	13001	8117	5877	6277	5594	5993	7570.59	8879	5935	0.669	-0.581	0.00264723	0.0537794	0.0389	0.0286
ENSMUSG00000000093	335	337	140	197	246	282	246	245	309	296	280	205	320	296	236	222	225	271	261.13	279	238	0.854	-0.228	0.269631	0.577768	0.0416	0.0595
ENSMUSG00000000094	33	43	11	29	32	52	35	41	38	29	36	16	47	39	43	32	38	33	34.73	33	36	1.099	0.137	0.659313	0.848213	0.0741	0.0959
ENSMUSG00000000103	1	0	0	0	0	0	0	0	0	NA	NA	NA	NA	NA	NA	NA	NA	NA	NA	NA	NA	NA	NA	NA	NA	NA	NA
ENSMUSG00000000120	315	350	70	66	144	210	187	221	271	278	291	102	107	173	176	169	203	238	192.98	190	196	1.024	0.035	0.911345	0.965967	0.0979	0.068
ENSMUSG00000000125	773	1060	811	509	487	753	919	935	530	683	881	1186	826	586	630	828	860	465	771.56	832	696	0.836	-0.258	0.244439	0.553893	0.0508	0.0363
ENSMUSG00000000126	98	73	31	33	48	58	72	62	74	87	61	45	54	58	49	65	57	65	59.91	61	59	0.958	-0.062	0.817958	0.925858	0.0615	0.0918
ENSMUSG00000000127	614	574	434	418	418	906	739	940	866	542	477	635	678	503	758	666	864	759	653.63	567	762	1.346	0.429	0.0116367	0.119004	0.0295	0.0386
ENSMUSG00000000131	9451	8954	5935	3737	5419	7856	7643	8341	7793	8347	7439	8682	6062	6525	6570	6887	7670	6834	7223.86	7411	6990	0.943	-0.084	0.564529	0.793101	0.0227	0.0282
ENSMUSG00000000134	2207	2320	1309	1141	1599	2114	2005	2048	1916	1949	1927	1915	1851	1925	1768	1807	1883	1680	1856.16	1913	1784	0.932	-0.101	0.439954	0.713482	0.0176	0.0287
ENSMUSG00000000142	926	1115	579	585	907	1187	1041	917	1150	818	926	847	949	1092	993	938	843	1008	934.94	926	946	1.021	0.03	0.840378	0.936295	0.0226	0.0341
ENSMUSG00000000148	1665	1791	1079	862	1279	1512	1636	1478	1412	1470	1488	1578	1398	1540	1264	1474	1359	1238	1423.44	1495	1334	0.892	-0.165	0.213635	0.522962	0.0179	0.0304
ENSMUSG00000000149	7605	9903	5991	5094	3956	9417	9387	9163	6585	6717	8227	8764	8263	4763	7875	8459	8426	5774	7474.2	7347	7634	1.039	0.055	0.76244	0.900937	0.0357	0.0285
ENSMUSG00000000154	25	27	31	6	29	24	33	24	14	NA	NA	NA	NA	NA	NA	NA	NA	NA	NA	NA	NA	NA	NA	NA	NA	NA	NA
ENSMUSG00000000157	2	4	2	1	5	5	0	0	5	NA	NA	NA	NA	NA	NA	NA	NA	NA	NA	NA	NA	NA	NA	NA	NA	NA	NA
ENSMUSG00000000159	24	35	33	36	39	47	65	49	33	21	29	48	58	47	39	59	45	29	41.75	41	43	1.073	0.102	0.761393	0.900392	0.0966	0.0949
ENSMUSG00000000167	98	113	58	58	90	97	89	105	155	87	94	85	94	108	81	80	97	136	95.72	94	98	1.052	0.074	0.772721	0.905441	0.0591	0.0853
ENSMUSG00000000168	9405	9731	4266	5321	5217	9302	8548	9009	9514	8306	8084	6241	8631	6282	7779	7703	8284	8343	7739.14	7509	8027	1.069	0.096	0.510938	0.759789	0.0228	0.0288
ENSMUSG00000000171	5372	5456	3470	3790	3692	4913	4726	4513	5081	4744	4533	5076	6147	4445	4109	4259	4150	4456	4657.65	4989	4244	0.851	-0.233	0.0852096	0.334309	0.0192	0.0261
ENSMUSG00000000182	68	37	23	25	20	38	37	35	45	60	31	34	41	24	32	33	32	39	36.2	38	34	0.899	-0.154	0.623825	0.826943	0.0773	0.0956
ENSMUSG00000000183	2	3	0	5	1	0	3	0	0	NA	NA	NA	NA	NA	NA	NA	NA	NA	NA	NA	NA	NA	NA	NA	NA	NA	NA
ENSMUSG00000000184	2751	2843	1888	1604	1883	3380	2329	2588	3457	2430	2362	2762	2602	2267	2827	2099	2380	3031	2528.77	2485	2584	1.04	0.057	0.70258	0.872997	0.0236	0.0271
ENSMUSG00000000194	4497	4849	2241	1911	2667	4515	4189	4375	4327	3972	4028	3278	3100	3211	3776	3775	4023	3794	3661.91	3518	3842	1.092	0.126	0.346129	0.645265	0.019	0.0261
ENSMUSG00000000197	4648	5513	2479	2613	3579	6879	5102	5817	7038	4105	4580	3627	4238	4309	5753	4597	5349	6172	4747.78	4172	5468	1.31	0.39	0.00424096	0.0708561	0.0198	0.0262
ENSMUSG00000000202	537	879	640	729	674	831	786	754	839	474	730	936	1182	812	695	708	693	736	774.11	827	708	0.858	-0.221	0.293753	0.600733	0.0456	0.0363
ENSMUSG00000000204	0	1	1	1	3	4	7	9	7	NA	NA	NA	NA	NA	NA	NA	NA	NA	NA	NA	NA	NA	NA	NA	NA	NA	NA
ENSMUSG00000000214	38	201	101	49	266	263	130	54	223	34	167	148	79	320	220	117	50	196	147.82	150	146	0.973	-0.039	0.936518	0.975744	0.2472	0.0756
ENSMUSG00000000215	0	0	0	0	0	0	0	0	0	NA	NA	NA	NA	NA	NA	NA	NA	NA	NA	NA	NA	NA	NA	NA	NA	NA	NA
ENSMUSG00000000216	1	2	4	0	2	1	5	5	1	NA	NA	NA	NA	NA	NA	NA	NA	NA	NA	NA	NA	NA	NA	NA	NA	NA	NA
ENSMUSG00000000223	4005	3816	1583	1291	2850	3972	3149	3061	3837	3537	3170	2316	2094	3432	3322	2838	2815	3365	2987.48	2910	3085	1.06	0.083	0.625903	0.828434	0.031	0.0265
ENSMUSG00000000244	9	10	11	11	7	4	11	17	7	NA	NA	NA	NA	NA	NA	NA	NA	NA	NA	NA	NA	NA	NA	NA	NA	NA	NA
ENSMUSG00000000247	57	29	15	15	76	30	26	28	68	NA	NA	NA	NA	NA	NA	NA	NA	NA	NA	NA	NA	NA	NA	NA	NA	NA	NA
ENSMUSG00000000248	1	0	0	0	0	0	0	0	0	NA	NA	NA	NA	NA	NA	NA	NA	NA	NA	NA	NA	NA	NA	NA	NA	NA	NA
ENSMUSG00000000253	2643	2420	1316	1431	1833	2299	2234	2319	2094	2334	2010	1925	2321	2207	1923	2013	2132	1836	2078.04	2159	1976	0.915	-0.128	0.35363	0.651267	0.0198	0.0281
ENSMUSG00000000263	4080	5517	6414	5879	4756	5672	4354	5657	6117	3603	4583	9383	9536	5726	4743	3923	5202	5364	5784.97	6566	4808	0.732	-0.449	0.0626324	0.286051	0.061	0.0268
ENSMUSG00000000266	1964	1905	662	742	1073	2504	1970	2438	2821	1735	1583	968	1204	1292	2094	1775	2242	2474	1707.32	1356	2146	1.581	0.66	0.000194555	0.010714	0.0332	0.0292
ENSMUSG00000000275	818	850	343	398	514	971	826	955	943	722	706	502	646	619	812	744	878	827	717.36	639	815	1.274	0.349	0.0293992	0.195617	0.0262	0.0373
ENSMUSG00000000276	2777	3441	1434	1528	1697	3747	3303	4030	3623	2453	2859	2098	2478	2043	3133	2976	3706	3177	2769.27	2386	3248	1.361	0.444	0.00208079	0.0469468	0.022	0.0268
ENSMUSG00000000278	1411	1296	657	653	930	1263	1149	1085	1309	1246	1077	961	1059	1120	1056	1035	998	1148	1077.79	1093	1059	0.969	-0.046	0.746591	0.892993	0.0203	0.0327
ENSMUSG00000000282	1624	1696	707	676	1015	1812	1609	1715	1827	1434	1409	1034	1096	1222	1515	1450	1577	1602	1371.16	1239	1536	1.238	0.308	0.0351103	0.213885	0.0222	0.0307
ENSMUSG00000000290	153	197	120	95	90	154	196	169	123	135	164	176	154	108	129	177	155	108	145.05	147	142	0.965	-0.051	0.836004	0.934953	0.057	0.0761
ENSMUSG00000000295	1663	1670	1385	1044	1681	1298	1728	1495	1319	1469	1387	2026	1693	2024	1085	1557	1375	1157	1530.4	1720	1294	0.753	-0.41	0.0126092	0.125054	0.0278	0.0299
ENSMUSG00000000296	433	363	200	199	362	281	347	365	390	382	302	293	323	436	235	313	336	342	328.95	347	306	0.882	-0.181	0.380488	0.6705	0.0423	0.0531
ENSMUSG00000000301	88	111	65	72	80	81	85	109	93	78	92	95	117	96	68	77	100	82	89.36	96	82	0.856	-0.224	0.372163	0.663874	0.0552	0.0866
ENSMUSG00000000303	67	189	10	1	51	193	87	18	59	59	157	15	2	61	161	78	17	52	66.88	59	77	1.3	0.379	0.587557	0.806742	0.5134	0.0902
ENSMUSG00000000305	2368	1746	678	542	1657	1512	1238	1320	2602	2091	1450	992	879	1995	1264	1116	1214	2282	1475.94	1481	1469	0.991	-0.013	0.958771	0.984831	0.0713	0.0302
ENSMUSG00000000308	11336	11896	7086	9600	8918	12558	11688	10766	10471	10012	9883	10366	15571	10738	10502	10532	9900	9182	10742.9	11314	10029	0.887	-0.174	0.291746	0.599278	0.0287	0.0325
ENSMUSG00000000317	195	486	167	229	193	451	394	415	490	172	404	244	371	232	377	355	382	430	329.73	285	386	1.356	0.439	0.0711494	0.303314	0.0605	0.053
ENSMUSG00000000318	87	10	18	11	59	23	47	19	32	77	8	26	18	71	19	42	17	28	34.16	40	26	0.665	-0.588	0.251082	0.560747	0.2465	0.096
ENSMUSG00000000320	4	16	8	27	8	24	11	8	9	NA	NA	NA	NA	NA	NA	NA	NA	NA	NA	NA	NA	NA	NA	NA	NA	NA	NA
ENSMUSG00000000325	3753	3752	1567	1165	2688	2878	2530	2548	3493	3315	3117	2292	1890	3236	2407	2280	2343	3063	2660.3	2770	2523	0.91	-0.135	0.452364	0.72169	0.0342	0.0269
ENSMUSG00000000326	2174	2552	2495	2231	2485	2570	2505	2086	2186	1920	2120	3650	3619	2992	2149	2257	1918	1917	2504.72	2860	2060	0.721	-0.472	0.015025	0.137902	0.0392	0.0272
ENSMUSG00000000339	3273	3304	1928	1765	2255	2593	2915	2862	2731	2891	2745	2820	2863	2715	2168	2627	2632	2395	2650.64	2807	2456	0.875	-0.193	0.146206	0.431909	0.0183	0.0269
ENSMUSG00000000340	2432	3043	1609	1438	1433	2877	2768	2902	2571	2148	2528	2354	2332	1725	2406	2494	2669	2255	2323.43	2217	2456	1.107	0.147	0.31968	0.624104	0.023	0.0275
ENSMUSG00000000346	11482	12036	7331	6169	7887	9917	11202	10675	9027	10141	9999	10724	10006	9496	8293	10094	9816	7916	9609.6	10073	9030	0.896	-0.158	0.267172	0.575788	0.0214	0.0311
ENSMUSG00000000355	2148	2223	1737	1749	1867	2603	2457	2130	2265	1897	1847	2541	2837	2248	2177	2214	1959	1986	2189.5	2274	2084	0.917	-0.125	0.428353	0.705397	0.0259	0.0278
ENSMUSG00000000359	44	44	34	36	47	56	50	40	42	39	37	50	58	57	47	45	37	37	45.07	48	42	0.873	-0.195	0.479505	0.739579	0.0583	0.0944
ENSMUSG00000000365	16	19	19	38	27	70	30	24	47	14	16	28	62	33	59	27	22	41	33.41	31	37	1.259	0.332	0.426446	0.704209	0.1559	0.0962
ENSMUSG00000000374	8631	8047	3335	2595	3034	6889	7066	8380	6428	7623	6685	4879	4209	3653	5761	6367	7706	5637	5835.53	5410	6368	1.177	0.235	0.232975	0.543511	0.0414	0.0268
ENSMUSG00000000378	1333	1276	752	793	882	1240	1174	1129	1178	1177	1060	1100	1286	1062	1037	1058	1038	1033	1094.63	1137	1042	0.916	-0.126	0.355161	0.652349	0.0188	0.0325
ENSMUSG00000000381	0	0	0	0	0	0	0	0	0	NA	NA	NA	NA	NA	NA	NA	NA	NA	NA	NA	NA	NA	NA	NA	NA	NA	NA
ENSMUSG00000000384	1814	1938	1078	1087	1321	1733	1579	1567	1615	1602	1610	1577	1763	1591	1449	1423	1441	1416	1541.34	1629	1432	0.88	-0.185	0.143254	0.426879	0.0163	0.0299
ENSMUSG00000000385	20	20	13	4	16	17	15	18	13	NA	NA	NA	NA	NA	NA	NA	NA	NA	NA	NA	NA	NA	NA	NA	NA	NA	NA
ENSMUSG00000000386	15	13	8	0	8	14	11	15	17	NA	NA	NA	NA	NA	NA	NA	NA	NA	NA	NA	NA	NA	NA	NA	NA	NA	NA
ENSMUSG00000000392	22	17	15	34	18	35	19	31	32	19	14	22	55	22	29	17	29	28	26.14	26	26	1.005	0.007	0.985694	0.994846	0.1145	0.0974
ENSMUSG00000000394	1	0	0	0	0	0	0	1	0	NA	NA	NA	NA	NA	NA	NA	NA	NA	NA	NA	NA	NA	NA	NA	NA	NA	NA
ENSMUSG00000000399	6200	6434	3597	4382	3925	6161	6106	6064	5773	5476	5345	5262	7108	4726	5152	5502	5576	5062	5467.72	5583	5323	0.954	-0.069	0.628455	0.829427	0.0212	0.0266
ENSMUSG00000000402	498	580	277	330	347	541	350	448	524	440	482	405	535	418	452	315	412	460	435.47	456	410	0.899	-0.153	0.408976	0.691793	0.0343	0.0462
ENSMUSG00000000409	79	63	39	25	83	80	40	49	120	70	52	57	41	100	67	36	45	105	63.65	64	63	0.988	-0.017	0.959672	0.985422	0.112	0.0911
ENSMUSG00000000411	2	6	1	3	4	3	0	1	5	NA	NA	NA	NA	NA	NA	NA	NA	NA	NA	NA	NA	NA	NA	NA	NA	NA	NA
ENSMUSG00000000416	2785	3458	2332	1673	3217	3848	3241	2850	3683	2460	2873	3411	2714	3873	3218	2921	2621	3230	3035.53	3066	2998	0.978	-0.033	0.834823	0.934357	0.0256	0.0265
ENSMUSG00000000420	6050	6033	2202	2109	2495	5750	5600	6321	5048	5343	5012	3221	3421	3004	4809	5046	5813	4427	4455.04	4000	5024	1.255	0.328	0.066778	0.294735	0.0342	0.0261
ENSMUSG00000000435	0	1	0	0	1	4	1	0	4	NA	NA	NA	NA	NA	NA	NA	NA	NA	NA	NA	NA	NA	NA	NA	NA	NA	NA
ENSMUSG00000000439	1753	1792	851	932	1155	1636	1600	1621	1599	1548	1489	1245	1512	1391	1368	1442	1491	1402	1431.88	1437	1426	0.992	-0.012	0.929104	0.972437	0.0183	0.0304
ENSMUSG00000000440	34	29	24	16	19	21	25	35	29	NA	NA	NA	NA	NA	NA	NA	NA	NA	NA	NA	NA	NA	NA	NA	NA	NA	NA
ENSMUSG00000000441	6994	7217	3878	3380	5118	6576	6392	6304	6748	6177	5996	5673	5482	6162	5499	5760	5797	5917	5829.32	5898	5743	0.974	-0.039	0.755848	0.897613	0.0162	0.0268
ENSMUSG00000000486	100	111	65	60	71	76	87	74	66	88	92	95	97	85	64	78	68	58	80.7	91	67	0.732	-0.451	0.0616841	0.284478	0.0487	0.0882
ENSMUSG00000000489	975	1146	585	636	735	1022	971	843	1133	861	952	856	1032	885	855	875	775	994	898.21	917	875	0.954	-0.068	0.648889	0.842357	0.0226	0.0345
ENSMUSG00000000530	859	680	390	467	569	701	815	747	659	759	565	571	757	685	586	734	687	578	658.01	667	646	0.969	-0.046	0.788041	0.912035	0.0294	0.0385
ENSMUSG00000000531	416	458	277	228	366	366	432	453	331	367	380	405	370	441	306	389	417	290	373.98	393	350	0.893	-0.164	0.383839	0.67394	0.035	0.0498
ENSMUSG00000000532	5097	4973	1564	1522	2626	4471	3567	3803	5353	4502	4131	2288	2469	3162	3739	3214	3497	4694	3521.76	3310	3786	1.143	0.193	0.329838	0.632511	0.0418	0.0261
ENSMUSG00000000538	11425	11033	4127	4174	5589	11407	9143	10610	10602	10090	9166	6037	6770	6729	9539	8239	9757	9297	8402.76	7758	9208	1.187	0.247	0.141073	0.424294	0.03	0.0296
ENSMUSG00000000544	3	3	0	0	3	1	2	1	5	NA	NA	NA	NA	NA	NA	NA	NA	NA	NA	NA	NA	NA	NA	NA	NA	NA	NA
ENSMUSG00000000552	4105	4588	2016	2210	2904	4362	4273	4309	4018	3625	3811	2949	3585	3497	3648	3850	3962	3523	3605.71	3493	3746	1.072	0.1	0.440393	0.71367	0.0178	0.0261
ENSMUSG00000000555	485	420	218	167	306	393	391	381	447	428	349	319	271	368	329	352	350	392	350.98	347	356	1.022	0.032	0.867633	0.946935	0.0361	0.0514
ENSMUSG00000000560	12950	11392	10949	10546	13292	16034	11499	12427	15304	11437	9464	16017	17106	16004	13409	10362	11427	13420	13183	14006	12154	0.868	-0.204	0.280793	0.58949	0.038	0.0357
ENSMUSG00000000561	3026	3348	1788	1712	2462	3119	2990	2664	3229	2672	2781	2616	2777	2964	2608	2694	2450	2832	2710.52	2762	2646	0.958	-0.062	0.634973	0.832964	0.0178	0.0268
ENSMUSG00000000562	26	42	19	31	28	25	47	39	40	23	35	28	50	34	21	42	36	35	33.76	34	34	0.999	-0.001	0.997732	0.998741	0.0794	0.0961
ENSMUSG00000000563	16283	18151	12274	15056	12946	17410	16778	15564	15939	14381	15079	17956	24421	15588	14559	15119	14312	13977	16154.6	17485	14492	0.829	-0.271	0.13004	0.405401	0.0338	0.0393
ENSMUSG00000000567	3459	4816	2592	1724	3190	3370	3442	3413	3599	3055	4001	3792	2796	3841	2818	3102	3138	3156	3299.92	3497	3054	0.873	-0.196	0.181961	0.479868	0.0226	0.0263
ENSMUSG00000000568	10585	11963	6467	5832	8075	11967	10576	10664	13606	9348	9938	9461	9460	9723	10008	9530	9806	11931	9911.65	9586	10319	1.076	0.106	0.444312	0.716064	0.0206	0.0315
ENSMUSG00000000579	166	197	92	89	142	176	147	147	196	147	164	135	144	171	147	132	135	172	149.65	152	146	0.963	-0.054	0.807375	0.921103	0.0454	0.0753
ENSMUSG00000000581	3666	3994	2157	2265	2591	3838	3463	3308	3730	3238	3318	3155	3674	3120	3210	3121	3042	3271	3238.64	3301	3161	0.958	-0.062	0.627457	0.828839	0.0173	0.0263
ENSMUSG00000000594	12527	12820	6201	6534	8563	12903	12321	13091	11934	11064	10650	9071	10598	10310	10790	11103	12038	10465	10676.6	10339	11099	1.073	0.102	0.465725	0.730274	0.0209	0.0324
ENSMUSG00000000600	2972	3443	2468	2112	2831	3741	3553	3303	3482	2625	2860	3610	3426	3409	3128	3202	3037	3053	3150.08	3186	3105	0.975	-0.036	0.793906	0.914737	0.0203	0.0264
ENSMUSG00000000605	11711	12957	9263	8546	9710	13572	12594	12005	12261	10343	10764	13551	13862	11691	11350	11349	11039	10752	11633.4	12042	11122	0.924	-0.114	0.44514	0.716409	0.0238	0.0337
ENSMUSG00000000606	0	0	0	1	0	0	0	0	0	NA	NA	NA	NA	NA	NA	NA	NA	NA	NA	NA	NA	NA	NA	NA	NA	NA	NA
ENSMUSG00000000617	1	1	4	5	1	0	3	2	3	NA	NA	NA	NA	NA	NA	NA	NA	NA	NA	NA	NA	NA	NA	NA	NA	NA	NA
ENSMUSG00000000627	2360	2552	1251	1238	1423	2438	2244	2287	1979	2084	2120	1830	2008	1713	2039	2022	2103	1735	1961.69	1951	1975	1.012	0.017	0.903328	0.962397	0.0203	0.0284
ENSMUSG00000000628	414	456	347	281	277	320	415	375	355	366	379	508	456	334	268	374	345	311	371.01	409	324	0.796	-0.329	0.0966778	0.355242	0.0387	0.0501
ENSMUSG00000000631	14680	13704	6887	6120	7376	12804	11225	13061	11375	12965	11385	10075	9927	8881	10708	10115	12010	9975	10671.1	10647	10702	1.005	0.007	0.961994	0.985804	0.0252	0.0324
ENSMUSG00000000632	3652	3938	1832	1637	3590	3831	2943	2997	4846	3225	3272	2680	2655	4323	3204	2652	2756	4250	3223.98	3231	3216	0.995	-0.007	0.96774	0.987862	0.0344	0.0263
ENSMUSG00000000673	11	10	4	2	8	7	6	8	6	NA	NA	NA	NA	NA	NA	NA	NA	NA	NA	NA	NA	NA	NA	NA	NA	NA	NA
ENSMUSG00000000682	25	38	38	40	39	54	39	30	30	22	32	56	65	47	45	35	28	26	39.47	44	34	0.775	-0.367	0.284096	0.592525	0.0978	0.0953
ENSMUSG00000000686	111	87	38	27	39	61	80	92	87	98	72	56	44	47	51	72	85	76	66.74	63	71	1.106	0.146	0.623209	0.826917	0.0798	0.0905
ENSMUSG00000000690	1305	2054	1097	689	1567	2204	1797	1432	2244	1153	1706	1605	1118	1887	1843	1619	1317	1968	1579.45	1494	1687	1.129	0.175	0.337202	0.638153	0.0351	0.0297
ENSMUSG00000000693	416	363	259	218	322	403	320	346	348	367	302	379	354	388	337	288	318	305	337.54	358	312	0.873	-0.195	0.286726	0.594805	0.0327	0.0524
ENSMUSG00000000701	0	1	0	0	0	0	0	0	0	NA	NA	NA	NA	NA	NA	NA	NA	NA	NA	NA	NA	NA	NA	NA	NA	NA	NA
ENSMUSG00000000706	9	12	3	7	10	14	10	14	14	NA	NA	NA	NA	NA	NA	NA	NA	NA	NA	NA	NA	NA	NA	NA	NA	NA	NA
ENSMUSG00000000708	3245	3929	2441	1882	2008	3961	4499	4180	2891	2866	3264	3571	3053	2418	3312	4054	3844	2535	3212.97	3034	3436	1.133	0.18	0.27549	0.58409	0.0288	0.0263
ENSMUSG00000000711	9931	10161	3637	3947	4776	9412	9115	9066	9044	8771	8441	5321	6402	5751	7871	8214	8337	7931	7448.6	6937	8088	1.166	0.221	0.177173	0.473282	0.0287	0.0284
ENSMUSG00000000724	0	2	0	1	2	0	4	1	0	NA	NA	NA	NA	NA	NA	NA	NA	NA	NA	NA	NA	NA	NA	NA	NA	NA	NA
ENSMUSG00000000730	4	7	3	6	7	12	4	2	10	NA	NA	NA	NA	NA	NA	NA	NA	NA	NA	NA	NA	NA	NA	NA	NA	NA	NA
ENSMUSG00000000731	12	30	12	6	17	7	21	21	20	NA	NA	NA	NA	NA	NA	NA	NA	NA	NA	NA	NA	NA	NA	NA	NA	NA	NA
ENSMUSG00000000732	374	329	132	67	214	145	222	217	152	330	273	193	109	258	121	200	200	133	201.91	233	164	0.7	-0.515	0.0826471	0.329884	0.0874	0.0668
ENSMUSG00000000738	2978	2952	1672	1583	2053	2757	2707	2652	2628	2630	2452	2446	2568	2472	2306	2439	2439	2305	2450.68	2514	2372	0.944	-0.084	0.520585	0.765417	0.0177	0.0272
ENSMUSG00000000739	30	47	38	32	78	32	11	25	37	26	39	56	52	94	27	10	23	32	39.9	53	23	0.436	-1.197	0.00255682	0.0528781	0.1326	0.0953
ENSMUSG00000000740	12877	13353	10214	8894	11834	10306	11672	9869	10578	11373	11093	14942	14426	14249	8619	10518	9075	9276	11507.8	13217	9372	0.709	-0.496	0.00145968	0.0374218	0.0254	0.0335
ENSMUSG00000000743	3550	3968	2292	2006	2653	3492	3566	3289	3408	3135	3296	3353	3254	3194	2920	3213	3024	2989	3153.26	3246	3036	0.935	-0.096	0.441968	0.714261	0.0164	0.0264
ENSMUSG00000000751	4244	4223	2244	2077	2291	3836	3804	3773	3524	3748	3508	3283	3369	2758	3208	3428	3469	3090	3318.01	3333	3299	0.989	-0.015	0.911575	0.965988	0.0199	0.0262
ENSMUSG00000000753	559	775	455	584	587	917	419	366	625	494	644	666	947	707	767	378	337	548	609.58	692	508	0.735	-0.445	0.0690141	0.300133	0.0612	0.0398
ENSMUSG00000000759	3586	3320	2227	1943	2628	3442	3350	3298	3247	3167	2758	3258	3152	3164	2878	3019	3033	2847	3030.67	3100	2944	0.95	-0.074	0.564147	0.792847	0.0172	0.0265
ENSMUSG00000000766	32	40	37	22	73	75	53	103	156	28	33	54	36	88	63	48	95	137	64.58	48	86	1.794	0.843	0.0244011	0.178852	0.1344	0.091
ENSMUSG00000000776	1247	1374	954	799	854	1441	1212	1107	1157	1101	1141	1396	1296	1028	1205	1092	1018	1015	1143.6	1192	1082	0.909	-0.138	0.339764	0.640266	0.0214	0.0322
ENSMUSG00000000782	329	435	220	257	317	424	486	383	378	291	361	322	417	382	355	438	352	331	360.95	355	369	1.043	0.06	0.751337	0.894974	0.0356	0.0507
ENSMUSG00000000787	13680	16417	9306	9427	10299	22920	17073	18649	21367	12082	13638	13614	15291	12401	19167	15385	17149	18737	15273.7	13405	17610	1.314	0.394	0.0107835	0.114666	0.0256	0.0383
ENSMUSG00000000791	288	201	170	159	121	241	265	327	132	254	167	249	258	146	202	239	301	116	214.49	215	214	0.999	-0.002	0.9952	0.997405	0.0802	0.0652
ENSMUSG00000000792	74	85	78	88	125	151	130	80	114	65	71	114	143	151	126	117	74	100	106.7	109	104	0.967	-0.048	0.873267	0.949125	0.0882	0.0834
ENSMUSG00000000794	1932	1476	582	527	1114	1914	1336	1683	2320	1706	1226	851	855	1341	1601	1204	1548	2034	1374.06	1196	1597	1.333	0.415	0.0449285	0.242394	0.0453	0.0307
ENSMUSG00000000804	8473	8863	3454	2983	3941	9838	8109	10465	9696	7483	7363	5053	4839	4745	8227	7307	9623	8503	7015.85	5897	8415	1.427	0.513	0.00274742	0.0549517	0.0314	0.028
ENSMUSG00000000805	642	1018	843	883	1005	1394	1428	1157	918	567	846	1233	1432	1210	1166	1287	1064	805	1067.75	1058	1080	1.023	0.033	0.885781	0.95473	0.0544	0.0328
ENSMUSG00000000811	732	682	288	272	415	639	496	568	680	646	567	421	441	500	534	447	522	596	519.46	515	525	1.017	0.024	0.895083	0.959095	0.0339	0.0425
ENSMUSG00000000817	68	83	41	31	60	46	62	47	77	60	69	60	50	72	38	56	43	68	57.4	62	51	0.819	-0.288	0.286101	0.594307	0.0598	0.0923
ENSMUSG00000000823	7598	7414	3622	2421	6142	5889	5548	5271	7351	6710	6159	5299	3927	7395	4925	4999	4847	6446	5634.19	5898	5304	0.899	-0.153	0.379314	0.669315	0.0322	0.0267
ENSMUSG00000000826	25151	25992	11032	11724	15790	24303	20679	22420	26788	22213	21593	16139	19017	19012	20324	18634	20617	23491	20115.3	19595	20766	1.06	0.084	0.61865	0.824785	0.0302	0.0438
ENSMUSG00000000827	3870	3999	2719	2426	2709	4042	4116	3858	3412	3418	3322	3978	3935	3262	3380	3709	3548	2992	3504.82	3583	3407	0.951	-0.072	0.596783	0.811863	0.0195	0.0262
ENSMUSG00000000838	3613	3613	1684	1319	1846	4308	3766	4099	4145	3191	3002	2464	2139	2223	3603	3394	3769	3635	3046.48	2604	3600	1.382	0.466	0.00184697	0.0432449	0.0238	0.0265
ENSMUSG00000000861	1403	1831	1031	551	1467	1801	1541	1463	2348	1239	1521	1508	894	1766	1506	1389	1345	2059	1469.73	1386	1575	1.136	0.184	0.333917	0.635472	0.0381	0.0302
ENSMUSG00000000869	0	3	3	0	0	0	0	1	1	NA	NA	NA	NA	NA	NA	NA	NA	NA	NA	NA	NA	NA	NA	NA	NA	NA	NA
ENSMUSG00000000876	1509	1651	1403	1091	1347	1727	1778	1626	1547	1333	1372	2052	1770	1622	1444	1602	1495	1357	1560.71	1630	1474	0.906	-0.143	0.349711	0.647909	0.0241	0.0298
ENSMUSG00000000881	4645	4390	2149	1762	3364	4498	3765	3867	5770	4102	3647	3144	2858	4050	3762	3393	3556	5060	3730.16	3560	3943	1.107	0.147	0.357998	0.654097	0.027	0.0261
ENSMUSG00000000884	334	281	190	157	233	220	195	217	299	295	233	278	255	281	184	176	200	262	240.33	268	206	0.766	-0.385	0.0696377	0.30114	0.0434	0.0619
ENSMUSG00000000889	49	38	34	16	15	45	62	46	25	43	32	50	26	18	38	56	42	22	36.26	34	40	1.166	0.221	0.524837	0.76773	0.1026	0.0956
ENSMUSG00000000901	198	142	60	42	119	149	128	127	161	175	118	88	68	143	125	115	117	141	121.1	118	124	1.043	0.061	0.826371	0.92916	0.0753	0.0804
ENSMUSG00000000902	3999	4044	2696	2272	2849	3855	3872	3548	3666	3532	3360	3944	3685	3430	3224	3489	3263	3215	3460.13	3590	3298	0.919	-0.122	0.338526	0.639424	0.0171	0.0262
ENSMUSG00000000903	0	3	0	1	3	0	5	0	2	NA	NA	NA	NA	NA	NA	NA	NA	NA	NA	NA	NA	NA	NA	NA	NA	NA	NA
ENSMUSG00000000915	8210	9814	5826	4326	4895	7989	8060	8344	6461	7251	8153	8523	7017	5894	6681	7263	7673	5666	7124.43	7368	6821	0.926	-0.111	0.461137	0.727483	0.0241	0.0281
ENSMUSG00000000916	888	745	432	407	634	657	656	615	700	784	619	632	660	763	549	591	566	614	642.07	692	580	0.838	-0.255	0.111206	0.377368	0.0256	0.0389
ENSMUSG00000000934	635	624	494	424	537	662	661	560	516	561	518	723	688	647	554	596	515	452	583.65	627	529	0.845	-0.243	0.165228	0.45767	0.0307	0.0405
ENSMUSG00000000938	1892	1796	696	630	1557	1430	1094	1405	2251	1671	1492	1018	1022	1875	1196	986	1292	1974	1391.7	1416	1362	0.961	-0.057	0.794579	0.915083	0.05	0.0306
ENSMUSG00000000942	135	198	138	87	102	180	187	171	137	119	164	202	141	123	151	169	157	120	149.55	150	149	0.996	-0.005	0.983234	0.993801	0.0559	0.0753
ENSMUSG00000000948	611	543	308	259	408	572	409	544	794	540	451	451	420	491	478	369	500	696	488.45	471	511	1.085	0.117	0.551734	0.784757	0.0396	0.0438
ENSMUSG00000000957	2154	2079	1504	1390	1518	2957	1910	2108	2316	1902	1727	2200	2255	1828	2473	1721	1938	2031	2008.38	1982	2041	1.03	0.043	0.779951	0.90826	0.0246	0.0282
ENSMUSG00000000958	105	118	74	59	85	112	129	113	90	93	98	108	96	102	94	116	104	79	98.87	99	98	0.988	-0.017	0.943781	0.979106	0.0504	0.0848
ENSMUSG00000000959	3226	3271	1692	1535	2329	2885	2629	2716	3059	2849	2717	2475	2490	2804	2413	2369	2498	2682	2588.6	2667	2490	0.933	-0.099	0.459946	0.727028	0.0189	0.027
ENSMUSG00000000976	1849	1770	1058	858	1369	1781	1662	1609	1708	1633	1470	1548	1392	1648	1489	1498	1480	1498	1517.29	1538	1491	0.969	-0.045	0.725707	0.883636	0.0171	0.03
ENSMUSG00000000982	14	66	24	22	33	26	17	26	22	12	55	35	36	40	22	15	24	19	28.66	36	20	0.566	-0.821	0.029039	0.194846	0.111	0.0969
ENSMUSG00000000983	15	8	19	38	15	22	15	12	3	NA	NA	NA	NA	NA	NA	NA	NA	NA	NA	NA	NA	NA	NA	NA	NA	NA	NA
ENSMUSG00000001014	8	8	1	2	9	3	9	1	8	NA	NA	NA	NA	NA	NA	NA	NA	NA	NA	NA	NA	NA	NA	NA	NA	NA	NA
ENSMUSG00000001016	6611	7275	4333	3535	5092	6469	6139	5712	6407	5839	6044	6339	5734	6131	5410	5532	5253	5618	5766.52	6017	5453	0.906	-0.142	0.248426	0.558126	0.0159	0.0268
ENSMUSG00000001017	9780	12553	7054	6675	6896	12174	11583	10720	10628	8637	10428	10319	10827	8303	10181	10438	9858	9320	9812.34	9703	9949	1.025	0.036	0.802698	0.919213	0.0223	0.0313
ENSMUSG00000001018	4181	4449	3468	3025	3215	4418	4979	4148	3428	3693	3696	5073	4907	3871	3695	4487	3814	3006	4026.8	4248	3750	0.883	-0.179	0.251625	0.561287	0.0257	0.026
ENSMUSG00000001020	23	28	26	9	33	10	26	16	26	NA	NA	NA	NA	NA	NA	NA	NA	NA	NA	NA	NA	NA	NA	NA	NA	NA	NA
ENSMUSG00000001021	111	159	116	74	89	127	141	124	96	98	132	170	120	107	106	127	114	84	117.61	125	108	0.863	-0.213	0.397592	0.684102	0.0588	0.0813
ENSMUSG00000001023	0	0	0	0	1	0	0	0	0	NA	NA	NA	NA	NA	NA	NA	NA	NA	NA	NA	NA	NA	NA	NA	NA	NA	NA
ENSMUSG00000001025	813	1225	1204	689	906	1103	1099	756	804	718	1018	1761	1118	1091	922	990	695	705	1002.05	1141	828	0.727	-0.461	0.0342494	0.211497	0.0487	0.0334
ENSMUSG00000001027	16	8	4	4	10	8	21	23	14	NA	NA	NA	NA	NA	NA	NA	NA	NA	NA	NA	NA	NA	NA	NA	NA	NA	NA
ENSMUSG00000001029	181	124	143	151	138	170	207	170	155	160	103	209	245	166	142	187	156	136	167.12	177	155	0.884	-0.178	0.500235	0.752805	0.0676	0.0724
ENSMUSG00000001034	1280	1614	1002	748	867	1397	1383	1338	1203	1130	1341	1466	1213	1044	1168	1246	1230	1055	1210.46	1239	1175	0.949	-0.076	0.599495	0.813302	0.0215	0.0317
ENSMUSG00000001036	9052	9984	5346	3799	4037	9844	9548	9704	7759	7995	8294	7821	6162	4861	8232	8604	8923	6804	7521.73	7027	8141	1.158	0.212	0.20977	0.517577	0.0306	0.0285
ENSMUSG00000001039	345	412	326	292	424	490	438	364	372	305	342	477	474	511	410	395	335	326	397.05	422	366	0.871	-0.199	0.33296	0.634481	0.0421	0.0484
ENSMUSG00000001052	5235	5112	3236	2738	4002	5001	4446	4722	5189	4623	4247	4734	4441	4819	4182	4006	4342	4550	4438.32	4573	4270	0.934	-0.099	0.425226	0.703846	0.0161	0.0261
ENSMUSG00000001053	515	444	246	289	423	519	414	418	603	455	369	360	469	509	434	373	384	529	431.32	432	430	0.995	-0.007	0.971129	0.988658	0.0364	0.0464
ENSMUSG00000001054	1332	1416	760	747	966	1187	1212	1197	1265	1176	1176	1112	1212	1163	993	1092	1101	1109	1126.01	1168	1074	0.919	-0.121	0.356251	0.65272	0.0175	0.0323
ENSMUSG00000001056	942	1067	819	698	874	940	985	884	813	832	886	1198	1132	1052	786	888	813	713	922.28	1020	800	0.785	-0.349	0.0283425	0.192536	0.0256	0.0342
ENSMUSG00000001062	3074	2853	1898	1572	2597	2586	2365	2319	2553	2715	2370	2777	2550	3127	2163	2131	2132	2239	2467.03	2708	2166	0.8	-0.322	0.0202523	0.162455	0.0199	0.0272
ENSMUSG00000001065	2608	3570	2764	2058	2085	2742	3258	2833	2051	2303	2966	4043	3338	2510	2293	2936	2605	1799	2754.85	3032	2408	0.794	-0.332	0.0730915	0.307859	0.0359	0.0268
ENSMUSG00000001076	66	51	18	38	30	30	19	29	60	58	42	26	62	36	25	17	27	53	38.47	45	30	0.676	-0.565	0.11682	0.384372	0.1099	0.0953
ENSMUSG00000001082	696	722	428	336	710	666	634	591	683	615	600	626	545	855	557	571	543	599	612.35	648	568	0.876	-0.192	0.269326	0.577758	0.0303	0.0397
ENSMUSG00000001089	6518	6898	3250	3954	3504	8837	6729	8999	7641	5757	5731	4754	6414	4219	7390	6064	8275	6700	6144.8	5375	7107	1.322	0.403	0.00826896	0.101192	0.0249	0.0271
ENSMUSG00000001095	0	2	0	0	1	0	0	1	3	NA	NA	NA	NA	NA	NA	NA	NA	NA	NA	NA	NA	NA	NA	NA	NA	NA	NA
ENSMUSG00000001098	1609	1947	781	894	1070	1952	1726	1581	1530	1421	1617	1143	1450	1288	1632	1555	1454	1342	1433.63	1384	1496	1.08	0.111	0.439275	0.712902	0.0215	0.0304
ENSMUSG00000001100	4683	4582	2462	2394	3202	4344	4465	4182	3993	4136	3807	3602	3883	3855	3633	4023	3846	3501	3809.54	3857	3751	0.972	-0.04	0.748316	0.89364	0.0165	0.0261
ENSMUSG00000001103	6	8	2	4	3	11	4	9	9	NA	NA	NA	NA	NA	NA	NA	NA	NA	NA	NA	NA	NA	NA	NA	NA	NA	NA
ENSMUSG00000001105	2138	2347	2044	1871	2345	2154	2140	1856	2061	1888	1950	2990	3035	2824	1801	1928	1707	1807	2214.47	2537	1811	0.714	-0.485	0.0048324	0.0757483	0.0307	0.0277
ENSMUSG00000001119	1492	2084	1429	1070	3092	2160	1216	759	1958	1318	1731	2090	1736	3723	1806	1096	698	1717	1768.33	2120	1329	0.627	-0.673	0.0211334	0.166648	0.088	0.029
ENSMUSG00000001120	2665	2705	1485	1244	2194	2521	2347	2135	2738	2354	2247	2172	2018	2642	2108	2115	1963	2401	2224.46	2287	2147	0.939	-0.091	0.518041	0.764638	0.0208	0.0277
ENSMUSG00000001123	436	693	385	293	472	717	686	563	557	385	576	563	475	568	600	618	518	488	532.39	513	556	1.083	0.115	0.522537	0.766208	0.0328	0.0421
ENSMUSG00000001127	12562	12867	7445	7122	9440	13528	12440	11703	12200	11094	10689	10891	11552	11366	11313	11210	10762	10698	11064	11118	10996	0.989	-0.016	0.906366	0.963423	0.0197	0.0329
ENSMUSG00000001128	583	637	555	549	707	672	651	467	585	515	529	812	890	851	562	587	429	513	632.09	719	523	0.728	-0.458	0.0259759	0.184058	0.0428	0.0392
ENSMUSG00000001131	26	47	27	28	37	39	39	21	37	23	39	39	45	45	33	35	19	32	34.55	38	30	0.79	-0.34	0.275465	0.58409	0.0735	0.096
ENSMUSG00000001134	268	329	239	204	197	300	284	268	228	237	273	350	331	237	251	256	246	200	264.55	286	238	0.837	-0.257	0.225493	0.535014	0.0437	0.0592
ENSMUSG00000001138	2559	2319	994	887	1542	2142	1981	2007	2136	2260	1927	1454	1439	1857	1791	1785	1846	1873	1803.45	1787	1824	1.019	0.028	0.861166	0.94376	0.0263	0.0289
ENSMUSG00000001143	1523	1636	901	827	1152	1830	1347	1332	1733	1345	1359	1318	1341	1387	1530	1214	1225	1520	1359.94	1350	1372	1.016	0.023	0.86707	0.946753	0.0201	0.0308
ENSMUSG00000001150	3725	3187	1880	1463	2467	3106	3041	3352	3296	3290	2648	2750	2373	2970	2597	2740	3082	2890	2815.72	2806	2827	1.007	0.01	0.940738	0.977888	0.0205	0.0267
ENSMUSG00000001151	1811	1651	840	550	1090	1513	1322	1433	1401	1599	1372	1229	892	1312	1265	1191	1318	1229	1267.47	1281	1251	0.975	-0.036	0.82241	0.927919	0.0272	0.0313
ENSMUSG00000001155	0	0	3	0	2	0	0	0	1	NA	NA	NA	NA	NA	NA	NA	NA	NA	NA	NA	NA	NA	NA	NA	NA	NA	NA
ENSMUSG00000001156	1930	2133	1017	940	1440	1902	1941	1814	1937	1705	1772	1488	1525	1734	1591	1749	1668	1699	1658.79	1645	1677	1.019	0.027	0.843407	0.93721	0.0193	0.0294
ENSMUSG00000001157	2237	2599	1560	1504	1969	2585	2401	2269	2655	1976	2159	2282	2440	2371	2162	2164	2086	2328	2218.58	2246	2185	0.974	-0.039	0.775446	0.906293	0.0192	0.0277
ENSMUSG00000001158	2091	2749	3111	2680	3000	2524	2504	2004	2260	1847	2284	4551	4347	3612	2111	2256	1843	1982	2759.16	3328	2048	0.616	-0.7	0.00202007	0.0461441	0.053	0.0268
ENSMUSG00000001166	99	78	50	46	75	92	103	85	81	87	65	73	75	90	77	93	78	71	78.8	78	80	1.021	0.03	0.903162	0.962373	0.0522	0.0885
ENSMUSG00000001168	0	0	1	0	0	0	1	0	0	NA	NA	NA	NA	NA	NA	NA	NA	NA	NA	NA	NA	NA	NA	NA	NA	NA	NA
ENSMUSG00000001173	5814	5038	3088	2091	4453	4983	5010	5638	5743	5135	4185	4517	3392	5362	4167	4515	5184	5036	4610.34	4518	4726	1.046	0.064	0.668874	0.853696	0.024	0.0261
ENSMUSG00000001175	97481	111600	60882	63022	71057	113962	105208	104449	111004	86093	92712	89064	102224	85556	95302	94804	96047	97340	93238.1	91130	95873	1.052	0.073	0.735296	0.887562	0.0501	0.0862
ENSMUSG00000001211	18309	19026	7273	7301	8822	17994	17256	19673	17034	16170	15806	10640	11842	10622	15048	15550	18090	14937	14300.6	13016	15906	1.222	0.289	0.0977011	0.356638	0.0327	0.0371
ENSMUSG00000001225	121	128	40	52	135	93	62	76	120	107	106	59	84	163	78	56	70	105	91.93	104	77	0.742	-0.431	0.161921	0.453666	0.0892	0.086
ENSMUSG00000001227	3193	3715	1383	1371	2151	3322	2761	3223	3323	2820	3086	2023	2224	2590	2778	2488	2964	2914	2654.1	2549	2786	1.092	0.127	0.404325	0.688866	0.0246	0.0269
ENSMUSG00000001228	196	342	226	182	122	319	238	253	265	173	284	331	295	147	267	214	233	232	241.8	246	236	0.964	-0.053	0.836434	0.935014	0.0651	0.0617
ENSMUSG00000001229	3995	3784	2039	2008	2596	3618	3286	3445	3495	3528	3144	2983	3257	3126	3026	2961	3168	3065	3139.64	3208	3055	0.952	-0.071	0.580314	0.801703	0.017	0.0264
ENSMUSG00000001240	1369	1286	1204	833	1190	1156	1510	1138	1076	1209	1068	1761	1351	1433	967	1361	1046	944	1237.79	1364	1080	0.792	-0.337	0.0499955	0.255913	0.0304	0.0315
ENSMUSG00000001247	552	514	372	425	486	524	570	494	547	488	427	544	689	585	438	514	454	480	513.22	547	472	0.864	-0.21	0.248026	0.557716	0.0331	0.0428
ENSMUSG00000001248	7466	6711	5753	5491	7080	7268	7093	6015	6604	6594	5575	8416	8907	8525	6078	6392	5531	5791	6867.57	7603	5948	0.782	-0.354	0.0245358	0.179434	0.026	0.0278
ENSMUSG00000001249	296	356	250	209	267	246	308	350	258	261	296	366	339	321	206	278	322	226	290.53	317	258	0.816	-0.294	0.164127	0.456496	0.0438	0.0565
ENSMUSG00000001260	2623	3152	1204	1232	1630	3604	2989	3390	3349	2317	2619	1761	1998	1963	3014	2693	3117	2937	2490.97	2132	2940	1.378	0.463	0.00194349	0.0448153	0.0236	0.0272
ENSMUSG00000001270	34437	39235	28659	29804	28484	35716	38128	35593	31113	30414	32595	41925	48343	34296	29868	34358	32730	27283	34645.7	37515	31060	0.828	-0.272	0.176519	0.472136	0.043	0.0571
ENSMUSG00000001280	2348	3037	1161	1114	1214	3454	2990	3496	2962	2074	2523	1698	1807	1462	2888	2694	3215	2597	2328.75	1913	2848	1.488	0.574	0.000549527	0.0212955	0.0292	0.0275
ENSMUSG00000001281	197	207	159	142	152	183	201	193	170	174	172	233	230	183	153	181	177	149	183.62	198	165	0.836	-0.259	0.239321	0.5491	0.0457	0.0697
ENSMUSG00000001285	970	1054	637	609	825	933	965	897	855	857	876	932	988	993	780	870	825	750	874.41	929	806	0.868	-0.204	0.158711	0.450202	0.021	0.0348
ENSMUSG00000001288	635	646	365	359	575	615	628	543	586	561	537	534	582	692	514	566	499	514	555.5	581	523	0.901	-0.151	0.355981	0.65272	0.0266	0.0413
ENSMUSG00000001289	3722	3890	3725	3083	4383	3460	3773	3028	3244	3287	3232	5449	5001	5277	2893	3400	2784	2845	3796.52	4449	2980	0.67	-0.577	0.00107666	0.0316771	0.0323	0.0261
ENSMUSG00000001300	1243	1258	389	507	828	1283	1051	1101	1636	1098	1045	569	822	997	1073	947	1012	1435	999.81	906	1117	1.231	0.299	0.124653	0.398325	0.0398	0.0334
ENSMUSG00000001305	622	804	358	290	489	668	620	637	807	549	668	524	470	589	559	559	586	708	578.99	560	603	1.074	0.104	0.54864	0.782415	0.0301	0.0406
ENSMUSG00000001313	13074	14655	9864	9609	9806	11997	13100	12513	11612	11547	12175	14430	15586	11807	10033	11805	11506	10183	12119	13109	10882	0.83	-0.269	0.0836567	0.331557	0.0254	0.0343
ENSMUSG00000001323	3538	3799	1800	1831	2025	4436	3929	4208	3758	3125	3156	2633	2970	2438	3710	3540	3870	3295	3193.01	2864	3604	1.258	0.331	0.0157362	0.140681	0.0198	0.0263
ENSMUSG00000001333	285	203	76	77	137	196	188	212	239	252	169	111	125	165	164	169	195	210	173.25	164	184	1.116	0.158	0.540299	0.777676	0.066	0.0711
ENSMUSG00000001334	6413	8476	5948	8769	6373	8881	7776	7389	7361	5664	7041	8701	14224	7673	7427	7007	6795	6455	7887.45	8661	6921	0.799	-0.323	0.125449	0.399417	0.0469	0.0289
ENSMUSG00000001348	11	26	21	28	25	39	28	20	14	10	22	31	45	30	33	25	18	12	25.12	28	22	0.827	-0.274	0.496037	0.750506	0.1313	0.0977
ENSMUSG00000001349	21	12	4	2	22	16	20	7	20	NA	NA	NA	NA	NA	NA	NA	NA	NA	NA	NA	NA	NA	NA	NA	NA	NA	NA
ENSMUSG00000001366	4729	5193	2795	3661	3663	5889	5475	5586	5450	4177	4314	4089	5938	4410	4925	4934	5137	4779	4744.7	4586	4944	1.078	0.109	0.441624	0.714261	0.0212	0.0262
ENSMUSG00000001376	2979	3229	2258	1638	2495	3467	3142	3199	3509	2631	2683	3303	2657	3004	2899	2831	2942	3077	2891.9	2856	2937	1.029	0.041	0.75814	0.89899	0.0187	0.0266
ENSMUSG00000001380	5414	6664	3708	3783	4129	6000	5972	5525	5916	4782	5536	5424	6136	4972	5018	5381	5081	5188	5279.68	5370	5167	0.962	-0.055	0.670282	0.854818	0.0178	0.0264
ENSMUSG00000001383	4333	5931	4868	4537	4609	6121	5532	4964	5100	3827	4927	7121	7359	5549	5119	4985	4565	4472	5324.96	5757	4785	0.832	-0.266	0.132127	0.408795	0.0329	0.0265
ENSMUSG00000001403	145	253	228	253	131	269	172	155	211	128	210	334	410	158	225	155	143	185	216.38	248	177	0.717	-0.48	0.128084	0.403518	0.0998	0.0651
ENSMUSG00000001415	5111	4988	2563	2141	3401	4408	4023	4183	4536	4514	4144	3749	3473	4095	3686	3625	3847	3978	3901.16	3995	3784	0.947	-0.079	0.545221	0.78023	0.0178	0.026
ENSMUSG00000001416	6975	7058	4063	4030	4431	7226	6737	6434	6877	6160	5863	5944	6537	5335	6043	6071	5916	6031	5988.88	5968	6015	1.008	0.011	0.92733	0.971852	0.0168	0.027
ENSMUSG00000001418	1480	1829	1146	1074	1232	1867	1819	1689	1368	1307	1519	1676	1742	1483	1561	1639	1553	1200	1520.18	1545	1488	0.964	-0.054	0.71465	0.879702	0.0222	0.03
ENSMUSG00000001419	6718	7451	3344	2921	4104	7356	6504	7057	7366	5933	6190	4892	4738	4941	6152	5861	6489	6459	5739.5	5339	6240	1.168	0.225	0.0958402	0.353844	0.0193	0.0268
ENSMUSG00000001420	85	83	35	35	39	70	89	71	86	75	69	51	57	47	59	80	65	75	64.27	60	70	1.157	0.211	0.416634	0.697373	0.057	0.091
ENSMUSG00000001424	4177	4032	2233	1882	2333	4045	3928	4148	3539	3689	3350	3267	3053	2809	3383	3540	3814	3103	3334.11	3234	3460	1.07	0.097	0.480822	0.740383	0.0201	0.0262
ENSMUSG00000001435	2239	1961	1600	942	2591	1978	2023	1741	1824	1977	1629	2341	1528	3120	1654	1823	1601	1599	1919.15	2119	1669	0.788	-0.344	0.0735108	0.308706	0.0385	0.0285
ENSMUSG00000001436	843	785	302	281	427	746	673	711	812	745	652	442	456	514	624	606	654	712	600.5	562	649	1.152	0.205	0.278169	0.587243	0.0365	0.04
ENSMUSG00000001440	14432	15544	7444	7413	6826	17958	16226	16804	15462	12746	12913	10890	12024	8219	15018	14621	15452	13559	12826.9	11358	14662	1.291	0.368	0.0230779	0.173095	0.0282	0.0352
ENSMUSG00000001441	12324	11857	9036	8070	10490	12267	11081	10635	11645	10884	9850	13219	13090	12631	10258	9985	9780	10212	11100.9	11935	10059	0.843	-0.247	0.0968672	0.355675	0.0233	0.033
ENSMUSG00000001444	13	18	17	9	19	13	18	29	21	NA	NA	NA	NA	NA	NA	NA	NA	NA	NA	NA	NA	NA	NA	NA	NA	NA	NA
ENSMUSG00000001445	1851	2160	1445	1458	1505	2220	1942	1904	1955	1635	1794	2114	2365	1812	1857	1750	1751	1714	1865.75	1944	1768	0.91	-0.136	0.35734	0.653509	0.0226	0.0287
ENSMUSG00000001467	16354	22315	18972	16842	9515	24987	25650	24192	17156	14443	18538	27754	27318	11457	20896	23114	22246	15044	20090	19902	20325	1.021	0.03	0.902361	0.962009	0.0656	0.0438
ENSMUSG00000001472	35165	33759	16314	16433	22547	31297	27828	29749	33646	31057	28045	23866	26655	27148	26173	25076	27356	29504	27208.9	27354	27027	0.988	-0.017	0.91996	0.969412	0.0319	0.0509
ENSMUSG00000001473	239	324	180	160	174	284	316	259	227	211	269	263	260	210	237	285	238	199	241.34	243	240	0.99	-0.015	0.943928	0.979198	0.0426	0.0617
ENSMUSG00000001482	4160	4013	1630	1782	2056	3660	3197	3585	4360	3674	3334	2385	2890	2476	3061	2881	3297	3823	3091.1	2952	3266	1.106	0.145	0.363344	0.658164	0.027	0.0264
ENSMUSG00000001493	125	192	180	146	113	244	209	181	196	110	160	263	237	136	204	188	166	172	181.87	181	182	1.014	0.02	0.940208	0.977697	0.0717	0.07
ENSMUSG00000001494	11	11	4	8	5	7	7	10	5	NA	NA	NA	NA	NA	NA	NA	NA	NA	NA	NA	NA	NA	NA	NA	NA	NA	NA
ENSMUSG00000001496	2	1	0	0	0	0	1	0	0	NA	NA	NA	NA	NA	NA	NA	NA	NA	NA	NA	NA	NA	NA	NA	NA	NA	NA
ENSMUSG00000001497	6	1	0	2	0	0	0	1	2	NA	NA	NA	NA	NA	NA	NA	NA	NA	NA	NA	NA	NA	NA	NA	NA	NA	NA
ENSMUSG00000001504	716	612	245	262	460	498	477	490	626	632	508	358	425	554	416	430	451	549	480.43	495	462	0.929	-0.106	0.589874	0.808108	0.0392	0.0441
ENSMUSG00000001506	4114	2411	984	1500	2804	3811	2356	916	2914	3633	2003	1439	2433	3376	3187	2123	842	2555	2399.19	2577	2177	0.845	-0.244	0.428136	0.705265	0.0997	0.0273
ENSMUSG00000001507	2536	2117	945	867	1480	2024	1623	1895	2156	2240	1759	1382	1406	1782	1693	1463	1743	1891	1706.38	1714	1698	0.989	-0.015	0.925791	0.97146	0.0289	0.0292
ENSMUSG00000001508	79	36	46	7	55	44	49	52	40	70	30	67	11	66	37	44	48	35	45.38	49	41	0.833	-0.263	0.498768	0.751767	0.1389	0.0942
ENSMUSG00000001510	8	7	4	14	5	11	0	6	5	NA	NA	NA	NA	NA	NA	NA	NA	NA	NA	NA	NA	NA	NA	NA	NA	NA	NA
ENSMUSG00000001517	309	551	310	237	259	449	362	341	330	273	458	453	384	312	375	326	314	289	353.89	376	326	0.868	-0.204	0.325744	0.62862	0.0429	0.0512
ENSMUSG00000001518	966	1040	653	505	839	950	945	926	945	853	864	955	819	1010	794	852	852	829	869.77	900	832	0.924	-0.115	0.42927	0.705781	0.0212	0.0349
ENSMUSG00000001520	833	813	438	586	723	1162	823	719	882	736	675	641	951	871	972	742	661	773	780.09	775	787	1.017	0.024	0.887981	0.955763	0.031	0.0362
ENSMUSG00000001521	2786	2583	1540	1204	2164	2346	2336	2057	2416	2461	2146	2253	1953	2606	1962	2105	1892	2119	2166.08	2284	2020	0.884	-0.178	0.206395	0.512801	0.0206	0.0278
ENSMUSG00000001524	375	455	279	341	368	443	406	372	451	331	378	408	553	443	370	366	342	395	398.6	423	368	0.874	-0.194	0.314183	0.618865	0.0369	0.0483
ENSMUSG00000001525	28306	25958	13744	14872	17871	22870	22519	22500	25503	24999	21565	20106	24123	21518	19125	20292	20690	22364	21642.4	22462	20618	0.918	-0.124	0.448497	0.718579	0.0283	0.0455
ENSMUSG00000001542	3485	4037	2144	1764	1256	4166	4315	4241	2642	3078	3354	3136	2861	1512	3484	3888	3900	2317	3058.94	2788	3397	1.218	0.285	0.177701	0.473786	0.0476	0.0264
ENSMUSG00000001552	1287	1190	709	619	650	1421	1382	1395	1139	1137	989	1037	1004	783	1188	1245	1283	999	1073.82	990	1179	1.191	0.252	0.0993729	0.359303	0.0241	0.0327
ENSMUSG00000001555	960	977	472	392	631	781	715	715	817	848	812	690	636	760	653	644	657	716	712.99	749	668	0.89	-0.168	0.280864	0.589512	0.0244	0.0374
ENSMUSG00000001558	27	25	14	17	34	38	20	29	27	NA	NA	NA	NA	NA	NA	NA	NA	NA	NA	NA	NA	NA	NA	NA	NA	NA	NA
ENSMUSG00000001566	126	75	46	40	22	86	82	99	61	111	62	67	65	26	72	74	91	53	69.18	66	72	1.086	0.12	0.721564	0.881912	0.1063	0.0901
ENSMUSG00000001569	2300	2392	1512	1293	1747	2297	2190	2098	2427	2031	1987	2212	2097	2103	1921	1973	1929	2128	2042.55	2086	1988	0.953	-0.069	0.600831	0.813634	0.0182	0.0282
ENSMUSG00000001576	4711	4929	1805	1910	2543	4677	3905	4132	4535	4161	4095	2641	3098	3062	3911	3519	3800	3977	3584.71	3411	3802	1.114	0.156	0.309379	0.614628	0.0248	0.0261
ENSMUSG00000001583	1	2	3	4	0	5	2	4	4	NA	NA	NA	NA	NA	NA	NA	NA	NA	NA	NA	NA	NA	NA	NA	NA	NA	NA
ENSMUSG00000001588	25	34	23	14	36	36	15	17	27	22	28	34	23	43	30	14	16	24	25.88	30	21	0.697	-0.521	0.129073	0.404495	0.0855	0.0974
ENSMUSG00000001604	108	120	142	111	114	145	148	124	75	95	100	208	180	137	121	133	114	66	128.28	144	108	0.759	-0.398	0.186308	0.486183	0.0873	0.0795
ENSMUSG00000001622	0	1	2	0	1	0	0	3	1	NA	NA	NA	NA	NA	NA	NA	NA	NA	NA	NA	NA	NA	NA	NA	NA	NA	NA
ENSMUSG00000001627	1658	2085	1162	1094	1089	1761	1988	1898	1742	1464	1732	1700	1775	1311	1473	1791	1745	1528	1613.22	1596	1634	1.024	0.034	0.814879	0.924498	0.0221	0.0296
ENSMUSG00000001630	1586	1616	759	765	999	1639	1615	1594	1491	1401	1342	1110	1241	1203	1371	1455	1466	1307	1321.83	1259	1400	1.111	0.151	0.271606	0.580312	0.0195	0.031
ENSMUSG00000001632	2392	2517	1570	1206	1855	2340	2161	2208	2165	2113	2091	2297	1956	2234	1957	1947	2030	1899	2058.12	2138	1958	0.916	-0.127	0.341749	0.641824	0.0184	0.0281
ENSMUSG00000001642	934	1043	496	622	546	998	988	955	904	825	866	726	1009	657	835	890	878	793	831.01	817	849	1.04	0.056	0.725787	0.883636	0.0264	0.0354
ENSMUSG00000001655	630	1	68	0	553	293	2	1	925	556	1	99	0	666	245	2	1	811	264.6	264	265	1.001	0.001	0.999473	0.999543	1.8732	0.0589
ENSMUSG00000001656	913	55	33	1	881	358	280	153	663	806	46	48	2	1061	299	252	141	581	359.61	393	318	0.811	-0.302	0.734468	0.887393	0.8375	0.0507
ENSMUSG00000001657	3499	4576	5282	4667	3377	4961	6770	4014	3373	3090	3802	7727	7570	4066	4149	6101	3691	2958	4794.78	5251	4225	0.805	-0.313	0.234721	0.54523	0.0733	0.0262
ENSMUSG00000001661	1021	1056	735	861	653	1417	1442	1416	904	902	877	1075	1397	786	1185	1299	1302	793	1068.47	1007	1145	1.138	0.186	0.336346	0.637584	0.0392	0.0328
ENSMUSG00000001663	346	317	221	238	346	349	274	287	354	306	263	323	386	417	292	247	264	310	312	339	278	0.823	-0.281	0.169963	0.464774	0.0412	0.0546
ENSMUSG00000001665	289	289	143	111	213	248	230	268	239	255	240	209	180	256	207	207	246	210	223.52	228	218	0.951	-0.073	0.729755	0.885623	0.0428	0.0639
ENSMUSG00000001666	1086	1104	843	879	955	989	1118	942	897	959	917	1233	1426	1150	827	1007	866	787	1019.16	1137	872	0.768	-0.381	0.0213756	0.167575	0.0279	0.0332
ENSMUSG00000001670	0	2	1	0	2	0	3	1	3	NA	NA	NA	NA	NA	NA	NA	NA	NA	NA	NA	NA	NA	NA	NA	NA	NA	NA
ENSMUSG00000001672	4	6	2	2	7	10	8	6	7	NA	NA	NA	NA	NA	NA	NA	NA	NA	NA	NA	NA	NA	NA	NA	NA	NA	NA
ENSMUSG00000001674	1219	1461	1152	1015	1153	1285	1130	1121	1264	1077	1214	1685	1646	1388	1075	1018	1031	1108	1249.15	1402	1058	0.756	-0.404	0.0108994	0.115121	0.0257	0.0314
ENSMUSG00000001687	15325	17287	10025	9513	7873	17414	17062	17112	12661	13535	14361	14666	15430	9480	14563	15375	15735	11103	13805.2	13494	14194	1.052	0.073	0.678995	0.860541	0.0332	0.0364
ENSMUSG00000001700	5311	6560	3605	2770	2553	4993	5737	5882	4133	4691	5450	5274	4493	3074	4175	5170	5409	3624	4595.47	4596	4594	1	-0.001	0.997082	0.998573	0.0323	0.0261
ENSMUSG00000001707	1463	1613	1015	1038	1039	1596	1483	1346	1614	1292	1340	1485	1684	1251	1335	1336	1238	1415	1375.08	1410	1331	0.945	-0.082	0.559331	0.789974	0.0203	0.0307
ENSMUSG00000001729	10016	10400	4337	4833	5924	9301	8526	8870	9381	8846	8640	6345	7839	7133	7778	7683	8156	8226	7849.57	7761	7961	1.026	0.037	0.797044	0.916578	0.0215	0.0289
ENSMUSG00000001739	26	22	33	32	21	18	30	24	37	23	18	48	52	25	15	27	22	32	29.26	33	24	0.744	-0.427	0.249356	0.559052	0.1094	0.0969
ENSMUSG00000001741	165	196	37	31	106	137	89	65	72	146	163	54	50	128	115	80	60	63	95.36	108	80	0.729	-0.456	0.204125	0.510723	0.1258	0.0852
ENSMUSG00000001750	1404	1512	1599	1029	1521	1476	1427	1259	1174	1240	1256	2339	1669	1831	1234	1286	1158	1029	1449.23	1667	1177	0.707	-0.501	0.00664297	0.0895598	0.035	0.0303
ENSMUSG00000001751	408	471	268	278	373	432	393	407	449	360	391	392	451	449	361	354	374	394	391.9	409	371	0.908	-0.138	0.430001	0.706307	0.0301	0.0487
ENSMUSG00000001755	1850	1973	1366	1227	1240	1971	1855	1634	1541	1634	1639	1998	1990	1493	1648	1672	1503	1351	1658.69	1751	1544	0.882	-0.181	0.226731	0.536647	0.0232	0.0294
ENSMUSG00000001761	2198	1808	781	691	1193	1776	1784	1856	1655	1941	1502	1143	1121	1436	1485	1608	1707	1451	1488.2	1429	1563	1.092	0.128	0.443492	0.715545	0.029	0.0301
ENSMUSG00000001763	1061	955	554	444	1018	977	851	741	1131	937	793	810	720	1226	817	767	681	992	860.43	897	814	0.907	-0.141	0.441187	0.714123	0.0343	0.035
ENSMUSG00000001767	2082	2239	1796	1430	2025	2195	2413	2047	2107	1839	1860	2627	2320	2438	1836	2174	1882	1848	2091.54	2217	1935	0.873	-0.195	0.205023	0.511394	0.0247	0.028
ENSMUSG00000001768	2191	2554	1207	1087	1412	2311	2435	2514	1877	1935	2122	1766	1763	1700	1933	2194	2312	1646	1930.03	1857	2021	1.088	0.121	0.414204	0.696063	0.0231	0.0285
ENSMUSG00000001773	998	687	349	354	585	943	923	1003	750	881	571	511	574	704	789	832	922	658	715.73	648	800	1.232	0.301	0.105394	0.369306	0.0358	0.0373
ENSMUSG00000001774	2576	2661	2207	2369	2109	3932	3294	3015	2957	2275	2211	3229	3843	2539	3288	2968	2772	2593	2857.58	2819	2905	1.031	0.045	0.797886	0.917197	0.032	0.0267
ENSMUSG00000001783	6481	6741	3233	3444	3998	5907	5694	5761	6065	5724	5600	4730	5586	4814	4940	5131	5298	5318	5237.82	5291	5172	0.977	-0.033	0.798207	0.917333	0.0176	0.0264
ENSMUSG00000001785	1510	1568	792	705	901	1578	1457	1450	1532	1334	1303	1159	1144	1085	1320	1313	1333	1343	1259.17	1205	1327	1.101	0.139	0.303285	0.607779	0.0186	0.0313
ENSMUSG00000001786	1973	2405	1454	1157	1308	2162	2233	2062	1902	1743	1998	2127	1877	1575	1808	2012	1896	1668	1855.92	1864	1846	0.991	-0.014	0.924374	0.970886	0.0214	0.0287
ENSMUSG00000001794	6377	7874	5890	5812	5705	7918	7520	6866	6091	5632	6541	8616	9427	6869	6622	6776	6314	5341	6904.34	7417	6263	0.845	-0.244	0.138426	0.419741	0.0285	0.0278
ENSMUSG00000001802	3690	3601	1795	1664	2687	3604	3170	3326	3788	3259	2992	2626	2699	3235	3014	2857	3058	3322	3006.81	2962	3063	1.034	0.048	0.723804	0.882728	0.0191	0.0265
ENSMUSG00000001804	0	0	0	0	0	0	0	0	0	NA	NA	NA	NA	NA	NA	NA	NA	NA	NA	NA	NA	NA	NA	NA	NA	NA	NA
ENSMUSG00000001815	140	80	15	23	31	78	58	82	108	124	66	22	37	37	65	52	75	95	63.81	57	72	1.236	0.305	0.441331	0.714123	0.1543	0.0909
ENSMUSG00000001819	53	3	2	0	25	22	6	5	21	NA	NA	NA	NA	NA	NA	NA	NA	NA	NA	NA	NA	NA	NA	NA	NA	NA	NA
ENSMUSG00000001823	7	0	0	0	0	1	2	0	6	NA	NA	NA	NA	NA	NA	NA	NA	NA	NA	NA	NA	NA	NA	NA	NA	NA	NA
ENSMUSG00000001827	7	23	3	10	8	26	3	5	13	NA	NA	NA	NA	NA	NA	NA	NA	NA	NA	NA	NA	NA	NA	NA	NA	NA	NA
ENSMUSG00000001829	1804	1658	885	759	1096	1819	1613	1671	1723	1593	1377	1295	1231	1320	1521	1453	1537	1511	1426.47	1363	1506	1.103	0.142	0.291202	0.598726	0.0187	0.0304
ENSMUSG00000001833	31836	40877	29476	23340	20782	40183	41427	39973	31807	28117	33959	43120	37858	25023	33604	37330	36758	27892	33740	33615	33896	1.008	0.012	0.95393	0.983056	0.0462	0.0564
ENSMUSG00000001844	1346	1626	989	813	1159	1332	1321	1201	1238	1189	1351	1447	1319	1395	1114	1190	1104	1086	1243.87	1340	1124	0.839	-0.254	0.0596779	0.280086	0.0184	0.0315
ENSMUSG00000001847	25678	30751	16061	15123	14807	27743	28204	26964	24245	22678	25546	23496	24530	17828	23200	25415	24795	21261	23194.4	22816	23668	1.037	0.053	0.760238	0.899762	0.0321	0.0471
ENSMUSG00000001855	2897	2434	951	794	1234	2197	1971	2276	2301	2559	2022	1391	1288	1486	1837	1776	2093	2018	1829.95	1749	1931	1.103	0.141	0.463338	0.729222	0.0392	0.0288
ENSMUSG00000001864	617	1039	502	551	392	897	784	577	652	545	863	734	894	472	750	706	531	572	674.12	702	640	0.912	-0.132	0.527322	0.769446	0.045	0.0382
ENSMUSG00000001865	14	6	2	5	13	3	4	2	9	NA	NA	NA	NA	NA	NA	NA	NA	NA	NA	NA	NA	NA	NA	NA	NA	NA	NA
ENSMUSG00000001870	860	730	434	411	523	1044	832	937	900	760	606	635	667	630	873	750	862	789	730.1	660	818	1.241	0.311	0.0408753	0.23012	0.0235	0.037
ENSMUSG00000001891	6380	6329	3384	3421	3189	6746	6582	6710	5426	5635	5258	4950	5549	3840	5641	5931	6170	4758	5303.62	5046	5625	1.115	0.157	0.286412	0.594449	0.0229	0.0264
ENSMUSG00000001901	281	304	109	104	232	306	264	229	339	248	253	159	169	279	256	238	211	297	234.43	222	250	1.125	0.171	0.464312	0.729936	0.054	0.0624
ENSMUSG00000001909	3547	3637	2485	1889	3300	3197	3336	2917	3300	3133	3021	3635	3064	3973	2674	3006	2682	2894	3120.28	3365	2814	0.836	-0.258	0.0631201	0.286753	0.0201	0.0264
ENSMUSG00000001910	6394	6980	2896	2866	3474	6601	5784	6348	6060	5647	5799	4237	4649	4183	5520	5212	5837	5314	5155.28	4903	5471	1.116	0.158	0.265234	0.573162	0.0213	0.0264
ENSMUSG00000001911	8943	9424	5441	4081	6316	7846	7267	7817	9323	7898	7829	7960	6620	7605	6561	6548	7188	8175	7376.06	7582	7118	0.939	-0.091	0.506724	0.757215	0.02	0.0283
ENSMUSG00000001918	207	207	116	109	154	159	222	169	188	183	172	170	177	185	133	200	155	165	171.11	177	163	0.92	-0.12	0.584075	0.804112	0.0449	0.0716
ENSMUSG00000001924	18271	16372	6224	6036	8347	16265	14645	17136	16777	16137	13601	9105	9791	10050	13602	13197	15758	14712	12883.5	11737	14317	1.22	0.286	0.116988	0.384516	0.0358	0.0353
ENSMUSG00000001930	1023	529	239	276	592	570	726	594	546	903	439	350	448	713	477	654	546	479	556.55	571	539	0.943	-0.085	0.735079	0.88756	0.0648	0.0413
ENSMUSG00000001942	1264	1080	557	665	668	1366	1069	1278	1248	1116	897	815	1079	804	1142	963	1175	1094	1009.62	942	1094	1.161	0.215	0.167744	0.461645	0.025	0.0333
ENSMUSG00000001943	57	57	25	16	42	36	49	54	31	50	47	37	26	51	30	44	50	27	40.21	42	38	0.883	-0.179	0.558105	0.789163	0.0756	0.095
ENSMUSG00000001946	1339	1409	966	1070	1200	1523	1707	1481	1367	1183	1171	1413	1736	1445	1274	1538	1362	1199	1368.79	1390	1343	0.968	-0.047	0.762683	0.900937	0.0253	0.0307
ENSMUSG00000001948	128	168	231	202	245	255	149	139	207	113	140	338	328	295	213	134	128	182	207.78	243	164	0.68	-0.556	0.0870046	0.338259	0.1055	0.0663
ENSMUSG00000001962	1719	1602	1355	1050	1630	1541	1575	1373	1548	1518	1331	1982	1703	1963	1289	1419	1263	1357	1536.11	1699	1332	0.784	-0.35	0.0192075	0.158163	0.023	0.0299
ENSMUSG00000001964	1433	1495	731	702	1003	1312	1247	1258	1365	1266	1242	1069	1139	1208	1097	1124	1157	1197	1166.44	1185	1144	0.965	-0.052	0.695985	0.870423	0.0179	0.032
ENSMUSG00000001983	698	636	228	287	210	743	593	710	754	616	528	334	466	253	621	534	653	661	518.5	439	617	1.403	0.488	0.0327768	0.207298	0.0543	0.0425
ENSMUSG00000001985	6342	6243	1904	1473	2714	5417	4073	5096	6345	5601	5186	2785	2389	3268	4530	3670	4686	5564	4186.69	3846	4612	1.199	0.262	0.241112	0.551086	0.0532	0.026
ENSMUSG00000001986	5647	5964	3546	3504	4156	6960	6662	7444	6799	4987	4955	5187	5684	5004	5820	6003	6845	5962	5605.32	5163	6158	1.193	0.254	0.045045	0.242866	0.0171	0.0267
ENSMUSG00000001988	640	362	186	241	355	328	352	352	278	565	301	272	391	427	274	317	324	244	346.15	391	290	0.74	-0.435	0.057853	0.274991	0.0525	0.0518
ENSMUSG00000001995	4482	5485	1862	1849	2032	4725	3838	4716	4594	3958	4557	2724	2999	2447	3951	3458	4337	4029	3606.64	3337	3944	1.181	0.24	0.171574	0.466695	0.0329	0.0261
ENSMUSG00000001998	1262	1527	807	737	970	1669	1579	1711	1440	1115	1269	1181	1195	1168	1396	1423	1573	1263	1286.86	1186	1414	1.192	0.254	0.0641894	0.289254	0.0194	0.0312
ENSMUSG00000001999	641	788	570	635	602	800	805	703	717	566	655	834	1030	725	669	725	646	629	719.89	762	667	0.878	-0.188	0.304284	0.60858	0.034	0.0373
ENSMUSG00000002006	3601	3580	1733	1387	3211	3434	3069	3016	4200	3180	2974	2535	2250	3866	2872	2766	2773	3683	2988.8	2961	3024	1.021	0.03	0.860876	0.943739	0.03	0.0265
ENSMUSG00000002007	1787	1938	1986	1232	1328	1403	1769	1339	1001	1578	1610	2905	1998	1599	1173	1594	1231	878	1618.59	1938	1219	0.629	-0.668	0.00134059	0.0356236	0.0445	0.0296
ENSMUSG00000002010	5774	5620	3546	3998	4737	5901	5568	5336	5427	5099	4669	5187	6485	5704	4935	5017	4907	4759	5195.79	5429	4904	0.904	-0.146	0.276599	0.585417	0.019	0.0264
ENSMUSG00000002012	3754	4028	2444	2054	4282	4070	3581	3018	4247	3315	3346	3575	3332	5156	3404	3227	2775	3724	3539.38	3745	3282	0.877	-0.19	0.234298	0.545155	0.0268	0.0261
ENSMUSG00000002014	1969	2213	1834	1555	1915	1986	2272	1803	1790	1739	1838	2683	2522	2306	1661	2047	1658	1570	2002.69	2218	1734	0.782	-0.354	0.032883	0.207639	0.0285	0.0283
ENSMUSG00000002015	3121	3952	3230	3157	2776	3764	3824	3179	2893	2756	3283	4725	5121	3342	3148	3446	2923	2537	3475.73	3845	3014	0.784	-0.351	0.0557989	0.269902	0.0353	0.0262
ENSMUSG00000002017	4117	4296	2721	2704	2475	4714	4341	4422	4051	3636	3569	3981	4386	2980	3942	3912	4066	3552	3780.45	3710	3868	1.043	0.061	0.664099	0.850691	0.0205	0.0261
ENSMUSG00000002020	200	220	149	55	201	125	231	179	119	177	183	218	89	242	105	208	165	104	165.58	182	146	0.799	-0.324	0.28278	0.591827	0.0905	0.0725
ENSMUSG00000002028	9618	9274	5652	3821	7216	9713	8270	8423	9548	8494	7704	8268	6198	8688	8123	7452	7745	8373	7894.03	7870	7923	1.007	0.009	0.947097	0.980117	0.0216	0.0289
ENSMUSG00000002031	3558	3653	2151	1976	2568	3429	3379	3265	3198	3142	3035	3147	3205	3092	2868	3045	3002	2804	3037.78	3124	2930	0.938	-0.093	0.459638	0.726979	0.0164	0.0265
ENSMUSG00000002032	2746	2505	1744	1836	2518	3132	2904	2402	2673	2425	2081	2551	2978	3032	2619	2617	2209	2344	2539.57	2613	2447	0.937	-0.094	0.534977	0.774139	0.0241	0.0271
ENSMUSG00000002033	2	1	0	3	0	1	2	1	2	NA	NA	NA	NA	NA	NA	NA	NA	NA	NA	NA	NA	NA	NA	NA	NA	NA	NA
ENSMUSG00000002043	203	278	240	204	216	238	236	217	209	179	231	351	331	260	199	213	200	183	238.53	270	199	0.738	-0.439	0.0615513	0.284403	0.0537	0.0622
ENSMUSG00000002052	9354	9687	4635	4007	5510	9252	8239	9035	8524	8261	8048	6781	6499	6634	7737	7424	8308	7475	7463.05	7245	7736	1.068	0.094	0.492924	0.748735	0.0201	0.0284
ENSMUSG00000002055	2003	1797	1257	1238	1748	1782	1611	1552	1577	1769	1493	1839	2008	2105	1490	1452	1427	1383	1662.83	1843	1438	0.781	-0.357	0.0143217	0.134111	0.0218	0.0294
ENSMUSG00000002057	1	0	0	1	0	0	0	0	0	NA	NA	NA	NA	NA	NA	NA	NA	NA	NA	NA	NA	NA	NA	NA	NA	NA	NA
ENSMUSG00000002058	1461	1471	929	857	1425	1343	1258	1105	1482	1290	1222	1359	1390	1716	1123	1134	1016	1300	1283.29	1395	1143	0.82	-0.287	0.0566908	0.271937	0.0232	0.0312
ENSMUSG00000002059	1919	1966	1530	986	2020	1611	1854	1533	1581	1695	1633	2238	1599	2432	1347	1671	1410	1386	1712.42	1919	1454	0.757	-0.401	0.0157479	0.140681	0.0284	0.0292
ENSMUSG00000002064	2422	2482	1746	1552	2131	2534	2420	2136	2328	2139	2062	2554	2517	2566	2119	2181	1964	2041	2238.2	2368	2076	0.877	-0.189	0.175512	0.471525	0.0201	0.0277
ENSMUSG00000002068	493	599	269	371	377	554	486	451	519	435	498	394	602	454	463	438	415	455	461.48	477	443	0.93	-0.104	0.559366	0.789974	0.0318	0.045
ENSMUSG00000002076	17	29	18	14	22	13	23	18	27	NA	NA	NA	NA	NA	NA	NA	NA	NA	NA	NA	NA	NA	NA	NA	NA	NA	NA
ENSMUSG00000002083	470	523	270	207	600	421	386	352	514	415	434	395	336	722	352	348	324	451	419.67	460	369	0.8	-0.322	0.155499	0.445405	0.052	0.0471
ENSMUSG00000002100	9	6	11	14	4	18	22	17	5	NA	NA	NA	NA	NA	NA	NA	NA	NA	NA	NA	NA	NA	NA	NA	NA	NA	NA
ENSMUSG00000002102	6793	7594	4781	4786	5242	7249	7011	6571	6585	5999	6309	6994	7763	6312	6062	6318	6042	5774	6397.07	6675	6049	0.906	-0.142	0.289838	0.597498	0.0189	0.0273
ENSMUSG00000002103	4943	5007	3261	2723	3909	5493	4861	4935	5324	4366	4160	4771	4417	4707	4594	4380	4538	4669	4511.07	4484	4545	1.014	0.02	0.871641	0.948465	0.0158	0.0261
ENSMUSG00000002104	9	23	26	12	12	15	20	12	12	NA	NA	NA	NA	NA	NA	NA	NA	NA	NA	NA	NA	NA	NA	NA	NA	NA	NA
ENSMUSG00000002105	1386	1501	824	858	1106	1443	1391	1218	1350	1224	1247	1205	1392	1332	1207	1253	1120	1184	1240.43	1280	1191	0.931	-0.103	0.437811	0.711937	0.0181	0.0315
ENSMUSG00000002107	5978	8786	5656	3497	7953	9911	8111	7127	11250	5280	7299	8274	5672	9576	8288	7309	6554	9865	7568.54	7220	8004	1.109	0.149	0.423407	0.702503	0.0368	0.0286
ENSMUSG00000002108	106	95	106	78	100	114	82	73	88	94	79	155	127	120	95	74	67	77	98.67	115	78	0.688	-0.54	0.045108	0.242921	0.0656	0.085
ENSMUSG00000002109	930	820	832	546	1068	918	970	765	860	821	681	1217	886	1286	768	874	703	754	887.85	978	775	0.793	-0.335	0.0821753	0.328809	0.038	0.0347
ENSMUSG00000002111	132	234	123	97	131	150	167	139	114	117	194	180	157	158	125	150	128	100	145.52	161	126	0.782	-0.355	0.140755	0.423734	0.0545	0.0761
ENSMUSG00000002129	4559	4568	2070	1991	2607	4493	3686	3928	4714	4026	3795	3028	3229	3139	3757	3322	3612	4134	3560.28	3443	3706	1.076	0.105	0.446066	0.716684	0.0202	0.0261
ENSMUSG00000002147	425	388	194	200	292	402	383	329	323	375	322	284	324	352	336	345	303	283	324.95	331	317	0.954	-0.067	0.719945	0.881718	0.0344	0.0534
ENSMUSG00000002190	3095	5626	3369	3480	2478	5687	4915	4301	3850	2733	4674	4928	5645	2984	4756	4429	3955	3376	4164.44	4193	4129	0.985	-0.022	0.913445	0.966694	0.0423	0.026
ENSMUSG00000002204	5	4	5	0	3	8	3	1	3	NA	NA	NA	NA	NA	NA	NA	NA	NA	NA	NA	NA	NA	NA	NA	NA	NA	NA
ENSMUSG00000002205	1256	1318	956	916	873	1414	1337	1213	1215	1109	1095	1399	1486	1051	1182	1205	1115	1065	1189.75	1228	1142	0.931	-0.103	0.491689	0.748113	0.0229	0.0318
ENSMUSG00000002210	1264	1551	1037	896	1297	1374	1350	1184	1269	1116	1288	1517	1453	1562	1149	1217	1089	1113	1278.22	1387	1142	0.824	-0.28	0.0571504	0.273222	0.0221	0.0312
ENSMUSG00000002221	2287	2272	1219	1075	1589	2128	1842	1935	2205	2020	1887	1783	1744	1913	1780	1660	1779	1934	1833.32	1869	1788	0.956	-0.065	0.632537	0.831324	0.019	0.0288
ENSMUSG00000002222	5686	6834	2774	3035	3723	9116	7542	8703	8419	5022	5677	4058	4923	4483	7623	6796	8003	7383	5996.44	4833	7451	1.542	0.624	4.87239e-06	0.000865503	0.0199	0.027
ENSMUSG00000002227	387	522	268	224	539	460	463	384	517	342	434	392	363	649	385	417	353	453	420.91	436	402	0.922	-0.117	0.580247	0.801676	0.0452	0.047
ENSMUSG00000002228	76	98	63	93	68	80	85	72	58	67	81	92	151	82	67	77	66	51	81.55	95	65	0.695	-0.525	0.0682937	0.298591	0.0744	0.0882
ENSMUSG00000002233	1360	1491	1277	1095	1160	1398	1764	1519	1188	1201	1239	1868	1776	1397	1169	1590	1397	1042	1408.66	1496	1300	0.869	-0.202	0.251966	0.561365	0.0323	0.0305
ENSMUSG00000002240	0	0	0	0	0	0	0	1	0	NA	NA	NA	NA	NA	NA	NA	NA	NA	NA	NA	NA	NA	NA	NA	NA	NA	NA
ENSMUSG00000002249	627	497	289	200	526	421	401	465	433	554	413	423	324	633	352	361	428	380	429.76	469	380	0.809	-0.306	0.141747	0.424735	0.0437	0.0465
ENSMUSG00000002250	1405	1607	914	847	921	1439	1469	1567	1380	1241	1335	1337	1374	1109	1203	1324	1441	1210	1286	1279	1294	1.012	0.018	0.900831	0.961512	0.0203	0.0312
ENSMUSG00000002257	444	427	313	227	349	354	345	338	426	392	355	458	368	420	296	311	311	374	364.94	399	323	0.81	-0.303	0.0974919	0.356506	0.0326	0.0504
ENSMUSG00000002265	40151	40604	26781	25389	37082	49562	43414	45603	50705	35460	33732	39178	41182	44649	41447	39121	41935	44464	40129.6	38840	41742	1.075	0.104	0.581723	0.802504	0.0381	0.061
ENSMUSG00000002266	110	140	68	46	152	319	222	221	360	97	116	99	75	183	267	200	203	316	172.92	114	246	2.153	1.106	5.10241e-05	0.00414658	0.0737	0.0711
ENSMUSG00000002274	3093	4170	3510	3476	2816	4169	4170	3816	3278	2732	3464	5135	5638	3391	3486	3758	3509	2875	3776.34	4072	3407	0.837	-0.257	0.184452	0.483642	0.0393	0.0261
ENSMUSG00000002279	1443	1873	1207	992	1025	1670	1777	1525	1242	1274	1556	1766	1609	1234	1397	1601	1402	1089	1436.51	1488	1372	0.923	-0.116	0.465718	0.730274	0.0261	0.0304
ENSMUSG00000002280	1116	1201	777	741	891	1251	1248	1107	991	986	998	1137	1202	1073	1046	1125	1018	869	1050.28	1079	1014	0.941	-0.088	0.547133	0.781335	0.0216	0.0329
ENSMUSG00000002289	352	269	160	121	293	347	271	261	272	311	223	234	196	353	290	244	240	239	258.93	263	253	0.959	-0.06	0.789686	0.912829	0.0496	0.0597
ENSMUSG00000002297	224	342	185	151	151	291	288	247	265	198	284	271	245	182	243	260	227	232	237.97	236	240	1.021	0.029	0.891314	0.95699	0.045	0.0621
ENSMUSG00000002307	1342	1414	696	591	901	1293	1178	1239	1191	1185	1175	1018	959	1085	1081	1062	1139	1044	1083.12	1084	1082	0.996	-0.005	0.970091	0.988275	0.0196	0.0326
ENSMUSG00000002308	742	805	580	613	752	771	852	642	691	655	669	848	994	905	645	768	590	606	742.35	814	652	0.802	-0.318	0.0696661	0.30114	0.0311	0.0369
ENSMUSG00000002319	5525	5298	2223	2183	3325	4659	4241	4518	4862	4880	4401	3252	3541	4003	3896	3822	4155	4264	4023.68	4015	4034	1.004	0.006	0.966825	0.987712	0.0217	0.026
ENSMUSG00000002320	1638	1765	675	672	669	1743	1592	1716	1701	1447	1466	987	1090	806	1458	1435	1578	1492	1306.41	1159	1491	1.284	0.361	0.0404931	0.229361	0.0326	0.0311
ENSMUSG00000002324	8	12	19	30	11	22	21	17	36	NA	NA	NA	NA	NA	NA	NA	NA	NA	NA	NA	NA	NA	NA	NA	NA	NA	NA
ENSMUSG00000002325	718	684	451	533	650	794	724	537	670	634	568	660	865	783	664	652	494	588	656.34	702	600	0.856	-0.225	0.204808	0.511394	0.0319	0.0386
ENSMUSG00000002326	1143	1183	830	847	919	1221	1249	1079	1041	1009	983	1214	1374	1107	1021	1125	992	913	1082.05	1137	1013	0.892	-0.165	0.27376	0.582339	0.0233	0.0327
ENSMUSG00000002329	2449	2834	1978	1820	1928	2415	2540	2233	2254	2163	2354	2894	2952	2321	2020	2289	2053	1977	2335.86	2537	2085	0.822	-0.282	0.0562638	0.271132	0.0227	0.0275
ENSMUSG00000002332	2641	3591	2043	2054	1696	3785	3312	3473	3191	2332	2983	2989	3332	2042	3165	2984	3194	2798	2868.86	2736	3035	1.11	0.151	0.338898	0.639626	0.0262	0.0266
ENSMUSG00000002341	16739	25884	12381	11409	9854	23526	18348	20567	20744	14783	21503	18112	18506	11865	19674	16534	18913	18191	17564.5	16954	18328	1.081	0.112	0.540269	0.777676	0.036	0.041
ENSMUSG00000002342	1232	1415	966	852	1012	1340	1278	1229	1085	1088	1176	1413	1382	1219	1121	1152	1130	951	1181.22	1256	1088	0.868	-0.204	0.151935	0.441204	0.0207	0.0319
ENSMUSG00000002343	1318	1373	681	731	769	1255	1186	1068	1277	1164	1141	996	1186	926	1050	1069	982	1120	1070.29	1083	1055	0.974	-0.037	0.794025	0.914737	0.0209	0.0327
ENSMUSG00000002345	575	624	512	571	630	740	738	625	582	508	518	749	926	759	619	665	575	510	647.65	692	592	0.858	-0.221	0.26797	0.576617	0.0407	0.0388
ENSMUSG00000002346	1637	1593	633	555	932	1573	1414	1341	1503	1446	1323	926	900	1122	1315	1274	1233	1318	1206.48	1143	1285	1.122	0.166	0.300395	0.606539	0.0267	0.0317
ENSMUSG00000002365	915	1012	495	421	490	1022	913	1013	868	808	841	724	683	590	855	823	932	761	779.54	729	843	1.154	0.207	0.191157	0.492447	0.0255	0.0362
ENSMUSG00000002372	4078	4429	2430	2062	3059	3595	3619	3334	3477	3602	3679	3555	3345	3683	3006	3261	3066	3049	3360.66	3573	3096	0.866	-0.207	0.096548	0.355147	0.0162	0.0262
ENSMUSG00000002379	2389	2620	2543	2619	2560	2418	2460	2021	2198	2110	2177	3720	4248	3082	2022	2217	1858	1927	2595.76	3067	2006	0.654	-0.612	0.00225818	0.0490964	0.0414	0.027
ENSMUSG00000002384	52	52	24	11	39	34	51	45	78	46	43	35	18	47	28	46	41	68	41.47	38	46	1.199	0.262	0.428406	0.705399	0.0941	0.0947
ENSMUSG00000002393	859	939	564	641	725	948	826	751	853	759	780	825	1040	873	793	744	691	748	805.79	855	744	0.871	-0.199	0.194244	0.496769	0.0237	0.0358
ENSMUSG00000002395	1907	1805	1615	1263	2287	1711	1806	1527	1591	1684	1500	2363	2049	2754	1431	1627	1404	1395	1800.69	2070	1464	0.708	-0.498	0.00527739	0.0798055	0.0329	0.0289
ENSMUSG00000002396	374	462	346	337	419	407	425	317	417	330	384	506	547	504	340	383	292	366	405.77	454	345	0.762	-0.392	0.051572	0.259972	0.0403	0.0479
ENSMUSG00000002409	1011	1072	371	364	517	1045	807	902	1016	893	891	543	590	622	874	727	829	891	762.29	708	830	1.17	0.227	0.216649	0.525871	0.0349	0.0365
ENSMUSG00000002413	6009	6632	2482	2339	3446	7981	6732	8257	8768	5307	5510	3631	3794	4149	6674	6066	7593	7689	5601.4	4478	7006	1.564	0.645	3.69727e-05	0.00332774	0.0261	0.0266
ENSMUSG00000002416	1874	1932	1590	1735	1907	2295	2115	1783	1891	1655	1605	2326	2814	2296	1919	1906	1640	1658	1979.93	2139	1781	0.833	-0.263	0.134376	0.412466	0.0322	0.0283
ENSMUSG00000002428	1404	1489	1312	1112	1311	1958	1804	1761	1539	1240	1237	1919	1804	1579	1637	1626	1619	1350	1556.71	1556	1558	1.003	0.004	0.980538	0.992823	0.0268	0.0298
ENSMUSG00000002455	4147	3628	2184	1919	2647	3951	3627	3746	3759	3663	3014	3195	3113	3187	3304	3268	3445	3296	3276.07	3234	3328	1.029	0.041	0.750851	0.894974	0.0177	0.0263
ENSMUSG00000002458	550	512	351	326	523	559	478	438	582	486	425	513	529	630	467	431	403	510	488.27	517	453	0.878	-0.188	0.290195	0.598001	0.0316	0.0438
ENSMUSG00000002459	756	695	345	335	465	723	696	752	764	668	577	505	543	560	605	627	692	670	605.14	571	648	1.135	0.182	0.257057	0.566019	0.026	0.0398
ENSMUSG00000002475	3424	3866	1727	1761	2315	4279	4049	4457	3417	3024	3212	2526	2856	2787	3578	3649	4098	2996	3191.97	2881	3580	1.242	0.313	0.0258557	0.1838	0.0209	0.0263
ENSMUSG00000002477	2496	2683	2511	2187	2527	2518	2632	2256	2405	2204	2229	3673	3547	3043	2106	2372	2075	2109	2595.29	2939	2166	0.737	-0.44	0.0126034	0.125054	0.0323	0.027
ENSMUSG00000002486	1047	1100	627	554	909	979	887	771	961	925	914	917	899	1094	819	799	709	843	879.84	950	792	0.834	-0.261	0.0762548	0.315986	0.0219	0.0348
ENSMUSG00000002489	3053	3589	1091	951	1571	3221	2605	3162	3315	2696	2982	1596	1543	1892	2694	2347	2908	2907	2395.96	2142	2714	1.266	0.34	0.0827563	0.330081	0.0409	0.0273
ENSMUSG00000002496	5471	5184	2561	2133	3301	5190	4504	4929	4773	4832	4307	3746	3460	3975	4340	4059	4533	4185	4159.57	4064	4279	1.053	0.074	0.585568	0.805024	0.0194	0.026
ENSMUSG00000002500	57	42	51	43	52	39	58	57	43	50	35	75	70	63	33	52	52	38	51.91	59	44	0.758	-0.4	0.183384	0.482026	0.0756	0.0933
ENSMUSG00000002504	4592	3947	2521	2462	2969	4146	4432	4244	3122	4056	3279	3688	3993	3575	3467	3994	3903	2738	3632.44	3718	3526	0.948	-0.077	0.595125	0.811451	0.0219	0.0261
ENSMUSG00000002524	6049	6127	4338	3742	4922	5876	5915	5497	5377	5342	5090	6346	6070	5926	4914	5330	5055	4715	5420.92	5755	5004	0.87	-0.202	0.121679	0.392567	0.0178	0.0265
ENSMUSG00000002546	6622	6069	3258	2827	4678	5701	5678	5762	5806	5848	5042	4766	4585	5633	4768	5117	5298	5091	5127.59	5175	5068	0.979	-0.03	0.817176	0.925348	0.0181	0.0263
ENSMUSG00000002550	2172	2200	968	989	1452	1996	1902	1879	1986	1918	1828	1416	1604	1748	1669	1714	1728	1742	1707.44	1703	1713	1.005	0.008	0.957394	0.984402	0.0208	0.0292
ENSMUSG00000002565	10	7	1	0	1	3	7	7	11	NA	NA	NA	NA	NA	NA	NA	NA	NA	NA	NA	NA	NA	NA	NA	NA	NA	NA
ENSMUSG00000002578	1106	961	562	400	956	960	828	733	1132	977	798	822	649	1151	803	746	674	993	845.87	879	804	0.913	-0.131	0.481172	0.740542	0.0354	0.0352
ENSMUSG00000002580	1466	1865	1890	1993	1608	1887	1913	1557	1445	1295	1549	2765	3233	1936	1578	1724	1432	1267	1864.28	2156	1500	0.697	-0.522	0.0230504	0.173044	0.0546	0.0287
ENSMUSG00000002588	4	6	2	0	3	1	0	2	4	NA	NA	NA	NA	NA	NA	NA	NA	NA	NA	NA	NA	NA	NA	NA	NA	NA	NA
ENSMUSG00000002602	4854	4598	1863	1767	2509	4597	4313	4975	3853	4287	3820	2725	2866	3021	3844	3887	4575	3379	3600.39	3344	3921	1.172	0.229	0.151636	0.440804	0.0271	0.0261
ENSMUSG00000002603	413	400	293	294	320	423	450	439	390	365	332	429	477	385	354	406	404	342	388.09	398	376	0.949	-0.076	0.679661	0.860747	0.0334	0.0489
ENSMUSG00000002608	2046	2316	1135	1201	1386	2324	2020	2072	2202	1807	1924	1660	1948	1669	1943	1820	1905	1931	1845.36	1802	1900	1.055	0.077	0.568032	0.794969	0.0187	0.0287
ENSMUSG00000002617	1678	1649	1812	1311	1914	2088	2232	1951	1783	1482	1370	2651	2126	2305	1746	2011	1794	1564	1894.3	1987	1779	0.896	-0.158	0.407653	0.691276	0.0383	0.0286
ENSMUSG00000002625	5131	4284	3840	3173	5593	4966	4640	3793	4394	4532	3559	5618	5147	6734	4153	4181	3488	3853	4584.9	5118	3919	0.766	-0.385	0.0213812	0.167575	0.0292	0.0261
ENSMUSG00000002633	233	188	103	128	115	259	216	221	210	206	156	151	208	138	217	195	203	184	184.15	172	200	1.163	0.218	0.327056	0.629858	0.0475	0.0695
ENSMUSG00000002635	663	853	550	467	556	693	723	655	673	586	709	805	757	669	580	652	602	590	661.02	705	606	0.86	-0.217	0.176403	0.471978	0.0258	0.0385
ENSMUSG00000002658	2550	2690	2335	1988	2577	2708	2881	2478	2238	2252	2235	3416	3225	3103	2265	2596	2279	1963	2592.45	2846	2276	0.8	-0.322	0.0555404	0.26943	0.0295	0.027
ENSMUSG00000002660	1364	1612	1328	1182	1636	1381	1438	1174	1277	1205	1339	1943	1917	1970	1155	1296	1080	1120	1447.08	1675	1163	0.695	-0.525	0.00212714	0.0475441	0.0299	0.0303
ENSMUSG00000002661	390	413	421	390	428	398	422	313	409	344	343	616	633	515	333	380	288	359	423.44	490	340	0.696	-0.524	0.0196203	0.15986	0.0503	0.0469
ENSMUSG00000002664	0	0	3	0	1	0	1	1	0	NA	NA	NA	NA	NA	NA	NA	NA	NA	NA	NA	NA	NA	NA	NA	NA	NA	NA
ENSMUSG00000002668	103	84	78	50	89	70	96	75	86	91	70	114	81	107	59	87	69	75	83.62	93	72	0.784	-0.352	0.177484	0.473423	0.0597	0.0877
ENSMUSG00000002679	648	739	473	373	485	662	583	509	628	572	614	692	605	584	554	525	468	551	573.87	613	524	0.856	-0.225	0.164727	0.456949	0.0261	0.0408
ENSMUSG00000002688	986	823	331	292	460	694	812	970	722	871	684	484	474	554	580	732	892	633	655.93	613	709	1.154	0.206	0.32006	0.624166	0.0447	0.0386
ENSMUSG00000002699	151	267	131	81	143	233	168	185	234	133	222	192	131	172	195	151	170	205	174.66	170	180	1.059	0.082	0.729552	0.885623	0.0549	0.071
ENSMUSG00000002718	3451	3685	1692	1630	2086	4171	3562	3963	4365	3048	3061	2475	2644	2512	3488	3210	3644	3828	3101.08	2748	3542	1.289	0.366	0.00711016	0.093195	0.0195	0.0264
ENSMUSG00000002728	2636	3012	2256	2256	2366	2788	3036	2571	2787	2328	2502	3300	3659	2849	2332	2736	2364	2444	2723.79	2928	2469	0.844	-0.245	0.119415	0.388937	0.0258	0.0268
ENSMUSG00000002731	1392	1258	910	973	1041	1479	1322	1230	1504	1229	1045	1331	1578	1253	1237	1191	1131	1319	1257.27	1287	1220	0.948	-0.076	0.606984	0.818223	0.0227	0.0314
ENSMUSG00000002732	173	184	134	137	125	196	169	164	152	153	153	196	222	151	164	152	151	133	163.85	175	150	0.862	-0.214	0.348745	0.64699	0.0489	0.0729
ENSMUSG00000002733	1845	1890	981	907	1222	1973	1876	1754	1915	1629	1570	1435	1471	1471	1650	1690	1613	1679	1578.87	1515	1658	1.094	0.129	0.319268	0.623671	0.0174	0.0297
ENSMUSG00000002741	5457	6570	2881	2885	3120	5310	5292	5232	5535	4819	5458	4215	4680	3757	4441	4769	4811	4854	4644.71	4586	4719	1.029	0.041	0.764971	0.902112	0.0198	0.0261
ENSMUSG00000002748	6297	6799	5642	4720	5599	7919	6853	6559	6823	5561	5648	8254	7656	6742	6622	6175	6031	5983	6519.22	6772	6203	0.916	-0.126	0.399613	0.685583	0.0237	0.0274
ENSMUSG00000002763	1615	1594	1105	1030	1309	1538	1390	1330	1420	1426	1324	1616	1671	1576	1286	1253	1223	1245	1402.31	1523	1252	0.823	-0.281	0.0368212	0.218435	0.0185	0.0305
ENSMUSG00000002767	1275	1419	959	947	1206	1253	1279	1037	1241	1126	1179	1403	1536	1452	1048	1153	954	1088	1215.35	1339	1061	0.793	-0.335	0.0216737	0.168346	0.0216	0.0316
ENSMUSG00000002768	2247	2463	1807	1771	2064	2439	2253	1918	2071	1984	2046	2643	2873	2485	2040	2030	1764	1816	2186.84	2406	1912	0.795	-0.33	0.0306141	0.199726	0.0242	0.0278
ENSMUSG00000002769	154	171	75	48	120	72	80	116	130	136	142	110	78	144	60	72	107	114	107.01	122	88	0.719	-0.476	0.0914856	0.346343	0.0742	0.0832
ENSMUSG00000002771	3509	3083	1587	1376	2627	2906	2181	2365	3549	3099	2561	2322	2232	3163	2430	1965	2175	3112	2562.14	2675	2420	0.905	-0.145	0.39752	0.684102	0.0308	0.0271
ENSMUSG00000002778	3426	3917	2222	2073	2678	3607	3325	3173	3474	3026	3254	3251	3362	3224	3016	2996	2918	3046	3121.56	3223	2994	0.929	-0.106	0.396313	0.683424	0.0164	0.0264
ENSMUSG00000002781	673	722	349	373	399	728	623	650	699	594	600	511	605	480	609	561	598	613	574.56	558	595	1.066	0.092	0.570132	0.795847	0.0266	0.0407
ENSMUSG00000002791	13	6	11	7	12	12	17	11	18	NA	NA	NA	NA	NA	NA	NA	NA	NA	NA	NA	NA	NA	NA	NA	NA	NA	NA
ENSMUSG00000002797	1054	1343	1338	1389	1083	1417	1357	1088	1033	931	1116	1957	2253	1304	1185	1223	1000	906	1319.45	1512	1078	0.714	-0.486	0.0324768	0.205915	0.0534	0.031
ENSMUSG00000002799	3060	2745	1715	1301	2743	2443	2383	2125	2658	2703	2280	2509	2110	3303	2043	2147	1954	2331	2375.56	2581	2119	0.821	-0.285	0.0684208	0.298757	0.0254	0.0274
ENSMUSG00000002803	1272	1290	606	590	823	1152	1134	1010	1200	1123	1072	887	957	991	963	1022	929	1052	999.53	1006	992	0.985	-0.022	0.876713	0.950633	0.0208	0.0334
ENSMUSG00000002804	183	207	196	207	226	200	211	181	214	162	172	287	336	272	167	190	166	188	215.52	246	178	0.728	-0.458	0.0695309	0.301046	0.0621	0.0652
ENSMUSG00000002808	2986	2891	1285	1663	1394	3072	2902	3136	2354	2637	2402	1880	2697	1678	2569	2615	2884	2064	2380.73	2259	2533	1.121	0.165	0.336021	0.637215	0.0311	0.0274
ENSMUSG00000002812	4237	3818	2064	2224	2652	3916	3561	3495	3387	3742	3172	3019	3607	3193	3275	3209	3214	2970	3266.82	3347	3167	0.946	-0.08	0.548461	0.782294	0.0185	0.0263
ENSMUSG00000002814	490	540	246	193	293	419	465	461	454	433	449	360	313	353	350	419	424	398	388.72	382	398	1.04	0.057	0.760053	0.899734	0.0342	0.0488
ENSMUSG00000002820	1774	1717	937	1010	1159	1638	1648	1504	1494	1567	1426	1371	1638	1395	1370	1485	1383	1310	1438.4	1479	1387	0.938	-0.093	0.485098	0.742972	0.0182	0.0303
ENSMUSG00000002825	587	793	584	415	758	578	606	510	682	518	659	854	673	913	483	546	469	598	634.87	723	524	0.725	-0.463	0.0152171	0.138685	0.0367	0.0391
ENSMUSG00000002831	208	116	16	14	127	62	126	83	50	184	96	23	23	153	52	114	76	44	84.96	96	72	0.741	-0.433	0.39298	0.680933	0.2602	0.0871
ENSMUSG00000002833	5363	4719	3662	2885	4857	4375	4485	4027	4206	4736	3920	5357	4680	5848	3659	4041	3703	3688	4403.67	4908	3773	0.769	-0.379	0.0069578	0.0922252	0.0206	0.0261
ENSMUSG00000002835	384	448	242	216	225	325	309	357	386	339	372	354	350	271	272	278	328	338	322.62	337	304	0.902	-0.149	0.438645	0.712683	0.0364	0.0536
ENSMUSG00000002844	3687	3955	2990	3002	3238	3869	4061	3361	3356	3256	3286	4374	4869	3899	3236	3659	3091	2943	3623.61	3937	3232	0.821	-0.284	0.0607125	0.282487	0.0239	0.0261
ENSMUSG00000002845	738	933	565	574	596	1144	1026	915	770	652	775	827	931	718	957	925	841	675	811.1	781	850	1.09	0.124	0.451739	0.721187	0.0279	0.0357
ENSMUSG00000002846	1010	1030	872	949	839	1213	1150	1020	993	892	856	1276	1539	1010	1014	1036	938	871	1048.02	1115	965	0.867	-0.206	0.257548	0.566746	0.034	0.033
ENSMUSG00000002847	77	70	48	30	50	51	72	66	41	68	58	70	49	60	43	65	61	36	56.6	61	51	0.833	-0.263	0.337729	0.638307	0.0622	0.0924
ENSMUSG00000002870	250	404	184	199	133	401	318	340	321	221	336	269	323	160	335	287	313	281	280.51	262	304	1.162	0.217	0.3476	0.646202	0.0536	0.0574
ENSMUSG00000002871	1038	1039	730	644	999	1121	987	894	1043	917	863	1068	1045	1203	937	889	822	915	962.09	1019	891	0.875	-0.192	0.198904	0.503154	0.0228	0.0338
ENSMUSG00000002881	2198	2331	1764	1615	1343	2646	2637	2540	2171	1941	1936	2581	2620	1617	2213	2376	2336	1904	2169.26	2139	2207	1.033	0.046	0.780857	0.908664	0.029	0.0278
ENSMUSG00000002885	972	661	427	485	535	840	826	779	685	858	549	625	787	644	702	744	716	601	691.88	693	691	0.998	-0.003	0.985659	0.994846	0.0307	0.0378
ENSMUSG00000002897	1174	1482	863	734	738	1238	1368	1336	922	1037	1231	1262	1191	889	1035	1233	1229	809	1101.64	1122	1076	0.959	-0.06	0.720107	0.881723	0.0286	0.0325
ENSMUSG00000002900	1406	2092	649	594	1076	2015	1372	1486	1835	1242	1738	949	963	1296	1685	1236	1366	1609	1342.79	1238	1474	1.19	0.251	0.173094	0.468529	0.0356	0.0308
ENSMUSG00000002908	761	627	397	482	527	727	647	641	769	672	521	581	782	635	608	583	589	674	627.21	638	614	0.963	-0.054	0.749163	0.893987	0.0291	0.0393
ENSMUSG00000002910	786	649	656	389	452	575	835	795	390	694	539	960	631	544	481	752	731	342	630.5	674	576	0.856	-0.224	0.354167	0.651949	0.0602	0.0392
ENSMUSG00000002930	293	178	89	44	174	172	134	112	145	259	148	130	71	210	144	121	103	127	145.83	164	124	0.753	-0.41	0.18639	0.486183	0.0947	0.0758
ENSMUSG00000002944	19	33	10	20	24	35	13	15	43	17	27	15	32	29	29	12	14	38	23.63	24	23	0.969	-0.046	0.906392	0.963423	0.119	0.0978
ENSMUSG00000002948	4709	4991	1904	1861	2684	4392	3951	3929	4294	4159	4146	2785	3019	3232	3673	3560	3613	3765	3550.26	3468	3653	1.053	0.074	0.616442	0.823311	0.0231	0.0261
ENSMUSG00000002949	4802	4563	2646	2286	4038	3840	3942	4058	4205	4241	3791	3871	3708	4862	3211	3552	3732	3687	3850.54	4095	3546	0.866	-0.208	0.122855	0.394991	0.019	0.026
ENSMUSG00000002957	9276	9637	3451	3207	5696	8791	7409	8183	10033	8192	8006	5048	5202	6858	7352	6676	7525	8798	7073.07	6661	7588	1.139	0.187	0.271575	0.580312	0.031	0.028
ENSMUSG00000002963	1388	1465	1009	870	1276	1364	1430	1241	1314	1226	1217	1476	1411	1536	1141	1289	1141	1152	1287.69	1373	1181	0.86	-0.217	0.127746	0.403174	0.0207	0.0312
ENSMUSG00000002968	2599	2519	1124	899	1622	1999	1961	2124	2306	2295	2093	1644	1458	1953	1672	1767	1953	2022	1873.07	1889	1854	0.98	-0.029	0.857305	0.942336	0.0263	0.0286
ENSMUSG00000002980	1471	1024	462	499	768	882	1017	933	1060	1299	851	676	809	925	738	916	858	930	889.03	912	860	0.942	-0.086	0.643147	0.838611	0.0356	0.0346
ENSMUSG00000002981	10302	9861	3968	4109	4884	9355	8750	9456	8696	9098	8192	5805	6665	5881	7823	7885	8695	7626	7518.86	7128	8007	1.123	0.167	0.289988	0.597721	0.0267	0.0285
ENSMUSG00000002983	255	283	173	174	228	230	267	277	247	225	235	253	282	275	192	241	255	217	241.6	254	226	0.891	-0.166	0.416125	0.697373	0.04	0.0617
ENSMUSG00000002984	3224	3684	2184	2242	2600	3211	3127	2880	3298	2847	3060	3195	3637	3131	2685	2818	2648	2892	2990.37	3174	2761	0.87	-0.201	0.12962	0.405111	0.0183	0.0265
ENSMUSG00000002985	154166	117610	92051	69046	117677	106510	134518	129514	103976	136156	97705	134661	111995	141690	89070	121216	119096	91177	115863	124441	105140	0.845	-0.243	0.320498	0.624166	0.0635	0.0934
ENSMUSG00000002992	3	3	0	2	2	0	2	0	1	NA	NA	NA	NA	NA	NA	NA	NA	NA	NA	NA	NA	NA	NA	NA	NA	NA	NA
ENSMUSG00000002996	2437	2783	1380	1188	1553	2723	2912	2889	2083	2152	2312	2019	1927	1870	2277	2624	2657	1827	2184.93	2056	2346	1.141	0.19	0.209524	0.517351	0.0241	0.0278
ENSMUSG00000002997	3862	4070	1676	1621	2430	4344	3760	3922	4981	3411	3381	2452	2629	2926	3633	3388	3607	4368	3310.47	2960	3749	1.266	0.34	0.0224869	0.171349	0.0236	0.0263
ENSMUSG00000003031	3217	3965	1457	1332	1700	4142	3614	3447	3167	2841	3294	2131	2161	2047	3464	3257	3170	2777	2793.48	2495	3167	1.268	0.343	0.0360788	0.216376	0.0284	0.0267
ENSMUSG00000003032	748	547	437	311	560	493	682	544	566	661	454	639	504	674	412	615	500	496	550.72	586	506	0.862	-0.214	0.254332	0.563644	0.0355	0.0415
ENSMUSG00000003033	4500	4473	2268	2219	3067	4312	4041	3861	4212	3974	3716	3318	3599	3693	3606	3641	3550	3694	3643.5	3660	3623	0.99	-0.015	0.903913	0.962643	0.0163	0.0261
ENSMUSG00000003037	2262	2459	1217	1233	1574	2445	2458	2332	2189	1998	2043	1780	2000	1895	2045	2215	2144	1920	2004.4	1943	2081	1.071	0.098	0.46262	0.728709	0.0187	0.0283
ENSMUSG00000003038	5578	7225	4992	4176	5314	6335	6712	5370	5643	4926	6002	7303	6774	6398	5298	6048	4938	4948	5848.41	6281	5308	0.845	-0.242	0.093376	0.349633	0.0219	0.0268
ENSMUSG00000003039	3999	4262	3390	3292	3697	4173	4229	3778	3928	3532	3541	4959	5340	4451	3490	3811	3474	3444	4004.66	4365	3555	0.815	-0.295	0.0505261	0.257413	0.0239	0.026
ENSMUSG00000003051	6	0	1	1	5	1	10	2	5	NA	NA	NA	NA	NA	NA	NA	NA	NA	NA	NA	NA	NA	NA	NA	NA	NA	NA
ENSMUSG00000003053	0	0	0	0	0	1	0	0	0	NA	NA	NA	NA	NA	NA	NA	NA	NA	NA	NA	NA	NA	NA	NA	NA	NA	NA
ENSMUSG00000003062	2839	3162	2028	2114	1952	3173	3008	2662	2796	2507	2627	2967	3429	2350	2653	2711	2448	2452	2682.66	2776	2566	0.925	-0.113	0.441541	0.714261	0.0225	0.0269
ENSMUSG00000003068	3808	3891	2451	2174	3431	3520	3523	3199	3401	3363	3232	3586	3526	4131	2944	3175	2942	2982	3320.1	3568	3011	0.844	-0.245	0.0675604	0.29678	0.0187	0.0262
ENSMUSG00000003070	715	703	641	528	661	843	703	665	808	631	584	938	856	796	705	633	612	709	718.22	761	665	0.875	-0.192	0.272799	0.581109	0.0313	0.0373
ENSMUSG00000003072	5234	5918	5241	5290	5704	5669	5888	4991	4846	4623	4916	7667	8581	6868	4741	5306	4590	4250	5726.67	6531	4722	0.723	-0.468	0.00954258	0.108041	0.034	0.0267
ENSMUSG00000003099	5560	5434	2914	2855	3317	4965	4852	4847	5117	4910	4514	4263	4631	3994	4152	4372	4457	4487	4420.1	4462	4367	0.979	-0.031	0.803621	0.919635	0.0167	0.0261
ENSMUSG00000003119	1706	1879	961	817	977	2193	1691	2034	1946	1507	1561	1406	1325	1176	1834	1524	1870	1706	1545.52	1395	1734	1.242	0.313	0.0245814	0.179434	0.0201	0.0298
ENSMUSG00000003123	867	775	352	319	518	774	802	732	720	766	644	515	517	624	647	723	673	631	637.79	613	668	1.088	0.122	0.474222	0.735837	0.0295	0.039
ENSMUSG00000003131	14592	15955	7489	7987	7764	16986	14972	15940	15901	12887	13255	10956	12955	9348	14205	13491	14658	13944	12855.4	11880	14074	1.185	0.244	0.112315	0.378399	0.0254	0.0352
ENSMUSG00000003134	1490	1503	899	642	1373	1481	1383	1360	1452	1316	1249	1315	1041	1653	1239	1246	1251	1273	1286.98	1315	1252	0.952	-0.071	0.639383	0.835982	0.0237	0.0312
ENSMUSG00000003135	1570	1763	823	711	999	1502	1438	1395	1466	1387	1465	1204	1153	1203	1256	1296	1283	1286	1281.28	1282	1280	0.997	-0.004	0.977208	0.991262	0.0199	0.0312
ENSMUSG00000003153	7282	6467	2245	2585	3998	6793	5631	5927	7831	6431	5372	3284	4193	4814	5681	5074	5450	6867	5240.77	4819	5768	1.197	0.259	0.142244	0.424985	0.0332	0.0264
ENSMUSG00000003154	2489	2616	1023	833	1445	2273	2069	1963	2190	2198	2173	1497	1351	1740	1901	1864	1805	1920	1827.75	1792	1872	1.044	0.062	0.707814	0.876528	0.0288	0.0288
ENSMUSG00000003161	3876	4653	3586	3380	3137	5134	4754	4229	3885	3423	3865	5246	5482	3777	4293	4284	3889	3407	4185.23	4359	3968	0.911	-0.135	0.406213	0.690615	0.0278	0.026
ENSMUSG00000003166	5762	6028	2992	2897	3950	5372	5127	4953	5368	5089	5008	4377	4699	4756	4492	4620	4555	4707	4700.32	4786	4594	0.96	-0.059	0.632611	0.831324	0.0162	0.0262
ENSMUSG00000003178	2457	2094	646	463	738	1966	1492	2523	1779	2170	1740	945	751	889	1644	1344	2320	1560	1484.76	1299	1717	1.32	0.401	0.134316	0.412432	0.0765	0.0301
ENSMUSG00000003184	1515	1306	1046	959	1322	1447	1430	1238	1054	1338	1085	1530	1556	1592	1210	1289	1138	924	1295.75	1420	1140	0.804	-0.315	0.0495336	0.255073	0.0264	0.0311
ENSMUSG00000003190	280	226	172	141	198	275	230	203	223	247	188	252	229	238	230	207	187	196	219.25	231	205	0.889	-0.169	0.413286	0.695243	0.041	0.0645
ENSMUSG00000003198	478	433	266	238	367	491	458	415	467	422	360	389	386	442	411	413	382	410	401.49	400	404	1.01	0.014	0.935988	0.975643	0.029	0.0481
ENSMUSG00000003199	2979	3065	2055	2001	2668	2769	2980	2666	2737	2631	2546	3006	3246	3212	2316	2685	2452	2400	2721.57	2928	2463	0.842	-0.249	0.0744171	0.310833	0.0203	0.0268
ENSMUSG00000003200	1825	1793	1146	921	1221	1804	1873	1787	1513	1612	1490	1676	1494	1470	1509	1688	1643	1327	1545.36	1548	1542	0.996	-0.006	0.962489	0.98599	0.0186	0.0299
ENSMUSG00000003206	48	49	38	25	42	40	40	32	45	42	41	56	41	51	33	36	29	39	40.91	46	34	0.757	-0.402	0.138073	0.419049	0.0528	0.095
ENSMUSG00000003208	425	533	325	229	311	406	463	405	381	375	443	475	371	374	340	417	372	334	389.19	408	366	0.897	-0.157	0.387899	0.67718	0.0327	0.0488
ENSMUSG00000003226	4359	5020	2581	2490	2953	6242	5461	6020	6105	3850	4170	3776	4039	3556	5220	4921	5536	5354	4491.17	3878	5258	1.356	0.439	0.000387348	0.0171436	0.0162	0.0261
ENSMUSG00000003227	4	3	7	5	10	8	9	4	11	NA	NA	NA	NA	NA	NA	NA	NA	NA	NA	NA	NA	NA	NA	NA	NA	NA	NA
ENSMUSG00000003228	524	582	309	278	312	697	594	633	569	463	483	452	451	376	583	535	582	499	491.57	445	550	1.235	0.304	0.0688333	0.299854	0.028	0.0436
ENSMUSG00000003233	3878	3709	1281	1117	1744	3029	2865	3441	3327	3425	3081	1874	1812	2100	2533	2582	3164	2917	2609.81	2458	2799	1.138	0.186	0.335933	0.637191	0.0397	0.027
ENSMUSG00000003234	3820	3987	2105	2235	2837	3839	3639	3444	3768	3374	3312	3079	3625	3416	3210	3279	3167	3304	3307.47	3361	3240	0.964	-0.053	0.67979	0.860845	0.0172	0.0263
ENSMUSG00000003235	4306	4083	2008	2198	2642	3535	3543	3486	3681	3803	3392	2937	3565	3181	2956	3193	3206	3228	3273.45	3376	3146	0.932	-0.102	0.445937	0.716684	0.0188	0.0263
ENSMUSG00000003269	4608	5059	3661	3190	3774	4456	5001	4368	3896	4070	4203	5356	5174	4544	3726	4506	4017	3416	4334.71	4669	3916	0.839	-0.253	0.0737771	0.309317	0.021	0.0261
ENSMUSG00000003271	28	60	32	52	46	66	23	31	67	25	50	47	84	55	55	21	29	59	47.14	52	41	0.791	-0.338	0.37023	0.661652	0.1288	0.0941
ENSMUSG00000003273	1366	1815	1239	937	1874	2149	1834	1444	1794	1206	1508	1813	1520	2256	1797	1653	1328	1573	1628.2	1661	1588	0.957	-0.064	0.716464	0.880123	0.0326	0.0295
ENSMUSG00000003279	8873	9645	5841	4559	8111	9710	8909	8953	10887	7836	8013	8545	7395	9766	8120	8028	8233	9547	8386.95	8311	8482	1.021	0.029	0.835431	0.934571	0.0212	0.0295
ENSMUSG00000003282	74	84	98	81	82	188	144	151	128	65	70	143	131	99	157	130	139	112	116.3	102	134	1.336	0.418	0.135075	0.413624	0.075	0.0815
ENSMUSG00000003283	100	90	86	42	89	82	62	69	86	88	75	126	68	107	69	56	63	75	80.83	93	66	0.711	-0.492	0.0667115	0.294699	0.063	0.0882
ENSMUSG00000003299	1837	2057	1368	1228	1712	1955	1812	1592	1719	1622	1709	2001	1992	2061	1635	1633	1464	1507	1736.08	1877	1560	0.831	-0.266	0.059897	0.280486	0.0206	0.0291
ENSMUSG00000003308	2805	2698	1800	1643	2072	2549	2552	2495	2629	2477	2241	2633	2665	2495	2132	2300	2294	2305	2393.63	2502	2258	0.903	-0.148	0.268802	0.577442	0.0186	0.0274
ENSMUSG00000003309	80	83	33	19	52	72	51	68	80	71	69	48	31	63	60	46	63	70	57.8	56	60	1.046	0.065	0.820553	0.926915	0.071	0.0921
ENSMUSG00000003316	14432	14712	6551	5881	8174	14432	12542	14135	14404	12746	12222	9583	9539	9842	12069	11302	12998	12631	11436.9	10786	12250	1.136	0.183	0.229127	0.539322	0.0248	0.0334
ENSMUSG00000003341	50	48	32	50	47	74	59	38	69	44	40	47	81	57	62	53	35	61	53.23	54	53	0.994	-0.009	0.975114	0.990257	0.0743	0.093
ENSMUSG00000003344	4094	3539	1438	1578	2410	3133	3007	3263	3368	3616	2940	2104	2560	2902	2620	2710	3001	2953	2822.71	2824	2821	0.998	-0.002	0.987398	0.994912	0.0262	0.0267
ENSMUSG00000003345	4570	5003	2853	2861	3538	4778	4456	4280	4185	4036	4156	4174	4641	4260	3996	4015	3936	3670	4098.13	4253	3904	0.918	-0.123	0.320393	0.624166	0.0161	0.026
ENSMUSG00000003346	3159	4240	3441	2965	3042	3504	4100	3320	3185	2790	3522	5034	4809	3663	2930	3695	3053	2793	3587.66	3964	3118	0.787	-0.346	0.0463124	0.246995	0.0315	0.0261
ENSMUSG00000003348	1385	1527	983	871	723	1549	1473	1443	1247	1223	1269	1438	1413	871	1295	1327	1327	1094	1250.69	1243	1261	1.015	0.022	0.893289	0.958084	0.0271	0.0314
ENSMUSG00000003352	3239	3403	1793	1158	2873	2585	2828	2329	2860	2861	2827	2623	1878	3459	2162	2548	2142	2508	2556.43	2730	2340	0.857	-0.223	0.188373	0.488847	0.03	0.0271
ENSMUSG00000003354	355	375	222	272	286	450	339	339	428	314	312	325	441	344	376	305	312	375	344.91	347	342	0.989	-0.017	0.930927	0.973189	0.0362	0.0519
ENSMUSG00000003355	62	72	77	81	78	84	83	77	73	55	60	113	131	94	70	75	71	64	81.37	91	70	0.783	-0.354	0.234772	0.54526	0.0807	0.0883
ENSMUSG00000003360	4858	4614	2642	2290	3269	4444	3987	4069	4524	4290	3833	3865	3714	3936	3716	3593	3742	3967	3850.77	3928	3754	0.956	-0.065	0.600154	0.813327	0.0163	0.026
ENSMUSG00000003363	9543	8778	3404	3392	5883	8293	7057	7322	9277	8428	7292	4980	5502	7083	6935	6359	6733	8135	6827.55	6657	7040	1.057	0.08	0.625753	0.828373	0.0289	0.0278
ENSMUSG00000003378	8385	7627	3572	2584	6162	6417	6107	6018	7433	7405	6336	5225	4191	7419	5366	5503	5534	6518	5944.35	6115	5730	0.937	-0.094	0.57726	0.799861	0.0303	0.0269
ENSMUSG00000003379	3	9	9	1	21	11	6	3	10	NA	NA	NA	NA	NA	NA	NA	NA	NA	NA	NA	NA	NA	NA	NA	NA	NA	NA
ENSMUSG00000003380	3264	3541	2535	2372	2873	2792	3144	2933	2884	2883	2942	3708	3847	3459	2335	2833	2697	2529	3025.95	3368	2598	0.772	-0.373	0.00909967	0.105643	0.0213	0.0265
ENSMUSG00000003382	1483	1774	651	685	847	1845	1923	1919	1547	1310	1474	952	1111	1020	1543	1733	1765	1357	1362.64	1173	1600	1.361	0.445	0.00580801	0.0844184	0.0272	0.0307
ENSMUSG00000003402	4544	4968	3156	2902	3419	4721	4716	4350	3852	4013	4127	4617	4707	4117	3948	4250	4000	3378	4128.51	4316	3894	0.902	-0.148	0.259097	0.567741	0.0181	0.026
ENSMUSG00000003410	32076	33852	35738	28494	31276	32809	34188	29727	28491	28329	28123	52281	46218	37658	27437	30807	27336	24984	33685.8	38522	27641	0.718	-0.479	0.0308286	0.200506	0.0516	0.0563
ENSMUSG00000003411	1001	1254	613	483	1063	988	937	880	1352	884	1042	897	783	1280	826	844	809	1186	950.14	977	916	0.937	-0.094	0.601019	0.813786	0.033	0.0339
ENSMUSG00000003418	467	450	186	186	332	483	421	453	631	412	374	272	302	400	404	379	417	553	390.33	352	438	1.242	0.313	0.117996	0.386418	0.0404	0.0487
ENSMUSG00000003420	724	779	434	448	589	849	811	731	572	639	647	635	727	709	710	731	672	502	663.55	671	654	0.974	-0.038	0.818769	0.926212	0.028	0.0384
ENSMUSG00000003421	2083	2236	1503	1282	1739	2034	2057	1803	1987	1840	1858	2199	2079	2094	1701	1854	1658	1742	1891.58	2014	1739	0.864	-0.211	0.120916	0.39123	0.0191	0.0286
ENSMUSG00000003423	1001	932	675	593	883	885	800	751	863	884	774	987	962	1063	740	721	691	757	842.13	934	727	0.779	-0.36	0.0179756	0.151645	0.0232	0.0353
ENSMUSG00000003429	7330	7872	7449	6333	8230	6554	7035	5912	6546	6474	6540	10897	10272	9909	5481	6339	5436	5740	7454.34	8818	5749	0.652	-0.617	0.000482677	0.0198538	0.0324	0.0284
ENSMUSG00000003435	8598	8005	5000	4147	6656	7640	6998	7330	6857	7594	6650	7314	6727	8014	6389	6306	6740	6013	6860.81	7260	6362	0.876	-0.19	0.146451	0.432252	0.0181	0.0278
ENSMUSG00000003436	272	301	152	153	178	244	261	253	300	240	250	222	248	214	204	235	233	263	234.45	235	234	0.994	-0.009	0.965252	0.986988	0.0388	0.0625
ENSMUSG00000003437	4600	4879	3744	3287	4310	4793	4611	4077	4381	4063	4053	5477	5332	5189	4008	4155	3749	3842	4429.78	4823	3938	0.817	-0.292	0.0369804	0.218992	0.0204	0.0261
ENSMUSG00000003438	1186	1371	861	782	1054	1202	1160	1046	1088	1047	1139	1260	1268	1269	1005	1045	962	954	1105.54	1197	992	0.829	-0.27	0.0496801	0.255478	0.0191	0.0325
ENSMUSG00000003444	366	390	361	358	388	353	335	336	346	323	324	528	581	467	295	302	309	303	381.41	445	302	0.682	-0.551	0.0100537	0.111213	0.0453	0.0494
ENSMUSG00000003452	3171	3178	1452	1505	1620	3801	3013	3403	3647	2801	2640	2124	2441	1951	3179	2715	3129	3198	2686.4	2391	3055	1.277	0.353	0.0164396	0.144394	0.0229	0.0269
ENSMUSG00000003458	3995	4027	1885	1635	1886	3545	3493	3631	3601	3528	3345	2758	2652	2271	2965	3148	3339	3158	3018.11	2911	3152	1.082	0.114	0.448801	0.718749	0.024	0.0265
ENSMUSG00000003464	6216	7261	3641	3531	3750	6282	6323	6418	6436	5490	6032	5326	5727	4515	5253	5698	5902	5644	5509.73	5418	5624	1.038	0.054	0.684218	0.864164	0.0185	0.0266
ENSMUSG00000003469	2015	2449	963	1184	1444	2588	2101	2196	2438	1780	2035	1409	1920	1739	2164	1893	2019	2138	1899.64	1777	2054	1.156	0.209	0.152119	0.44151	0.0223	0.0286
ENSMUSG00000003476	28	41	24	5	53	42	48	26	44	25	34	35	8	64	35	43	24	39	34.08	33	35	1.055	0.077	0.845323	0.937997	0.1373	0.0959
ENSMUSG00000003477	1	3	0	0	1	0	0	0	0	NA	NA	NA	NA	NA	NA	NA	NA	NA	NA	NA	NA	NA	NA	NA	NA	NA	NA
ENSMUSG00000003484	6	10	4	1	4	4	4	5	5	NA	NA	NA	NA	NA	NA	NA	NA	NA	NA	NA	NA	NA	NA	NA	NA	NA	NA
ENSMUSG00000003500	2385	2411	1046	1435	1468	2340	2110	2102	2287	2106	2003	1530	2328	1768	1957	1901	1933	2005	1947.92	1947	1949	1.001	0.002	0.991539	0.996588	0.0232	0.0284
ENSMUSG00000003505	0	0	0	0	0	0	0	0	0	NA	NA	NA	NA	NA	NA	NA	NA	NA	NA	NA	NA	NA	NA	NA	NA	NA	NA
ENSMUSG00000003518	8344	9720	5079	4647	3961	9716	10416	10204	7579	7369	8075	7430	7538	4769	8125	9386	9383	6646	7635.71	7036	8385	1.192	0.253	0.136248	0.415847	0.0308	0.0286
ENSMUSG00000003526	1921	1286	820	518	1490	989	1692	1729	987	1697	1068	1200	840	1794	827	1525	1590	866	1267.33	1320	1202	0.91	-0.136	0.573692	0.79802	0.0613	0.0313
ENSMUSG00000003527	1579	1653	907	815	1064	1415	1457	1329	1380	1395	1373	1327	1322	1281	1183	1313	1222	1210	1291.79	1340	1232	0.92	-0.121	0.362935	0.657989	0.018	0.0311
ENSMUSG00000003528	4440	5925	4814	5066	3489	6129	6680	5711	4127	3921	4922	7042	8217	4201	5125	6019	5252	3619	5368.84	5661	5004	0.884	-0.178	0.404193	0.688741	0.0479	0.0265
ENSMUSG00000003531	1209	1326	1035	937	1307	1169	1193	1014	1159	1068	1102	1514	1520	1574	978	1075	932	1016	1197.6	1356	1000	0.739	-0.436	0.00572176	0.0840245	0.0254	0.0318
ENSMUSG00000003534	13892	14673	8510	6283	6597	12740	12992	13396	8572	12269	12190	12449	10191	7943	10654	11707	12318	7517	10804.3	11008	10549	0.958	-0.062	0.736343	0.887626	0.0355	0.0326
ENSMUSG00000003541	279	236	146	203	183	275	290	266	255	246	196	214	329	220	230	261	245	224	240.57	241	240	0.998	-0.003	0.987721	0.994912	0.0459	0.0618
ENSMUSG00000003545	25	45	48	18	18	78	104	78	35	22	37	70	29	22	65	94	72	31	49.1	36	66	1.823	0.866	0.0235281	0.17506	0.1354	0.0936
ENSMUSG00000003546	1518	1412	1037	978	1336	1407	1343	1250	1298	1341	1173	1517	1586	1609	1177	1210	1149	1138	1322.24	1445	1168	0.809	-0.305	0.0347463	0.212761	0.0213	0.031
ENSMUSG00000003549	1002	944	596	566	856	865	819	768	841	885	784	872	918	1031	723	738	706	737	821.65	898	726	0.809	-0.305	0.0384825	0.223165	0.0218	0.0356
ENSMUSG00000003555	7	12	14	3	1	4	7	7	1	NA	NA	NA	NA	NA	NA	NA	NA	NA	NA	NA	NA	NA	NA	NA	NA	NA	NA
ENSMUSG00000003559	340	758	426	582	704	973	386	334	799	300	630	623	944	848	814	348	307	701	612.68	669	542	0.812	-0.301	0.342324	0.642327	0.1046	0.0397
ENSMUSG00000003573	1765	1602	998	682	1024	1263	1689	1534	1124	1559	1331	1460	1106	1233	1056	1522	1411	986	1295.92	1338	1244	0.929	-0.106	0.528428	0.770123	0.0294	0.0311
ENSMUSG00000003575	4953	4820	2063	1628	3364	4303	3817	3909	4723	4374	4004	3018	2641	4050	3598	3440	3595	4142	3651.32	3617	3694	1.02	0.029	0.854736	0.941534	0.027	0.0261
ENSMUSG00000003581	1828	1783	1239	1062	1680	1725	1697	1525	1752	1614	1481	1813	1723	2023	1443	1529	1402	1536	1618.23	1731	1478	0.854	-0.227	0.105267	0.369306	0.0203	0.0295
ENSMUSG00000003585	2567	2292	1458	1362	1566	2550	2649	2635	2321	2267	1904	2133	2209	1886	2132	2387	2423	2035	2152.97	2080	2244	1.079	0.11	0.42709	0.704403	0.0201	0.0279
ENSMUSG00000003604	571	636	520	573	504	606	554	480	526	504	528	761	929	607	507	499	441	461	582.03	666	477	0.718	-0.477	0.0176558	0.150574	0.0407	0.0406
ENSMUSG00000003617	893	534	285	264	546	752	697	571	548	789	444	417	428	657	629	628	525	481	555.27	547	566	1.032	0.046	0.829662	0.930782	0.0473	0.0413
ENSMUSG00000003623	3518	3232	2341	2048	2570	3383	3721	3872	3313	3107	2685	3425	3322	3094	2829	3353	3561	2905	3142.31	3127	3162	1.012	0.017	0.904349	0.962828	0.0202	0.0264
ENSMUSG00000003644	1322	1262	699	685	986	1281	1092	1144	1294	1168	1048	1023	1111	1187	1071	984	1052	1135	1086.53	1107	1060	0.958	-0.063	0.647838	0.841581	0.0191	0.0326
ENSMUSG00000003657	3714	3878	2428	2359	3707	4177	4044	3111	4037	3280	3222	3552	3826	4463	3493	3644	2861	3540	3542.39	3669	3384	0.923	-0.116	0.415699	0.697141	0.0213	0.0261
ENSMUSG00000003660	7588	6570	2710	2205	3814	6379	5599	6786	7247	6702	5458	3964	3577	4592	5335	5045	6240	6355	5251.98	4859	5744	1.182	0.241	0.16911	0.4632	0.0327	0.0264
ENSMUSG00000003662	2040	2094	1320	1455	1521	2387	2322	1983	1949	1802	1740	1931	2360	1831	1996	2092	1823	1709	1920.54	1933	1905	0.986	-0.02	0.892959	0.95805	0.0222	0.0285
ENSMUSG00000003665	22	27	13	25	15	30	23	14	36	NA	NA	NA	NA	NA	NA	NA	NA	NA	NA	NA	NA	NA	NA	NA	NA	NA	NA
ENSMUSG00000003680	653	698	439	333	495	634	601	538	642	577	580	642	540	596	530	542	495	563	562.71	587	532	0.907	-0.141	0.37777	0.667818	0.0253	0.0411
ENSMUSG00000003721	2848	2816	1316	1572	1721	3088	2731	2851	2858	2515	2339	1925	2550	2072	2582	2461	2622	2506	2397.01	2280	2543	1.115	0.157	0.26538	0.573284	0.0208	0.0273
ENSMUSG00000003731	5530	5448	2168	2313	2615	6326	5268	5664	6044	4884	4526	3172	3752	3149	5290	4747	5208	5300	4447.5	3897	5136	1.318	0.398	0.0089234	0.104906	0.0247	0.0261
ENSMUSG00000003746	3812	4175	2314	1724	1671	4151	4872	4796	2738	3367	3468	3385	2796	2012	3471	4390	4410	2401	3300.14	3006	3668	1.22	0.287	0.145989	0.431498	0.0416	0.0263
ENSMUSG00000003752	438	422	176	169	272	421	346	330	393	387	351	257	274	328	352	312	303	345	323.16	319	328	1.024	0.034	0.861246	0.94376	0.0381	0.0535
ENSMUSG00000003762	990	1058	759	521	998	924	932	799	990	874	879	1110	845	1202	773	840	735	868	902.86	982	804	0.819	-0.288	0.0737745	0.309317	0.0264	0.0345
ENSMUSG00000003778	5258	5725	2500	2096	3211	5250	4690	4787	5496	4644	4756	3657	3400	3866	4390	4226	4402	4819	4240.12	4065	4459	1.097	0.133	0.342167	0.642174	0.0208	0.026
ENSMUSG00000003779	98	189	76	83	36	183	116	115	118	87	157	111	135	43	153	105	106	103	111.06	107	117	1.096	0.132	0.679036	0.860541	0.0995	0.0824
ENSMUSG00000003808	2459	2542	1648	1380	2083	2305	2158	1924	2256	2172	2112	2411	2238	2508	1928	1945	1769	1978	2117.84	2288	1905	0.833	-0.264	0.0500812	0.256003	0.0188	0.028
ENSMUSG00000003809	1832	1713	1399	1324	1846	1527	1820	1583	1599	1618	1423	2047	2148	2223	1277	1640	1456	1402	1692.53	1892	1444	0.764	-0.389	0.0186356	0.154982	0.0282	0.0293
ENSMUSG00000003810	7253	6481	3186	2868	4798	6166	5185	5766	6082	6406	5384	4661	4652	5777	5156	4672	5302	5333	5260.42	5376	5116	0.951	-0.072	0.606395	0.817759	0.0205	0.0264
ENSMUSG00000003812	284	298	265	169	238	288	270	216	242	251	248	388	274	287	241	243	199	212	260.19	290	224	0.775	-0.367	0.0847654	0.333504	0.0439	0.0596
ENSMUSG00000003813	2125	2533	1426	1508	1523	2497	2227	2120	2130	1877	2104	2086	2446	1834	2088	2007	1949	1868	2028.79	2069	1978	0.956	-0.064	0.64904	0.842357	0.0209	0.0282
ENSMUSG00000003814	21762	24825	20531	19183	18554	29695	27923	25626	21751	19220	20623	30035	31115	22340	24833	25162	23565	19074	23996.2	24667	23158	0.939	-0.091	0.644193	0.839383	0.0413	0.0479
ENSMUSG00000003824	85	99	84	45	143	74	65	67	110	75	82	123	73	172	62	59	62	96	89.32	105	70	0.664	-0.59	0.0602336	0.28119	0.0917	0.0867
ENSMUSG00000003847	6646	6964	3781	3236	4368	8622	8505	8871	8376	5870	5785	5531	5249	5259	7210	7664	8157	7345	6452.33	5539	7594	1.371	0.455	0.000360674	0.0162932	0.0173	0.0274
ENSMUSG00000003848	1413	1619	947	788	1308	1340	1313	1119	1432	1248	1345	1385	1278	1575	1121	1183	1029	1256	1268.87	1366	1147	0.84	-0.252	0.071969	0.30533	0.02	0.0313
ENSMUSG00000003849	406	372	305	182	366	336	342	335	350	359	309	446	295	441	281	308	308	307	339.31	370	301	0.814	-0.297	0.134427	0.412493	0.0385	0.0523
ENSMUSG00000003863	6661	6032	2723	2657	4120	6174	5453	6119	6269	5883	5011	3983	4310	4961	5163	4914	5627	5497	5038.76	4830	5300	1.097	0.134	0.342993	0.642622	0.0211	0.0263
ENSMUSG00000003865	1963	1501	1102	1040	1354	1776	1535	1599	1710	1734	1247	1612	1687	1630	1485	1383	1470	1500	1527.58	1582	1460	0.923	-0.115	0.407758	0.691276	0.02	0.0299
ENSMUSG00000003868	1798	1775	1118	992	1496	1594	1628	1582	1606	1588	1475	1636	1609	1801	1333	1467	1455	1408	1530.16	1622	1416	0.873	-0.196	0.13412	0.412132	0.0174	0.0299
ENSMUSG00000003872	850	1013	855	999	982	934	892	744	987	751	842	1251	1620	1182	781	804	684	866	975.59	1129	784	0.695	-0.524	0.010442	0.113	0.0429	0.0337
ENSMUSG00000003873	1676	1807	1475	1277	1696	1445	1665	1415	1498	1480	1501	2158	2071	2042	1208	1500	1301	1314	1619.57	1850	1331	0.72	-0.474	0.00293083	0.0567819	0.026	0.0295
ENSMUSG00000003882	30	48	37	31	39	41	56	48	21	26	40	54	50	47	34	50	44	18	40.56	43	36	0.854	-0.227	0.496155	0.750506	0.0929	0.0951
ENSMUSG00000003923	2532	2744	1314	1438	1482	2698	2542	2675	2586	2236	2280	1922	2332	1784	2256	2291	2460	2268	2203.26	2111	2319	1.098	0.135	0.33592	0.637191	0.0207	0.0278
ENSMUSG00000003929	1221	1351	748	658	895	1626	1427	1453	1539	1078	1122	1094	1067	1078	1360	1286	1336	1350	1196.8	1088	1333	1.225	0.293	0.0214917	0.167997	0.0165	0.0318
ENSMUSG00000003934	11370	14500	13262	14821	6325	13041	21547	18303	8313	10042	12046	19401	24040	7616	10906	19416	16831	7290	14176.3	14629	13611	0.93	-0.104	0.740111	0.889721	0.1046	0.0369
ENSMUSG00000003948	4776	5287	2167	2114	3474	5051	4472	4118	5979	4218	4392	3170	3429	4183	4224	4030	3787	5243	4075.08	3878	4321	1.114	0.155	0.295894	0.60233	0.0234	0.026
ENSMUSG00000003949	3494	4536	1419	1270	2537	4257	3673	4131	5175	3086	3768	2076	2060	3055	3560	3310	3799	4538	3250.12	2809	3802	1.353	0.436	0.0180354	0.1518	0.0362	0.0263
ENSMUSG00000003955	1050	1191	1197	1172	1221	1218	1230	1111	1000	927	989	1751	1901	1470	1019	1108	1022	877	1229.39	1408	1006	0.716	-0.482	0.0184415	0.154057	0.0431	0.0316
ENSMUSG00000003970	15247	16198	12106	10940	13559	13413	14060	12253	13290	13466	13457	17710	17745	16326	11217	12670	11267	11654	13945.6	15741	11702	0.743	-0.428	0.00650941	0.0888112	0.0259	0.0366
ENSMUSG00000003974	435	427	217	172	251	533	374	482	571	384	355	317	279	302	446	337	443	501	373.81	327	432	1.315	0.395	0.0389729	0.224826	0.0366	0.0498
ENSMUSG00000003992	3141	3019	1882	1635	2303	3729	3084	3323	3642	2774	2508	2753	2652	2773	3118	2779	3056	3194	2845.23	2692	3037	1.128	0.174	0.175158	0.471029	0.0173	0.0267
ENSMUSG00000004018	476	514	393	326	428	612	436	386	564	420	427	575	529	515	512	393	355	495	468.96	493	439	0.891	-0.167	0.375255	0.665996	0.0353	0.0446
ENSMUSG00000004031	3971	4016	1755	1293	2293	3453	2905	3293	3939	3507	3336	2567	2097	2761	2888	2618	3028	3454	2917.4	2854	2997	1.049	0.07	0.671168	0.855231	0.0284	0.0266
ENSMUSG00000004032	5508	5179	3814	3666	4608	4932	6226	5003	4218	4865	4302	5579	5946	5548	4124	5610	4601	3699	4919.47	5248	4508	0.859	-0.219	0.153544	0.442858	0.0247	0.0262
ENSMUSG00000004035	865	1234	1220	989	756	1409	1411	1199	708	764	1025	1785	1604	910	1178	1271	1103	621	1140.16	1218	1043	0.858	-0.221	0.373856	0.665468	0.0648	0.0322
ENSMUSG00000004038	1	3	0	0	0	0	1	0	3	NA	NA	NA	NA	NA	NA	NA	NA	NA	NA	NA	NA	NA	NA	NA	NA	NA	NA
ENSMUSG00000004040	5412	5830	2885	2232	2770	4814	4732	4800	4354	4780	4843	4220	3620	3335	4026	4264	4414	3818	4146.76	4160	4130	0.993	-0.011	0.940901	0.977936	0.0221	0.026
ENSMUSG00000004043	333	353	132	143	205	277	273	286	385	294	293	193	232	247	232	246	263	338	259.72	252	270	1.067	0.093	0.66602	0.851913	0.0461	0.0595
ENSMUSG00000004044	1816	1417	818	790	1242	1598	1497	1131	1584	1604	1177	1197	1281	1495	1336	1349	1040	1389	1318.76	1351	1278	0.946	-0.08	0.605159	0.816917	0.0246	0.031
ENSMUSG00000004054	1903	2104	1137	890	1064	1818	1863	1723	1468	1681	1748	1663	1444	1281	1520	1679	1584	1287	1543.05	1563	1518	0.97	-0.043	0.76451	0.90195	0.0218	0.0299
ENSMUSG00000004056	3768	3727	1780	1739	2071	3537	3243	3393	3448	3328	3096	2604	2821	2494	2958	2922	3120	3024	2929.57	2869	3006	1.048	0.067	0.623133	0.826917	0.0195	0.0266
ENSMUSG00000004069	3864	3733	1673	1958	2082	3779	3363	3362	3700	3413	3101	2447	3176	2507	3160	3030	3092	3245	3018.98	2929	3132	1.069	0.096	0.498855	0.751796	0.0213	0.0265
ENSMUSG00000004070	2965	3659	2330	2215	1998	3364	3690	3223	2800	2619	3040	3409	3593	2406	2813	3325	2964	2455	2958.09	3013	2889	0.959	-0.06	0.700389	0.872529	0.0255	0.0265
ENSMUSG00000004071	15438	15630	8597	7565	9703	14381	14858	14321	12584	13634	12985	12577	12271	11683	12026	13389	13169	11035	12529.8	12630	12405	0.982	-0.026	0.856736	0.942262	0.0221	0.0348
ENSMUSG00000004085	1813	1874	579	775	733	1623	1622	1907	1481	1601	1557	847	1257	883	1357	1462	1754	1299	1335.09	1229	1468	1.193	0.255	0.197764	0.501601	0.0412	0.0309
ENSMUSG00000004096	3724	4383	3266	2863	3083	4205	4376	3769	3325	3289	3641	4778	4644	3712	3516	3943	3466	2916	3767.25	4013	3460	0.863	-0.213	0.159699	0.451359	0.0241	0.0261
ENSMUSG00000004098	2181	1541	1064	625	1333	1237	1084	1113	1059	1926	1280	1557	1014	1605	1034	977	1023	929	1260.56	1476	991	0.671	-0.576	0.00090538	0.0290921	0.0307	0.0313
ENSMUSG00000004099	4554	3774	1943	1449	3017	4109	3266	3651	4179	4022	3135	2842	2350	3633	3436	2943	3357	3665	3264.86	3196	3350	1.048	0.067	0.679629	0.860747	0.0279	0.0263
ENSMUSG00000004100	865	1046	829	624	973	836	827	737	854	764	869	1213	1012	1172	699	745	678	749	877.81	1006	718	0.714	-0.485	0.00399376	0.0688564	0.0286	0.0348
ENSMUSG00000004105	191	207	118	203	102	394	302	249	168	169	172	173	329	123	329	272	229	147	215.92	193	244	1.271	0.346	0.240237	0.55048	0.0885	0.065
ENSMUSG00000004110	6976	8772	3668	2676	6951	10952	9529	9128	12750	6161	7287	5366	4341	8369	9159	8587	8394	11181	7649.34	6305	9330	1.48	0.565	0.00176254	0.041735	0.035	0.0287
ENSMUSG00000004113	7186	7549	4558	3581	5487	7608	6212	6346	8079	6347	6271	6668	5808	6607	6362	5598	5836	7085	6286.77	6340	6220	0.981	-0.028	0.832713	0.933033	0.0181	0.0272
ENSMUSG00000004127	627	967	774	718	622	994	953	821	710	554	803	1132	1165	749	831	859	755	623	830.05	881	767	0.872	-0.197	0.347906	0.64621	0.0454	0.0354
ENSMUSG00000004151	1094	1179	673	643	510	1484	1483	1510	1084	966	979	985	1043	614	1241	1336	1389	951	1055.96	917	1229	1.34	0.422	0.016965	0.147325	0.0326	0.0329
ENSMUSG00000004187	13496	12561	8147	6315	12994	11428	11008	10914	12840	11919	10435	11918	10243	15645	9557	9919	10036	11260	11214.8	12032	10193	0.847	-0.239	0.134916	0.413364	0.0271	0.0331
ENSMUSG00000004207	72593	71568	35405	32620	46066	68265	64691	65190	66183	64112	59455	51794	52911	55466	57088	58294	59946	58036	57455.8	56748	58341	1.028	0.04	0.840613	0.936327	0.0421	0.0712
ENSMUSG00000004221	2050	2382	1042	1004	1223	2539	2464	2596	2503	1811	1979	1524	1629	1473	2123	2220	2387	2195	1926.72	1683	2231	1.325	0.406	0.00429023	0.0713234	0.0212	0.0285
ENSMUSG00000004231	1308	1470	716	557	1175	1309	1183	1102	1882	1155	1221	1047	903	1415	1095	1066	1013	1650	1174.05	1148	1206	1.05	0.07	0.693666	0.868832	0.0327	0.0319
ENSMUSG00000004233	541	509	285	269	366	577	515	543	571	478	423	417	436	441	483	464	499	501	460.14	439	487	1.108	0.148	0.363404	0.6582	0.0263	0.045
ENSMUSG00000004263	7927	6867	2605	2219	4621	6238	5331	5909	7135	7001	5705	3811	3599	5564	5217	4804	5434	6257	5265.63	5136	5428	1.056	0.079	0.667779	0.852926	0.0362	0.0264
ENSMUSG00000004264	4200	4523	2865	2665	3672	3726	3664	3561	3944	3709	3757	4191	4323	4421	3116	3302	3275	3459	3728.08	4080	3288	0.806	-0.311	0.0153909	0.139426	0.0172	0.0261
ENSMUSG00000004266	181	218	162	90	142	171	231	192	129	160	181	237	146	171	143	208	177	113	170.64	179	160	0.895	-0.159	0.521623	0.765592	0.0598	0.0717
ENSMUSG00000004267	36443	38199	16190	21300	23220	39661	33472	35201	36939	32186	31734	23684	34549	27958	33167	30162	32369	32392	30911.3	30022	32022	1.067	0.093	0.612016	0.820908	0.036	0.0541
ENSMUSG00000004268	1290	1425	1055	1105	1215	1316	1271	1098	1178	1139	1184	1543	1792	1463	1101	1145	1010	1033	1267.81	1424	1072	0.754	-0.408	0.0100643	0.111213	0.0256	0.0313
ENSMUSG00000004270	1858	2033	1174	914	1273	1987	2022	2029	1611	1641	1689	1717	1483	1533	1662	1822	1866	1413	1647.2	1613	1691	1.048	0.068	0.627218	0.828801	0.0202	0.0294
ENSMUSG00000004285	2047	2451	2213	2098	2459	2435	2300	2007	2118	1808	2036	3237	3403	2961	2036	2073	1846	1857	2361.88	2689	1953	0.727	-0.46	0.0145523	0.135344	0.0369	0.0274
ENSMUSG00000004296	0	1	0	6	1	0	1	2	1	NA	NA	NA	NA	NA	NA	NA	NA	NA	NA	NA	NA	NA	NA	NA	NA	NA	NA
ENSMUSG00000004317	4062	3851	1729	2062	1833	5177	3780	5515	5193	3587	3199	2529	3345	2207	4329	3406	5071	4554	3580.93	2973	4340	1.459	0.545	0.00105054	0.0313745	0.0295	0.0261
ENSMUSG00000004319	12188	13944	6570	6722	6892	16500	13549	15779	15337	10764	11584	9611	10903	8298	13798	12209	14510	13449	11680.8	10232	13492	1.318	0.399	0.00835556	0.101635	0.0245	0.0337
ENSMUSG00000004328	3894	2278	966	508	1532	1333	1767	1711	1327	3439	1892	1413	824	1845	1115	1592	1573	1164	1650.81	1883	1361	0.722	-0.469	0.0983719	0.357932	0.084	0.0294
ENSMUSG00000004341	2	3	0	0	0	4	0	0	6	NA	NA	NA	NA	NA	NA	NA	NA	NA	NA	NA	NA	NA	NA	NA	NA	NA	NA
ENSMUSG00000004344	0	0	1	0	0	0	0	0	0	NA	NA	NA	NA	NA	NA	NA	NA	NA	NA	NA	NA	NA	NA	NA	NA	NA	NA
ENSMUSG00000004347	804	840	458	410	683	1168	978	1118	1124	710	698	670	665	822	977	881	1028	986	826.34	713	968	1.357	0.44	0.00288358	0.0564607	0.0222	0.0355
ENSMUSG00000004356	1271	1368	748	613	941	1673	1406	1529	1574	1123	1136	1094	994	1133	1399	1267	1406	1380	1214.76	1096	1363	1.243	0.314	0.0159795	0.141837	0.0174	0.0316
ENSMUSG00000004359	2	4	3	5	0	6	4	0	2	NA	NA	NA	NA	NA	NA	NA	NA	NA	NA	NA	NA	NA	NA	NA	NA	NA	NA
ENSMUSG00000004360	5291	4970	3721	3036	4014	6693	6024	5156	6024	4673	4129	5443	4924	4833	5597	5428	4741	5282	5005.76	4800	5262	1.096	0.133	0.313398	0.618047	0.0184	0.0263
ENSMUSG00000004364	8905	9204	4305	4263	5030	9732	9003	9947	9641	7865	7646	6298	6915	6056	8139	8113	9147	8454	7625.8	6956	8463	1.216	0.283	0.040611	0.229648	0.0203	0.0286
ENSMUSG00000004366	2774	3778	3040	1651	4904	3536	3194	2093	3862	2450	3139	4447	2678	5905	2957	2878	1925	3387	3307.2	3724	2787	0.748	-0.418	0.0781897	0.320278	0.059	0.0263
ENSMUSG00000004371	42	30	39	16	16	37	25	30	26	37	25	57	26	19	31	23	28	23	29.79	33	26	0.797	-0.327	0.337627	0.638307	0.0891	0.0967
ENSMUSG00000004383	4293	3975	1665	1489	2072	3984	3652	4403	4252	3791	3302	2436	2415	2495	3332	3291	4049	3729	3204.38	2888	3600	1.246	0.317	0.0526347	0.262249	0.0284	0.0263
ENSMUSG00000004393	1753	1851	1064	937	1288	1720	1719	1641	1746	1548	1538	1557	1520	1551	1438	1549	1509	1531	1526.73	1543	1507	0.977	-0.034	0.786746	0.911525	0.0161	0.0299
ENSMUSG00000004394	3795	4329	2665	2494	3225	4058	3862	3399	3600	3352	3596	3899	4045	3883	3394	3480	3126	3157	3547.9	3755	3289	0.876	-0.191	0.134434	0.412493	0.0169	0.0261
ENSMUSG00000004415	437	530	294	220	405	473	409	405	728	386	440	430	357	488	396	369	372	638	430.64	420	444	1.056	0.078	0.705214	0.874998	0.0433	0.0465
ENSMUSG00000004446	588	630	276	270	451	505	450	526	674	519	523	404	438	543	422	406	484	591	481.11	485	476	0.978	-0.032	0.863065	0.944907	0.0342	0.0441
ENSMUSG00000004451	1819	1953	1121	1133	1231	1984	1734	1640	1951	1606	1622	1640	1838	1482	1659	1563	1508	1711	1625.49	1638	1610	0.984	-0.024	0.858581	0.942731	0.0186	0.0295
ENSMUSG00000004455	3829	3997	1994	1867	2386	3752	3561	3656	3891	3382	3321	2917	3028	2873	3138	3209	3362	3412	3182.32	3104	3280	1.056	0.079	0.541166	0.778228	0.0176	0.0263
ENSMUSG00000004460	4408	5124	3458	3319	3125	5144	5094	4634	4125	3893	4257	5059	5384	3763	4302	4590	4261	3617	4347.24	4471	4192	0.938	-0.092	0.52991	0.770808	0.0227	0.0261
ENSMUSG00000004462	1189	1209	776	679	723	1211	1216	1128	983	1050	1004	1135	1101	871	1013	1096	1037	862	1018.81	1032	1002	0.971	-0.042	0.774106	0.905548	0.0223	0.0332
ENSMUSG00000004473	74	61	51	54	52	67	51	61	65	65	51	75	88	63	56	46	56	57	61.77	68	54	0.797	-0.327	0.21058	0.519041	0.0554	0.0916
ENSMUSG00000004500	1059	750	247	267	422	871	812	897	1024	935	623	361	433	508	728	732	825	898	671.53	572	796	1.387	0.472	0.0415968	0.232062	0.0563	0.0382
ENSMUSG00000004508	2634	2825	811	847	918	2094	1746	2000	2172	2326	2347	1186	1374	1105	1751	1573	1839	1905	1711.89	1668	1767	1.058	0.082	0.707535	0.876423	0.0505	0.0292
ENSMUSG00000004530	8453	8750	4013	3685	4537	7033	6734	6583	7570	7465	7269	5871	5977	5463	5881	6068	6053	6638	6298.48	6409	6160	0.961	-0.057	0.679368	0.860651	0.0204	0.0272
ENSMUSG00000004535	7990	8524	5604	5427	5685	9739	8800	9296	8666	7057	7081	8198	8803	6845	8144	7930	8548	7599	7800.61	7597	8055	1.061	0.085	0.538273	0.776094	0.0202	0.0288
ENSMUSG00000004540	0	0	0	0	0	0	0	0	0	NA	NA	NA	NA	NA	NA	NA	NA	NA	NA	NA	NA	NA	NA	NA	NA	NA	NA
ENSMUSG00000004542	0	0	0	0	1	0	0	0	0	NA	NA	NA	NA	NA	NA	NA	NA	NA	NA	NA	NA	NA	NA	NA	NA	NA	NA
ENSMUSG00000004552	19	27	6	18	14	12	8	12	9	NA	NA	NA	NA	NA	NA	NA	NA	NA	NA	NA	NA	NA	NA	NA	NA	NA	NA
ENSMUSG00000004558	60684	56925	31493	31203	45859	57570	58368	62354	51489	53595	47291	46071	50612	55217	48144	52596	57338	45151	50668.3	50557	50807	1.005	0.007	0.971235	0.988658	0.0416	0.0676
ENSMUSG00000004561	2210	2162	1437	1075	2035	1869	1826	1750	2093	1952	1796	2102	1744	2450	1563	1645	1609	1835	1855.23	2009	1663	0.828	-0.272	0.0650344	0.291185	0.0225	0.0287
ENSMUSG00000004562	4743	3818	1697	1394	2598	3707	3358	3554	3658	4189	3172	2483	2261	3128	3100	3026	3268	3208	3092.7	3047	3150	1.033	0.048	0.778699	0.907624	0.0302	0.0264
ENSMUSG00000004565	4914	4833	2743	2359	3449	4600	4196	4077	4511	4340	4015	4013	3826	4153	3847	3781	3749	3956	3964.39	4069	3833	0.942	-0.086	0.48124	0.740542	0.0158	0.026
ENSMUSG00000004567	2653	2856	1563	1314	1756	2706	2471	2521	2594	2343	2373	2287	2131	2114	2263	2227	2318	2275	2258.93	2250	2271	1.009	0.013	0.920512	0.969419	0.0179	0.0276
ENSMUSG00000004568	2584	1964	988	1071	1454	2094	1891	2093	2113	2282	1632	1445	1737	1751	1751	1704	1925	1853	1786.63	1769	1808	1.021	0.03	0.843066	0.937075	0.0248	0.0289
ENSMUSG00000004591	1779	1940	1219	1069	1303	2532	2208	2253	2095	1571	1612	1783	1734	1569	2117	1990	2072	1837	1809.43	1654	2004	1.212	0.278	0.0397965	0.227539	0.019	0.0289
ENSMUSG00000004609	185	295	106	57	120	205	250	293	241	163	245	155	92	144	171	225	269	211	186.44	160	219	1.361	0.445	0.0958105	0.353841	0.0715	0.069
ENSMUSG00000004610	1444	1656	1598	1645	1594	1707	1728	1494	1472	1275	1376	2338	2668	1919	1428	1557	1374	1291	1691.72	1915	1412	0.738	-0.438	0.0313309	0.202279	0.0429	0.0293
ENSMUSG00000004612	0	0	2	3	1	0	4	1	0	NA	NA	NA	NA	NA	NA	NA	NA	NA	NA	NA	NA	NA	NA	NA	NA	NA	NA
ENSMUSG00000004613	0	0	0	0	0	0	0	0	0	NA	NA	NA	NA	NA	NA	NA	NA	NA	NA	NA	NA	NA	NA	NA	NA	NA	NA
ENSMUSG00000004626	1334	1145	1239	676	1025	1152	1376	1194	790	1178	951	1813	1096	1234	963	1240	1098	693	1140.73	1254	998	0.796	-0.328	0.102184	0.364126	0.0418	0.0322
ENSMUSG00000004630	4	7	3	2	12	14	1	4	12	NA	NA	NA	NA	NA	NA	NA	NA	NA	NA	NA	NA	NA	NA	NA	NA	NA	NA
ENSMUSG00000004631	1612	1545	1110	856	1068	1846	1760	1633	1419	1424	1284	1624	1388	1286	1544	1586	1502	1244	1431.23	1401	1469	1.049	0.069	0.62537	0.828073	0.0205	0.0304
ENSMUSG00000004633	6349	7502	4802	4089	3457	7984	7775	7572	5602	5607	6232	7025	6632	4162	6677	7006	6963	4912	6135.28	5932	6390	1.077	0.107	0.519869	0.764866	0.0296	0.0271
ENSMUSG00000004637	1041	1040	642	604	724	1005	855	965	992	919	864	939	980	872	840	770	887	870	882.46	915	842	0.921	-0.119	0.405928	0.690474	0.0206	0.0347
ENSMUSG00000004642	2338	2541	1200	1329	1634	2287	2165	1966	2452	2065	2111	1755	2156	1967	1913	1951	1808	2150	1986.21	2011	1956	0.972	-0.041	0.767747	0.903379	0.0196	0.0283
ENSMUSG00000004651	13	11	13	3	4	10	2	3	20	NA	NA	NA	NA	NA	NA	NA	NA	NA	NA	NA	NA	NA	NA	NA	NA	NA	NA
ENSMUSG00000004654	0	0	0	0	0	0	0	0	0	NA	NA	NA	NA	NA	NA	NA	NA	NA	NA	NA	NA	NA	NA	NA	NA	NA	NA
ENSMUSG00000004655	26	43	13	20	48	28	26	13	37	23	36	19	32	58	23	23	12	32	28.8	34	22	0.68	-0.556	0.13484	0.413208	0.1104	0.0969
ENSMUSG00000004661	358	370	214	139	169	366	360	351	303	316	307	313	225	203	306	324	323	266	287.17	273	305	1.113	0.155	0.456987	0.72506	0.043	0.0567
ENSMUSG00000004665	413	416	360	433	419	531	462	414	452	365	346	527	702	504	444	416	381	396	453.47	489	409	0.84	-0.251	0.242888	0.552172	0.0466	0.0454
ENSMUSG00000004667	1424	1500	999	945	1317	1394	1307	1160	1274	1258	1246	1461	1533	1586	1166	1178	1067	1117	1290.13	1417	1132	0.8	-0.323	0.0237109	0.175378	0.0207	0.0312
ENSMUSG00000004668	15	22	14	11	13	18	20	24	19	NA	NA	NA	NA	NA	NA	NA	NA	NA	NA	NA	NA	NA	NA	NA	NA	NA	NA
ENSMUSG00000004677	5672	5495	3959	2855	4245	5475	5038	4937	4488	5009	4565	5792	4631	5111	4579	4540	4540	3936	4744.65	5022	4399	0.876	-0.191	0.149235	0.436804	0.0184	0.0262
ENSMUSG00000004698	615	639	371	318	396	1031	757	829	904	543	531	543	516	477	862	682	762	793	634.3	522	775	1.484	0.57	0.000278233	0.0137401	0.0248	0.0391
ENSMUSG00000004707	9	21	2	11	5	16	3	4	5	NA	NA	NA	NA	NA	NA	NA	NA	NA	NA	NA	NA	NA	NA	NA	NA	NA	NA
ENSMUSG00000004709	9	15	11	5	6	16	11	24	15	NA	NA	NA	NA	NA	NA	NA	NA	NA	NA	NA	NA	NA	NA	NA	NA	NA	NA
ENSMUSG00000004730	193	266	117	88	115	247	277	256	214	170	221	171	143	138	207	250	235	188	191.45	169	220	1.297	0.375	0.0962246	0.354432	0.0495	0.0683
ENSMUSG00000004748	1279	1457	961	1310	1189	1642	1407	1319	1561	1130	1210	1406	2125	1432	1373	1268	1213	1369	1391.68	1461	1306	0.895	-0.16	0.361769	0.65698	0.0318	0.0306
ENSMUSG00000004768	3009	3144	1348	1230	1774	3075	2966	3004	3107	2657	2612	1972	1995	2136	2572	2673	2762	2725	2455.95	2274	2683	1.179	0.237	0.104197	0.367971	0.0224	0.0272
ENSMUSG00000004771	7709	8691	5563	5704	5253	9085	8593	8213	8279	6808	7220	8138	9252	6325	7597	7743	7552	7260	7544.06	7549	7538	0.999	-0.002	0.990477	0.99625	0.0221	0.0285
ENSMUSG00000004788	1747	1732	957	923	1242	1745	1920	1762	1561	1543	1439	1400	1497	1495	1459	1730	1620	1369	1505.87	1475	1544	1.047	0.066	0.617875	0.82421	0.0183	0.03
ENSMUSG00000004789	9946	10864	5497	6197	6571	10503	9004	9632	10329	8784	9025	8042	10052	7912	8783	8114	8857	9058	8736.24	8763	8703	0.993	-0.01	0.943143	0.978808	0.0203	0.03
ENSMUSG00000004791	590	451	364	305	438	449	489	463	368	521	375	532	495	527	375	441	426	323	446.1	490	391	0.799	-0.324	0.0814349	0.327331	0.0342	0.0457
ENSMUSG00000004798	6415	6604	3678	2992	3592	7676	7120	7473	7835	5666	5486	5381	4853	4325	6419	6416	6872	6871	5809.78	5142	6644	1.292	0.37	0.00493437	0.0768556	0.0184	0.0268
ENSMUSG00000004814	10	3	4	6	5	2	14	5	0	NA	NA	NA	NA	NA	NA	NA	NA	NA	NA	NA	NA	NA	NA	NA	NA	NA	NA
ENSMUSG00000004815	5542	5626	3397	3188	5030	5806	5244	5121	5338	4895	4674	4969	5171	6056	4855	4725	4709	4681	4970.67	5153	4742	0.92	-0.12	0.356876	0.653221	0.0177	0.0263
ENSMUSG00000004821	0	0	0	0	0	0	0	0	0	NA	NA	NA	NA	NA	NA	NA	NA	NA	NA	NA	NA	NA	NA	NA	NA	NA	NA
ENSMUSG00000004837	366	482	358	411	437	582	590	476	420	323	400	524	667	526	487	532	438	368	473.84	488	456	0.937	-0.094	0.665371	0.851499	0.0476	0.0444
ENSMUSG00000004842	0	3	1	5	5	0	0	2	2	NA	NA	NA	NA	NA	NA	NA	NA	NA	NA	NA	NA	NA	NA	NA	NA	NA	NA
ENSMUSG00000004843	4491	4964	2342	2359	2767	4554	4442	4015	4393	3966	4124	3426	3826	3332	3808	4003	3692	3852	3781.07	3735	3839	1.028	0.039	0.760213	0.899762	0.0175	0.0261
ENSMUSG00000004846	3714	3635	2284	1772	2447	3430	3417	3238	2728	3280	3020	3341	2874	2946	2868	3079	2978	2392	2975.44	3092	2829	0.915	-0.128	0.344341	0.643678	0.0193	0.0265
ENSMUSG00000004849	3048	3683	2073	2157	2530	3606	3012	2653	2406	2692	3060	3033	3499	3046	3016	2714	2440	2110	2845.37	3066	2570	0.838	-0.254	0.0819909	0.328769	0.0223	0.0267
ENSMUSG00000004864	27	40	49	30	56	45	50	47	29	24	33	72	49	67	38	45	43	25	44.02	49	38	0.783	-0.353	0.310319	0.615209	0.1044	0.0946
ENSMUSG00000004865	5158	4177	3280	2987	4073	4782	4381	4255	4720	4555	3470	4798	4845	4904	3999	3948	3913	4139	4285.71	4514	4000	0.886	-0.174	0.205672	0.511993	0.0199	0.026
ENSMUSG00000004872	219	271	154	88	260	202	199	186	241	193	225	225	143	313	169	179	171	211	203.36	220	182	0.829	-0.27	0.267561	0.57633	0.0579	0.0667
ENSMUSG00000004880	1683	1784	1226	978	1151	1787	2287	2161	1548	1486	1482	1794	1586	1386	1494	2061	1987	1357	1626	1547	1725	1.115	0.158	0.320873	0.624257	0.0264	0.0295
ENSMUSG00000004885	91	78	40	24	89	58	93	48	66	80	65	59	39	107	49	84	44	58	64.9	70	59	0.832	-0.265	0.399548	0.685542	0.0898	0.0909
ENSMUSG00000004891	1762	1952	891	1035	1012	2512	1703	1752	1886	1556	1622	1303	1679	1219	2101	1535	1611	1654	1586.53	1476	1725	1.169	0.225	0.143422	0.426925	0.0248	0.0297
ENSMUSG00000004892	33574	33088	20151	17997	20693	30258	31354	32292	25585	29652	27488	29479	29192	24915	25304	28254	29694	22436	27379.2	28145	26422	0.939	-0.091	0.604275	0.816346	0.0329	0.0511
ENSMUSG00000004894	2174	3030	4523	2524	1445	2901	4660	3473	1549	1920	2517	6617	4094	1740	2426	4199	3194	1358	3118.32	3378	2794	0.828	-0.273	0.432665	0.708109	0.1279	0.0264
ENSMUSG00000004895	2741	2669	1454	1423	1952	2510	2176	2145	2476	2421	2217	2127	2308	2350	2099	1961	1972	2171	2180.79	2285	2051	0.898	-0.156	0.237774	0.547384	0.0181	0.0278
ENSMUSG00000004896	2051	2200	1742	1532	2029	2487	2282	1849	2025	1811	1828	2548	2485	2443	2080	2056	1700	1776	2080.84	2223	1903	0.857	-0.223	0.158711	0.450202	0.0261	0.0281
ENSMUSG00000004897	8407	9790	6503	6111	7409	9059	8691	7551	8726	7425	8133	9513	9912	8921	7576	7832	6944	7652	8211.89	8781	7501	0.854	-0.227	0.106991	0.371701	0.0209	0.0293
ENSMUSG00000004902	2819	2355	1301	1380	2343	2610	1872	2063	2883	2490	1956	1903	2238	2821	2183	1687	1897	2528	2189.28	2282	2074	0.909	-0.138	0.408704	0.691681	0.0292	0.0278
ENSMUSG00000004929	1295	1438	791	821	1062	1387	1369	1238	1346	1144	1195	1157	1332	1279	1160	1234	1138	1180	1202.01	1221	1178	0.965	-0.051	0.696857	0.870662	0.0176	0.0317
ENSMUSG00000004931	975	941	754	712	824	1024	970	959	927	861	782	1103	1155	992	856	874	882	813	924.23	979	856	0.877	-0.19	0.224837	0.53443	0.0249	0.0342
ENSMUSG00000004933	4128	3980	3050	2297	5212	4143	3684	3287	4006	3646	3306	4462	3726	6276	3465	3320	3023	3513	3859.46	4283	3330	0.778	-0.363	0.0382107	0.222345	0.0321	0.026
ENSMUSG00000004934	1339	1618	1087	1013	1294	1309	1345	1263	1214	1183	1344	1590	1643	1558	1095	1212	1161	1065	1316.74	1464	1133	0.775	-0.368	0.0124729	0.124153	0.0221	0.031
ENSMUSG00000004936	5804	6739	3139	3064	3651	6850	6010	5909	6175	5126	5598	4592	4970	4396	5728	5416	5434	5415	5186.11	4936	5498	1.114	0.155	0.226947	0.536931	0.0175	0.0264
ENSMUSG00000004937	4852	4971	2918	2749	3796	4456	4381	4183	4780	4285	4130	4269	4459	4571	3726	3948	3847	4192	4158.38	4343	3928	0.905	-0.145	0.242262	0.551873	0.016	0.026
ENSMUSG00000004939	10	19	30	14	23	20	14	18	17	NA	NA	NA	NA	NA	NA	NA	NA	NA	NA	NA	NA	NA	NA	NA	NA	NA	NA
ENSMUSG00000004945	3503	3718	2936	2838	2915	3590	3877	3328	3007	3094	3089	4295	4603	3510	3002	3494	3060	2637	3420.41	3718	3048	0.82	-0.286	0.0713254	0.303513	0.0263	0.0262
ENSMUSG00000004947	632	661	331	314	486	571	528	604	595	558	549	484	509	585	478	476	555	522	524.05	537	508	0.944	-0.083	0.608984	0.81927	0.0262	0.0424
ENSMUSG00000004948	3	4	9	4	11	5	5	4	5	NA	NA	NA	NA	NA	NA	NA	NA	NA	NA	NA	NA	NA	NA	NA	NA	NA	NA
ENSMUSG00000004951	655	529	548	225	376	317	663	482	243	578	439	802	365	453	265	597	443	213	461.79	527	380	0.72	-0.474	0.101536	0.363609	0.0859	0.045
ENSMUSG00000004952	463	482	414	324	548	531	455	331	618	409	400	606	526	660	444	410	304	542	477.86	520	425	0.819	-0.288	0.181959	0.479868	0.0472	0.0443
ENSMUSG00000004961	751	1370	751	375	1207	1414	1257	843	1441	663	1138	1099	608	1453	1182	1133	775	1264	1035.06	992	1088	1.097	0.133	0.568215	0.795093	0.0573	0.0331
ENSMUSG00000004980	32701	35929	31441	25783	28821	43005	37443	32316	34122	28881	29848	45995	41821	34702	35964	33740	29716	29922	34509.9	36249	32336	0.892	-0.165	0.416292	0.697373	0.0436	0.057
ENSMUSG00000004988	1	1	0	0	0	0	0	0	0	NA	NA	NA	NA	NA	NA	NA	NA	NA	NA	NA	NA	NA	NA	NA	NA	NA	NA
ENSMUSG00000004994	556	681	393	409	519	709	650	518	552	491	566	575	663	625	593	586	476	484	562.12	584	535	0.917	-0.125	0.465925	0.730274	0.0295	0.0411
ENSMUSG00000004996	511	561	318	266	424	483	497	479	493	451	466	465	431	511	404	448	440	432	449.9	465	431	0.927	-0.109	0.509026	0.758825	0.0269	0.0455
ENSMUSG00000005034	33174	31411	10310	10836	13484	32290	27530	30895	32991	29298	26095	15082	17576	16235	27003	24808	28410	28930	23715.3	20857	27288	1.308	0.388	0.0696901	0.30114	0.049	0.0476
ENSMUSG00000005043	813	966	633	506	512	913	942	913	684	718	803	926	821	616	764	849	840	600	770.61	777	763	0.983	-0.025	0.883311	0.953879	0.0296	0.0363
ENSMUSG00000005045	13310	12189	6599	4993	10448	11697	9119	10449	13006	11755	10126	9654	8099	12580	9782	8217	9608	11405	10136.2	10443	9753	0.934	-0.099	0.547289	0.781335	0.0285	0.0317
ENSMUSG00000005054	973	1080	1002	862	736	939	1066	1012	797	859	897	1466	1398	886	785	961	931	699	986.9	1101	844	0.767	-0.382	0.0512296	0.259359	0.0394	0.0335
ENSMUSG00000005057	427	439	247	195	488	401	416	342	490	377	365	361	316	588	335	375	314	430	384.6	401	364	0.905	-0.144	0.498275	0.751471	0.0451	0.0491
ENSMUSG00000005069	3300	3195	1558	1461	2192	2949	2745	2705	3052	2914	2654	2279	2370	2639	2466	2474	2487	2676	2551.16	2571	2526	0.982	-0.026	0.847555	0.939042	0.0198	0.0271
ENSMUSG00000005078	2659	3225	3023	2863	2753	3332	3292	2579	2657	2348	2679	4422	4644	3315	2786	2966	2372	2330	3095.88	3482	2614	0.751	-0.413	0.0341417	0.211066	0.0397	0.0264
ENSMUSG00000005087	1110	1523	1006	443	554	1252	1090	814	782	980	1265	1472	719	667	1047	982	749	686	951.81	1021	866	0.848	-0.237	0.293118	0.600117	0.053	0.0339
ENSMUSG00000005089	125959	128009	44723	49520	57012	175303	158391	228899	164265	111244	106344	65425	80323	68646	146599	142728	210486	144045	119538	86396	160964	1.863	0.898	0.000631401	0.023334	0.0742	0.0945
ENSMUSG00000005102	2512	2288	1407	1213	1828	2269	2241	2281	2376	2219	1901	2058	1968	2201	1897	2019	2098	2084	2049.34	2069	2024	0.978	-0.032	0.814086	0.924037	0.0189	0.0281
ENSMUSG00000005103	11383	11809	4940	4677	5750	10274	9350	9804	10094	10053	9810	7227	7586	6923	8592	8425	9015	8852	8498.21	8320	8721	1.048	0.068	0.658192	0.847713	0.0249	0.0297
ENSMUSG00000005107	342	319	134	95	243	186	275	232	277	302	265	196	154	293	156	248	213	243	229.93	242	215	0.885	-0.177	0.47894	0.739176	0.0621	0.063
ENSMUSG00000005124	115	83	50	56	69	120	119	65	86	102	69	73	91	83	100	107	60	75	84.48	84	86	1.027	0.038	0.887461	0.955522	0.0646	0.0874
ENSMUSG00000005125	6661	7820	5731	3540	3614	7875	9134	6698	3994	5883	6496	8384	5742	4351	6586	8231	6159	3502	6148.28	6171	6120	0.992	-0.012	0.955121	0.983913	0.0493	0.0271
ENSMUSG00000005131	23	32	29	9	29	29	36	29	36	20	27	42	15	35	24	32	27	32	28.2	28	29	1.038	0.054	0.868812	0.947207	0.0778	0.0969
ENSMUSG00000005142	3352	3278	1515	1140	1997	3075	3167	3341	2575	2960	2723	2216	1849	2404	2572	2854	3072	2258	2545.46	2430	2689	1.105	0.145	0.3763	0.666388	0.0282	0.0271
ENSMUSG00000005148	73	84	33	27	80	65	69	71	84	64	70	48	44	96	54	62	65	74	64.24	64	64	0.982	-0.026	0.925314	0.971264	0.0687	0.091
ENSMUSG00000005150	1369	1529	1199	1048	1177	1502	1531	1337	1215	1209	1270	1754	1700	1417	1256	1380	1229	1065	1364.55	1470	1232	0.839	-0.252	0.109388	0.375065	0.0256	0.0307
ENSMUSG00000005161	8036	9623	6982	7694	7135	9083	8614	7929	8570	7097	7994	10214	12480	8591	7596	7762	7291	7515	8504.51	9275	7541	0.813	-0.298	0.0730241	0.307858	0.0292	0.0297
ENSMUSG00000005198	8559	7611	3094	2218	3643	7274	6883	7946	6337	7559	6323	4526	3598	4386	6083	6202	7307	5557	5726.81	5278	6287	1.191	0.252	0.187466	0.487628	0.039	0.0267
ENSMUSG00000005202	0	3	3	0	1	5	8	7	0	NA	NA	NA	NA	NA	NA	NA	NA	NA	NA	NA	NA	NA	NA	NA	NA	NA	NA
ENSMUSG00000005204	3548	3666	1951	1816	2433	3563	3388	3129	3279	3134	3046	2854	2946	2929	2980	3053	2877	2875	2965.94	2982	2946	0.988	-0.017	0.889703	0.956456	0.0165	0.0265
ENSMUSG00000005220	20	32	13	10	26	38	20	19	40	NA	NA	NA	NA	NA	NA	NA	NA	NA	NA	NA	NA	NA	NA	NA	NA	NA	NA
ENSMUSG00000005225	1509	1509	766	911	950	1691	1561	1735	1772	1333	1254	1121	1478	1144	1414	1407	1595	1554	1366.5	1266	1492	1.179	0.238	0.0926288	0.348384	0.0207	0.0307
ENSMUSG00000005232	0	4	1	0	0	5	2	1	3	NA	NA	NA	NA	NA	NA	NA	NA	NA	NA	NA	NA	NA	NA	NA	NA	NA	NA
ENSMUSG00000005233	236	308	194	210	144	233	263	247	216	208	256	284	341	173	195	237	227	189	234.5	252	212	0.843	-0.247	0.292501	0.599921	0.0539	0.0626
ENSMUSG00000005237	514	371	208	259	503	325	317	321	412	454	308	304	420	606	272	286	295	361	367.34	418	304	0.725	-0.463	0.040977	0.230277	0.0512	0.0503
ENSMUSG00000005251	50	52	23	15	21	47	40	48	31	44	43	34	24	25	39	36	44	27	35.25	34	36	1.055	0.078	0.79721	0.916578	0.0703	0.0957
ENSMUSG00000005262	4894	5427	2901	2534	3266	4852	5133	4911	4839	4322	4508	4244	4110	3932	4058	4625	4516	4243	4284.4	4223	4360	1.032	0.046	0.713781	0.879284	0.0165	0.026
ENSMUSG00000005267	888	1160	494	463	644	1244	1179	1219	1018	784	964	723	751	775	1040	1062	1121	893	901.49	799	1029	1.286	0.363	0.0175747	0.150087	0.0239	0.0345
ENSMUSG00000005268	620	730	526	426	753	867	627	637	1003	548	606	769	691	907	725	565	586	880	697.39	704	689	0.979	-0.03	0.875455	0.950153	0.0383	0.0377
ENSMUSG00000005299	6028	6395	3657	3553	4388	5898	5641	5818	5658	5324	5313	5350	5763	5283	4932	5083	5350	4962	5262.19	5407	5082	0.94	-0.089	0.469891	0.732921	0.0161	0.0264
ENSMUSG00000005312	11468	12890	6035	6426	5767	13237	11607	12390	11544	10128	10708	8829	10423	6944	11070	10459	11393	10123	10008.6	9406	10761	1.144	0.194	0.214361	0.523479	0.0261	0.0316
ENSMUSG00000005320	94	82	59	10	75	51	65	52	58	83	68	86	16	90	43	59	48	51	60.43	69	50	0.722	-0.47	0.186656	0.486504	0.1171	0.0917
ENSMUSG00000005338	19933	18050	5764	6240	8597	16603	14640	16632	18543	17604	14995	8432	10121	10351	13884	13192	15294	16261	13348.4	12301	14658	1.191	0.253	0.213265	0.522733	0.0442	0.0359
ENSMUSG00000005339	0	0	0	1	0	0	0	0	0	NA	NA	NA	NA	NA	NA	NA	NA	NA	NA	NA	NA	NA	NA	NA	NA	NA	NA
ENSMUSG00000005354	3108	3789	2632	2631	2993	3507	3430	3036	3170	2745	3148	3850	4268	3604	2933	3091	2792	2780	3245.49	3523	2899	0.823	-0.281	0.0612767	0.283872	0.0235	0.0263
ENSMUSG00000005355	0	2	6	1	1	5	5	0	1	NA	NA	NA	NA	NA	NA	NA	NA	NA	NA	NA	NA	NA	NA	NA	NA	NA	NA
ENSMUSG00000005357	881	846	370	252	881	781	669	667	1052	778	703	541	409	1061	653	603	613	923	698.17	698	698	0.998	-0.003	0.991298	0.996536	0.0584	0.0377
ENSMUSG00000005360	21643	15358	6181	4928	12310	16396	15222	17745	19229	19115	12759	9042	7993	14822	13711	13717	16318	16862	13815.4	12746	15152	1.189	0.249	0.259846	0.56849	0.0525	0.0365
ENSMUSG00000005362	3572	3493	1671	1751	1975	3876	3591	4056	3714	3155	2902	2444	2840	2378	3241	3236	3730	3257	3020.34	2744	3366	1.226	0.294	0.0336879	0.210044	0.0203	0.0265
ENSMUSG00000005364	0	0	1	0	0	0	0	1	1	NA	NA	NA	NA	NA	NA	NA	NA	NA	NA	NA	NA	NA	NA	NA	NA	NA	NA
ENSMUSG00000005370	1925	1927	832	849	1096	1856	1773	1807	1810	1700	1601	1217	1377	1320	1552	1598	1662	1587	1512.61	1443	1600	1.107	0.147	0.296104	0.602444	0.0206	0.03
ENSMUSG00000005371	7697	7976	3835	3306	5093	8405	7621	8282	8805	6798	6626	5610	5362	6132	7029	6867	7616	7721	6640.21	6106	7308	1.197	0.259	0.0538558	0.265255	0.0192	0.0276
ENSMUSG00000005373	325	234	284	147	284	214	278	255	210	287	194	415	238	342	179	251	234	184	258.38	295	212	0.719	-0.476	0.0537338	0.264888	0.0601	0.0599
ENSMUSG00000005374	1810	2155	824	891	1076	2192	1749	1865	2091	1599	1790	1205	1445	1296	1833	1576	1715	1834	1588.09	1467	1740	1.185	0.244	0.102502	0.364639	0.0234	0.0297
ENSMUSG00000005378	1002	1145	847	786	953	1115	1069	982	1007	885	951	1239	1275	1147	932	963	903	883	1019.93	1099	920	0.838	-0.254	0.100611	0.36152	0.0244	0.0332
ENSMUSG00000005397	5690	8742	3850	3290	3284	8039	6345	6363	6679	5025	7262	5632	5336	3954	6723	5718	5851	5857	5706.53	5442	6037	1.109	0.15	0.352603	0.65046	0.0275	0.0267
ENSMUSG00000005410	359	460	203	189	214	376	317	327	424	317	382	297	307	258	314	286	301	372	314.78	312	318	1.018	0.025	0.897301	0.959878	0.0384	0.0542
ENSMUSG00000005413	404	582	279	206	289	390	433	396	397	357	483	408	334	348	326	390	364	348	373.24	386	357	0.923	-0.115	0.539265	0.776855	0.0346	0.0498
ENSMUSG00000005417	16032	15225	7992	7242	10226	15695	14110	15356	15432	14159	12648	11691	11747	12313	13125	12715	14121	13532	12894.6	12512	13373	1.069	0.096	0.50344	0.75519	0.0219	0.0353
ENSMUSG00000005442	10696	9704	4272	3513	5122	8437	7518	9321	8749	9446	8062	6249	5698	6167	7056	6775	8571	7672	7299.59	7124	7518	1.055	0.077	0.642009	0.838041	0.0294	0.0283
ENSMUSG00000005447	702	579	362	366	600	430	453	412	687	620	481	530	594	722	360	408	379	602	521.75	589	437	0.742	-0.43	0.0315767	0.202771	0.0402	0.0425
ENSMUSG00000005465	23	36	19	28	16	32	38	21	27	20	30	28	45	19	27	34	19	24	27.41	28	26	0.927	-0.109	0.742225	0.890885	0.0795	0.0971
ENSMUSG00000005469	14852	15009	6660	8324	8679	15006	13261	13936	14098	13117	12469	9743	13502	10450	12549	11950	12815	12363	12106.3	11856	12419	1.047	0.067	0.661752	0.849281	0.0249	0.0343
ENSMUSG00000005470	88	97	57	37	38	81	80	74	61	78	81	83	60	46	68	72	68	53	67.65	70	65	0.937	-0.095	0.722297	0.882125	0.0608	0.0905
ENSMUSG00000005474	0	6	8	5	6	8	0	3	4	NA	NA	NA	NA	NA	NA	NA	NA	NA	NA	NA	NA	NA	NA	NA	NA	NA	NA
ENSMUSG00000005481	930	987	719	691	776	926	941	812	772	821	820	1052	1121	934	774	848	747	677	866.03	950	762	0.803	-0.316	0.046785	0.248565	0.0256	0.0349
ENSMUSG00000005483	3027	2845	1288	1382	1616	2728	2429	2457	2728	2673	2363	1884	2242	1946	2281	2189	2259	2392	2247.8	2222	2280	1.026	0.037	0.800067	0.918261	0.0223	0.0277
ENSMUSG00000005493	5	5	7	0	5	9	6	12	9	NA	NA	NA	NA	NA	NA	NA	NA	NA	NA	NA	NA	NA	NA	NA	NA	NA	NA
ENSMUSG00000005501	1697	1645	1268	941	1475	1895	1749	1718	1713	1499	1367	1855	1526	1776	1585	1576	1580	1502	1585.03	1605	1561	0.973	-0.039	0.780877	0.908664	0.0205	0.0297
ENSMUSG00000005503	58	45	20	22	25	36	16	27	50	51	37	29	36	30	30	14	25	44	32.98	37	28	0.766	-0.385	0.25557	0.564613	0.0918	0.0961
ENSMUSG00000005505	1382	1228	590	553	801	1260	1163	1278	1243	1221	1020	863	897	964	1054	1048	1175	1090	1036.9	993	1092	1.098	0.135	0.367291	0.660454	0.0229	0.033
ENSMUSG00000005506	7125	8776	3961	2992	4783	8000	6910	6994	9115	6293	7291	5795	4853	5759	6690	6227	6431	7993	6370.13	5998	6835	1.139	0.188	0.197327	0.50107	0.0227	0.0273
ENSMUSG00000005510	4800	5232	3213	3564	3732	4583	4904	4550	4501	4239	4346	4700	5781	4494	3833	4419	4184	3947	4438.12	4712	4096	0.869	-0.202	0.137069	0.417517	0.0193	0.0261
ENSMUSG00000005514	3052	3010	1550	1291	1997	2961	3029	3073	2870	2695	2501	2267	2094	2404	2476	2729	2826	2517	2501.14	2392	2637	1.102	0.14	0.312213	0.617019	0.0201	0.0272
ENSMUSG00000005533	1572	1405	675	527	812	1449	1275	1648	1421	1388	1167	987	855	978	1212	1149	1515	1246	1166.41	1075	1280	1.189	0.25	0.124269	0.397399	0.0275	0.032
ENSMUSG00000005534	4393	4322	2656	2345	3222	4966	4889	5011	4471	3880	3591	3885	3804	3879	4153	4406	4608	3921	4013.99	3808	4272	1.122	0.166	0.183213	0.481782	0.0164	0.026
ENSMUSG00000005540	2	2	0	0	4	1	2	0	1	NA	NA	NA	NA	NA	NA	NA	NA	NA	NA	NA	NA	NA	NA	NA	NA	NA	NA
ENSMUSG00000005547	0	2	0	1	0	1	0	1	2	NA	NA	NA	NA	NA	NA	NA	NA	NA	NA	NA	NA	NA	NA	NA	NA	NA	NA
ENSMUSG00000005553	33	43	28	20	49	59	28	35	56	29	36	41	32	59	49	25	32	49	39.24	39	39	0.992	-0.011	0.972321	0.989041	0.0828	0.0952
ENSMUSG00000005566	8261	8722	4223	3801	5679	7212	6833	6588	8030	7296	7246	6178	6165	6838	6031	6157	6058	7042	6556.75	6745	6322	0.937	-0.094	0.482211	0.740886	0.0187	0.0275
ENSMUSG00000005575	6367	7353	5400	5440	5926	6526	6212	5541	6121	5623	6109	7900	8824	7135	5457	5598	5095	5368	6345.38	7118	5380	0.756	-0.404	0.00707258	0.0928643	0.0235	0.0273
ENSMUSG00000005580	1787	1452	259	236	333	1374	881	1718	1631	1578	1206	379	383	401	1149	794	1580	1430	988.9	789	1238	1.566	0.647	0.081955	0.328704	0.1481	0.0335
ENSMUSG00000005583	1300	1730	1120	875	1154	2078	1647	1673	2053	1148	1437	1638	1419	1389	1738	1484	1538	1800	1510.35	1406	1640	1.167	0.223	0.119114	0.388183	0.0212	0.03
ENSMUSG00000005609	5241	6366	3659	3116	3326	6142	5747	5876	5050	4629	5289	5353	5054	4005	5136	5179	5403	4428	4941.75	4866	5036	1.035	0.05	0.715432	0.879906	0.0198	0.0263
ENSMUSG00000005610	48206	56839	26502	26667	27680	59265	55273	59818	57989	42574	47219	38770	43255	33328	49561	49807	55006	50851	45596.9	41029	51306	1.25	0.322	0.0991425	0.358786	0.0411	0.0646
ENSMUSG00000005611	257	184	94	130	114	261	195	208	173	227	153	138	211	137	218	176	191	152	178.05	173	184	1.064	0.09	0.711455	0.878504	0.0572	0.0704
ENSMUSG00000005615	6505	6406	2479	2552	2630	6387	5876	6706	5757	5745	5322	3627	4139	3167	5341	5295	6167	5048	4872.28	4400	5463	1.241	0.312	0.0696687	0.30114	0.0315	0.0262
ENSMUSG00000005621	2575	2554	960	858	1399	2206	2051	2258	2414	2274	2122	1404	1392	1684	1845	1848	2076	2117	1862.52	1775	1972	1.109	0.15	0.379572	0.66959	0.0305	0.0287
ENSMUSG00000005625	5510	5802	4479	4224	5081	5544	5470	4962	5009	4866	4820	6552	6851	6118	4636	4929	4563	4392	5303.17	5841	4630	0.793	-0.335	0.0211882	0.166923	0.0221	0.0264
ENSMUSG00000005628	22	19	9	11	33	25	26	10	29	NA	NA	NA	NA	NA	NA	NA	NA	NA	NA	NA	NA	NA	NA	NA	NA	NA	NA
ENSMUSG00000005640	15	25	17	15	28	20	13	7	43	NA	NA	NA	NA	NA	NA	NA	NA	NA	NA	NA	NA	NA	NA	NA	NA	NA	NA
ENSMUSG00000005649	8	9	8	11	7	11	13	7	12	NA	NA	NA	NA	NA	NA	NA	NA	NA	NA	NA	NA	NA	NA	NA	NA	NA	NA
ENSMUSG00000005656	3461	3826	2251	2130	1940	3905	3824	3877	3015	3057	3178	3293	3455	2336	3266	3446	3565	2644	3137.71	3064	3230	1.054	0.076	0.613511	0.821853	0.0242	0.0264
ENSMUSG00000005667	1329	1341	992	723	668	1292	1357	1317	915	1174	1114	1451	1173	804	1080	1223	1211	802	1114.74	1143	1079	0.944	-0.083	0.645722	0.840202	0.0335	0.0324
ENSMUSG00000005672	2508	2694	1156	785	2010	2666	2074	2089	3397	2215	2238	1691	1273	2420	2229	1869	1921	2979	2092.87	1967	2250	1.143	0.192	0.33094	0.633174	0.0415	0.028
ENSMUSG00000005674	1702	2004	1532	1871	1622	2273	2055	1882	1876	1503	1665	2241	3035	1953	1901	1852	1731	1645	1947.25	2079	1782	0.858	-0.221	0.236842	0.546644	0.0365	0.0284
ENSMUSG00000005677	19	34	16	15	22	27	10	18	32	NA	NA	NA	NA	NA	NA	NA	NA	NA	NA	NA	NA	NA	NA	NA	NA	NA	NA
ENSMUSG00000005681	1	0	1	0	0	0	0	0	1	NA	NA	NA	NA	NA	NA	NA	NA	NA	NA	NA	NA	NA	NA	NA	NA	NA	NA
ENSMUSG00000005682	3449	3267	1971	1555	2648	2757	2709	2486	2556	3046	2714	2883	2522	3188	2306	2441	2286	2241	2625.36	2871	2318	0.807	-0.308	0.0225761	0.171545	0.019	0.027
ENSMUSG00000005683	20107	19672	9496	10265	10738	18726	17291	18500	18356	17758	16343	13892	16650	12929	15660	15581	17012	16097	15769	15514	16088	1.037	0.052	0.739961	0.889721	0.0265	0.0389
ENSMUSG00000005686	3068	2349	1405	1163	1788	2781	2563	2830	2553	2710	1951	2055	1886	2153	2326	2310	2602	2239	2248	2151	2369	1.101	0.139	0.348867	0.64699	0.023	0.0277
ENSMUSG00000005687	2794	3386	2123	1832	2442	3062	3041	2773	3259	2468	2813	3106	2972	2940	2561	2740	2550	2858	2778.54	2860	2677	0.937	-0.095	0.475171	0.736423	0.0183	0.0267
ENSMUSG00000005696	5	10	4	4	13	6	5	10	7	NA	NA	NA	NA	NA	NA	NA	NA	NA	NA	NA	NA	NA	NA	NA	NA	NA	NA
ENSMUSG00000005698	4403	4664	2972	2670	3466	4685	4107	3915	4437	3889	3875	4348	4331	4173	3918	3701	3600	3891	3969.42	4123	3778	0.916	-0.126	0.311373	0.616084	0.0162	0.026
ENSMUSG00000005699	859	1026	647	627	760	912	878	884	902	759	852	946	1017	915	763	791	813	791	849.7	898	790	0.88	-0.184	0.216853	0.526004	0.0223	0.0352
ENSMUSG00000005705	5	3	4	9	9	2	2	2	2	NA	NA	NA	NA	NA	NA	NA	NA	NA	NA	NA	NA	NA	NA	NA	NA	NA	NA
ENSMUSG00000005716	369	800	970	1791	535	1257	1142	852	543	326	665	1419	2905	644	1051	1029	783	476	1033.18	1192	835	0.701	-0.512	0.243131	0.552285	0.2007	0.0331
ENSMUSG00000005718	265	278	139	114	191	248	161	160	216	234	231	203	185	230	207	145	147	189	196.91	217	172	0.794	-0.333	0.130513	0.406495	0.0462	0.0676
ENSMUSG00000005732	3396	3986	2832	2567	3099	3555	3477	3132	3414	2999	3311	4143	4164	3731	2973	3133	2880	2994	3369.84	3670	2995	0.817	-0.292	0.0368155	0.218435	0.0204	0.0262
ENSMUSG00000005763	10	4	5	2	7	6	5	8	10	NA	NA	NA	NA	NA	NA	NA	NA	NA	NA	NA	NA	NA	NA	NA	NA	NA	NA
ENSMUSG00000005774	2064	2560	1060	1062	1757	2680	2102	2245	2881	1823	2127	1551	1723	2116	2241	1894	2064	2526	2007.17	1868	2181	1.167	0.223	0.141602	0.424496	0.0243	0.0282
ENSMUSG00000005779	5875	6064	4730	4544	5137	5324	5787	5112	5370	5189	5038	6919	7371	6185	4452	5215	4701	4709	5530.93	6140	4769	0.777	-0.364	0.0132694	0.128749	0.0226	0.0266
ENSMUSG00000005800	4	5	3	0	9	5	9	10	12	NA	NA	NA	NA	NA	NA	NA	NA	NA	NA	NA	NA	NA	NA	NA	NA	NA	NA
ENSMUSG00000005802	2785	3456	1854	1694	2298	4190	3691	3871	3961	2460	2871	2712	2748	2767	3504	3326	3560	3473	3046.73	2712	3466	1.278	0.354	0.00519336	0.0791822	0.0169	0.0265
ENSMUSG00000005803	295	370	194	185	240	345	326	307	332	261	307	284	300	289	289	294	282	291	288.5	288	289	1.003	0.004	0.981183	0.992986	0.0334	0.0566
ENSMUSG00000005804	2848	2673	1086	1150	1622	2202	2065	2198	2826	2515	2221	1589	1865	1953	1841	1861	2021	2478	2038.28	2029	2050	1.01	0.014	0.929762	0.972708	0.0281	0.0282
ENSMUSG00000005813	2432	2690	1387	1297	1556	2726	2411	2457	2632	2148	2235	2029	2104	1874	2280	2173	2259	2308	2156.51	2078	2255	1.085	0.118	0.373358	0.665056	0.0183	0.0279
ENSMUSG00000005823	1639	1733	1074	994	1278	1586	1515	1588	1359	1448	1440	1571	1612	1539	1326	1365	1460	1192	1439.21	1522	1336	0.878	-0.187	0.159599	0.451359	0.0182	0.0303
ENSMUSG00000005824	0	0	0	0	0	0	2	0	0	NA	NA	NA	NA	NA	NA	NA	NA	NA	NA	NA	NA	NA	NA	NA	NA	NA	NA
ENSMUSG00000005836	8	2	1	2	6	5	3	5	6	NA	NA	NA	NA	NA	NA	NA	NA	NA	NA	NA	NA	NA	NA	NA	NA	NA	NA
ENSMUSG00000005846	4274	4533	2761	2485	3298	4251	4228	3977	3997	3775	3766	4039	4031	3971	3555	3810	3657	3505	3789.8	3916	3632	0.927	-0.109	0.376918	0.667069	0.0158	0.0261
ENSMUSG00000005864	39	42	16	22	74	29	21	26	38	34	35	23	36	89	24	19	24	33	35.33	43	25	0.578	-0.791	0.0365494	0.217748	0.1199	0.0959
ENSMUSG00000005871	18341	22998	10659	9254	11292	26141	21396	26063	28572	16198	19106	15593	15010	13596	21861	19280	23966	25055	18851.8	15901	22540	1.418	0.503	0.0026323	0.0536261	0.0301	0.0424
ENSMUSG00000005873	27915	29172	14860	14900	15981	26603	25712	25817	26174	24654	24235	21739	24168	19242	22247	23169	23740	22952	22905.2	22808	23027	1.01	0.014	0.933224	0.974495	0.029	0.0468
ENSMUSG00000005881	5045	5241	2967	2831	3927	4494	4438	4197	4709	4456	4354	4340	4592	4728	3758	3999	3859	4129	4246.26	4494	3936	0.876	-0.191	0.12068	0.390978	0.0158	0.026
ENSMUSG00000005882	2471	2490	1247	1285	1536	2510	2210	2204	2352	2182	2069	1824	2084	1849	2099	1991	2027	2062	2020.95	2002	2045	1.021	0.03	0.821213	0.927184	0.0189	0.0282
ENSMUSG00000005883	7	2	2	1	5	6	7	6	7	NA	NA	NA	NA	NA	NA	NA	NA	NA	NA	NA	NA	NA	NA	NA	NA	NA	NA
ENSMUSG00000005886	3895	4163	1964	1383	2366	4442	3909	4526	4616	3440	3458	2873	2243	2849	3715	3522	4162	4048	3367.83	2973	3862	1.298	0.377	0.0115601	0.118748	0.0236	0.0262
ENSMUSG00000005891	0	0	0	0	0	0	0	0	0	NA	NA	NA	NA	NA	NA	NA	NA	NA	NA	NA	NA	NA	NA	NA	NA	NA	NA
ENSMUSG00000005892	161	334	230	82	408	344	339	195	369	142	277	336	133	491	288	305	179	324	275.16	276	274	0.993	-0.011	0.974324	0.989995	0.1144	0.058
ENSMUSG00000005893	5630	6247	2390	2208	3027	6925	5673	6719	7332	4972	5190	3496	3581	3645	5791	5112	6179	6429	4932.84	4177	5878	1.407	0.492	0.00156364	0.0388779	0.0259	0.0262
ENSMUSG00000005897	795	887	523	408	546	991	907	957	898	702	737	765	662	657	829	817	880	787	759.65	705	828	1.175	0.233	0.110559	0.376215	0.0215	0.0365
ENSMUSG00000005899	2878	2756	2303	1733	2729	2664	2660	2360	2503	2542	2290	3369	2811	3286	2228	2397	2170	2195	2587.45	2860	2248	0.786	-0.347	0.0226049	0.171545	0.024	0.027
ENSMUSG00000005907	1628	1721	1282	1036	1379	2050	1717	1807	1692	1438	1430	1875	1680	1660	1714	1547	1662	1484	1610.08	1617	1602	0.992	-0.012	0.930319	0.972918	0.0205	0.0296
ENSMUSG00000005917	0	0	0	1	0	3	0	7	2	NA	NA	NA	NA	NA	NA	NA	NA	NA	NA	NA	NA	NA	NA	NA	NA	NA	NA
ENSMUSG00000005936	5041	4974	2288	2314	3308	4980	4674	4379	4708	4452	4132	3347	3753	3983	4165	4212	4027	4128	4022.15	3933	4133	1.05	0.071	0.586687	0.805985	0.0179	0.026
ENSMUSG00000005947	25	54	36	28	33	55	43	41	38	22	45	53	45	40	46	39	38	33	40.06	41	39	0.962	-0.055	0.854524	0.941534	0.0714	0.0951
ENSMUSG00000005949	1357	1333	766	509	976	1231	1264	1193	1098	1198	1107	1121	826	1175	1029	1139	1097	963	1072.84	1085	1057	0.973	-0.04	0.793283	0.914688	0.0235	0.0327
ENSMUSG00000005950	431	506	296	375	310	569	463	550	433	381	420	433	608	373	476	417	506	380	443.78	443	445	1.006	0.008	0.96615	0.987503	0.0383	0.0458
ENSMUSG00000005951	303	365	160	112	276	306	300	252	285	268	303	234	182	332	256	270	232	250	258.53	264	252	0.952	-0.071	0.746112	0.892938	0.0468	0.0597
ENSMUSG00000005952	9	20	11	6	26	17	12	9	25	NA	NA	NA	NA	NA	NA	NA	NA	NA	NA	NA	NA	NA	NA	NA	NA	NA	NA
ENSMUSG00000005958	854	792	312	283	466	654	571	655	742	754	658	456	459	561	547	515	602	651	578.13	578	579	0.999	-0.002	0.993527	0.996922	0.0372	0.0406
ENSMUSG00000005968	235	252	90	110	183	216	213	204	212	208	209	132	178	220	181	192	188	186	188.15	189	187	0.981	-0.028	0.901379	0.961574	0.0475	0.0688
ENSMUSG00000005973	1379	1833	1213	931	1504	1935	1837	1547	1545	1218	1523	1774	1510	1811	1618	1655	1423	1355	1543.01	1567	1513	0.966	-0.05	0.736766	0.887826	0.0232	0.0299
ENSMUSG00000005980	2	0	1	0	1	1	0	1	0	NA	NA	NA	NA	NA	NA	NA	NA	NA	NA	NA	NA	NA	NA	NA	NA	NA	NA
ENSMUSG00000005981	3196	3634	2049	2111	2248	4176	3529	3742	3473	2823	3019	2997	3424	2707	3492	3180	3441	3046	3125.4	2994	3290	1.099	0.136	0.304772	0.608998	0.0186	0.0264
ENSMUSG00000005982	4090	4499	2253	2375	2814	4663	4144	4157	4317	3612	3738	3296	3852	3388	3899	3734	3823	3786	3680.9	3577	3810	1.065	0.091	0.464042	0.729783	0.0163	0.0261
ENSMUSG00000005983	117	126	114	70	85	114	112	84	117	103	105	167	114	102	95	101	77	103	107.42	118	94	0.8	-0.322	0.200012	0.505002	0.0574	0.0833
ENSMUSG00000005986	3846	3618	2025	2039	3175	3210	3147	2979	3719	3397	3006	2962	3307	3823	2684	2836	2739	3261	3112.86	3299	2880	0.873	-0.196	0.155666	0.445598	0.0199	0.0264
ENSMUSG00000005994	9	24	3	9	10	14	11	12	9	NA	NA	NA	NA	NA	NA	NA	NA	NA	NA	NA	NA	NA	NA	NA	NA	NA	NA
ENSMUSG00000006005	7614	7427	5481	4709	5761	8797	7758	8981	8600	6725	6170	8018	7638	6937	7357	6991	8259	7541	7292.75	7098	7537	1.062	0.087	0.525811	0.768384	0.0199	0.0283
ENSMUSG00000006007	1	1	0	0	5	3	0	0	1	NA	NA	NA	NA	NA	NA	NA	NA	NA	NA	NA	NA	NA	NA	NA	NA	NA	NA
ENSMUSG00000006010	2984	3479	2187	2089	2228	3863	3839	3610	3138	2635	2890	3199	3388	2683	3230	3459	3320	2752	3061.91	2959	3190	1.079	0.109	0.435046	0.71	0.0206	0.0264
ENSMUSG00000006014	54	8	5	10	11	81	131	19	17	NA	NA	NA	NA	NA	NA	NA	NA	NA	NA	NA	NA	NA	NA	NA	NA	NA	NA
ENSMUSG00000006019	820	909	525	401	633	775	721	680	813	724	755	768	650	762	648	650	625	713	699.56	732	659	0.9	-0.152	0.312773	0.617395	0.0227	0.0376
ENSMUSG00000006021	808	923	700	650	845	955	893	783	852	714	767	1024	1054	1017	799	805	720	747	849.63	915	768	0.84	-0.251	0.128382	0.403638	0.0277	0.0352
ENSMUSG00000006024	6987	8294	4990	4722	5706	7735	7846	7436	6711	6171	6890	7300	7659	6870	6468	7070	6838	5885	6794.65	6978	6565	0.941	-0.088	0.511202	0.760034	0.0189	0.0277
ENSMUSG00000006050	3841	4111	2705	2366	3608	3562	3687	3337	3496	3392	3415	3957	3838	4344	2979	3322	3069	3066	3486.89	3789	3109	0.821	-0.285	0.0340076	0.211016	0.0189	0.0262
ENSMUSG00000006056	1	2	0	0	0	10	1	1	0	NA	NA	NA	NA	NA	NA	NA	NA	NA	NA	NA	NA	NA	NA	NA	NA	NA	NA
ENSMUSG00000006057	4832	5427	4039	4425	4557	4805	4663	4204	4786	4268	4508	5909	7177	5487	4018	4202	3866	4197	4847.98	5470	4071	0.745	-0.426	0.00703517	0.092591	0.026	0.0262
ENSMUSG00000006058	2215	2434	1960	1887	2058	2322	2403	2135	2040	1956	2022	2867	3061	2478	1942	2165	1963	1789	2249.29	2477	1965	0.794	-0.333	0.0418611	0.232801	0.0278	0.0277
ENSMUSG00000006095	3441	3755	3103	2992	3300	3105	3376	2765	3315	3039	3119	4539	4853	3973	2597	3042	2543	2907	3401.4	3905	2772	0.71	-0.494	0.00255996	0.0528781	0.0278	0.0262
ENSMUSG00000006127	2659	2794	1505	1207	1906	2515	2542	2347	2145	2348	2321	2202	1958	2295	2103	2291	2158	1881	2172.99	2225	2108	0.947	-0.078	0.567557	0.794595	0.0195	0.0278
ENSMUSG00000006134	4073	4240	970	1105	1091	4215	3693	4784	4240	3597	3522	1419	1792	1314	3525	3328	4399	3718	2957.16	2329	3742	1.606	0.683	0.00979198	0.109871	0.075	0.0265
ENSMUSG00000006143	2	2	2	4	1	11	3	4	10	NA	NA	NA	NA	NA	NA	NA	NA	NA	NA	NA	NA	NA	NA	NA	NA	NA	NA
ENSMUSG00000006154	38	38	10	6	29	20	22	26	38	34	32	15	10	35	17	20	24	33	24.24	25	24	0.916	-0.126	0.73426	0.88727	0.1084	0.0975
ENSMUSG00000006169	3666	4021	1698	1637	1840	3970	3479	3848	3871	3238	3340	2484	2655	2215	3320	3135	3538	3395	3035.65	2786	3347	1.2	0.264	0.0776223	0.319081	0.0236	0.0265
ENSMUSG00000006179	3	3	1	3	0	0	1	5	2	NA	NA	NA	NA	NA	NA	NA	NA	NA	NA	NA	NA	NA	NA	NA	NA	NA	NA
ENSMUSG00000006191	690	718	490	410	569	897	747	748	769	609	596	717	665	685	750	673	688	674	673.14	654	696	1.065	0.091	0.553389	0.786012	0.0236	0.0382
ENSMUSG00000006200	0	0	0	0	0	0	0	0	0	NA	NA	NA	NA	NA	NA	NA	NA	NA	NA	NA	NA	NA	NA	NA	NA	NA	NA
ENSMUSG00000006204	1	0	0	1	2	1	2	2	0	NA	NA	NA	NA	NA	NA	NA	NA	NA	NA	NA	NA	NA	NA	NA	NA	NA	NA
ENSMUSG00000006205	9023	7784	3773	4454	4681	7103	8733	9575	7268	7969	6467	5520	7225	5636	5940	7869	8805	6373	6867.03	6563	7247	1.104	0.143	0.377561	0.667774	0.0279	0.0278
ENSMUSG00000006215	1134	1209	844	688	1007	956	969	918	962	1002	1004	1235	1116	1212	799	873	844	844	992.16	1114	840	0.755	-0.406	0.00479305	0.0753588	0.0208	0.0335
ENSMUSG00000006216	0	1	1	0	4	0	0	0	0	NA	NA	NA	NA	NA	NA	NA	NA	NA	NA	NA	NA	NA	NA	NA	NA	NA	NA
ENSMUSG00000006218	630	457	213	277	464	423	406	395	582	556	380	312	449	559	354	366	363	510	427.65	451	398	0.882	-0.181	0.399233	0.685212	0.0466	0.0466
ENSMUSG00000006219	149	142	77	79	100	155	123	133	175	132	118	113	128	120	130	111	122	153	125.22	122	129	1.056	0.079	0.727864	0.884779	0.0472	0.0797
ENSMUSG00000006221	7	13	11	12	3	20	17	13	7	NA	NA	NA	NA	NA	NA	NA	NA	NA	NA	NA	NA	NA	NA	NA	NA	NA	NA
ENSMUSG00000006235	35	65	49	26	54	52	58	38	55	31	54	72	42	65	43	52	35	48	49.19	53	44	0.853	-0.229	0.445542	0.716573	0.0753	0.0937
ENSMUSG00000006241	315	266	157	148	222	297	268	212	266	278	221	230	240	267	248	241	195	233	239.37	247	229	0.928	-0.108	0.595904	0.811636	0.0397	0.0619
ENSMUSG00000006262	2222	2700	1043	979	1286	2727	2495	2728	2927	1962	2243	1526	1588	1548	2280	2248	2509	2567	2052.41	1773	2401	1.353	0.436	0.00493126	0.0768556	0.0253	0.0281
ENSMUSG00000006269	1	0	0	0	0	0	0	0	0	NA	NA	NA	NA	NA	NA	NA	NA	NA	NA	NA	NA	NA	NA	NA	NA	NA	NA
ENSMUSG00000006270	4	6	0	0	0	8	4	3	5	NA	NA	NA	NA	NA	NA	NA	NA	NA	NA	NA	NA	NA	NA	NA	NA	NA	NA
ENSMUSG00000006273	25026	27859	10893	13036	13115	26224	22856	24339	26509	22102	23144	15935	21145	15791	21930	20596	22381	23246	20696.8	19623	22038	1.123	0.167	0.343544	0.643057	0.0334	0.0445
ENSMUSG00000006276	4408	3940	2092	1716	3076	3536	3283	3375	3552	3893	3273	3060	2783	3704	2957	2958	3104	3115	3205.26	3343	3034	0.907	-0.141	0.316	0.620477	0.0206	0.0263
ENSMUSG00000006281	418	470	266	244	312	505	329	399	395	369	390	389	396	376	422	296	367	346	372.47	384	358	0.933	-0.1	0.578109	0.8003	0.032	0.0499
ENSMUSG00000006288	1651	2098	1357	1134	1555	1947	1886	1736	1848	1458	1743	1985	1839	1872	1628	1700	1596	1621	1715.83	1779	1636	0.92	-0.12	0.395147	0.682401	0.0207	0.0292
ENSMUSG00000006289	1314	1580	1168	1250	1125	1534	1521	1321	1251	1160	1313	1709	2028	1355	1283	1371	1215	1097	1392.11	1513	1242	0.822	-0.283	0.0950068	0.352701	0.0298	0.0306
ENSMUSG00000006299	6849	7152	4388	4246	4704	6623	6695	6182	6343	6049	5942	6419	6887	5664	5539	6033	5685	5562	5975.45	6192	5705	0.921	-0.118	0.353701	0.651267	0.0171	0.0269
ENSMUSG00000006301	5221	6173	4574	3790	2676	5925	6258	5517	3690	4611	5128	6691	6147	3222	4955	5639	5073	3236	4967.02	5160	4726	0.916	-0.127	0.529748	0.770735	0.043	0.0263
ENSMUSG00000006304	6515	7215	4841	4523	5477	6656	6806	6471	6575	5754	5994	7082	7336	6595	5566	6133	5950	5766	6241.78	6552	5854	0.894	-0.162	0.218332	0.527231	0.0183	0.0272
ENSMUSG00000006307	5791	6533	3274	2233	4246	4870	4736	4750	4956	5114	5427	4790	3622	5112	4073	4268	4368	4346	4568.87	4813	4264	0.886	-0.175	0.209846	0.517687	0.0206	0.0261
ENSMUSG00000006310	13	7	6	8	7	9	4	6	14	NA	NA	NA	NA	NA	NA	NA	NA	NA	NA	NA	NA	NA	NA	NA	NA	NA	NA
ENSMUSG00000006311	0	1	0	0	0	3	0	0	0	NA	NA	NA	NA	NA	NA	NA	NA	NA	NA	NA	NA	NA	NA	NA	NA	NA	NA
ENSMUSG00000006313	136	127	68	61	118	87	91	70	109	120	106	99	99	142	73	82	64	96	97.87	113	79	0.694	-0.527	0.0352336	0.214262	0.0554	0.085
ENSMUSG00000006315	2412	2890	2432	2506	2308	2623	2748	2314	2447	2130	2401	3558	4065	2779	2194	2476	2128	2146	2652.9	2987	2236	0.749	-0.417	0.0229629	0.172761	0.0349	0.0269
ENSMUSG00000006333	13379	15254	14066	12497	13360	13414	14649	11530	11236	11816	12672	20577	20271	16086	11218	13200	10603	9853	14032.8	16284	11218	0.689	-0.537	0.0054367	0.0813367	0.0391	0.0367
ENSMUSG00000006335	1017	1155	852	695	987	967	1042	921	961	898	960	1246	1127	1188	809	939	847	843	984.12	1084	860	0.794	-0.333	0.0292245	0.195309	0.0237	0.0336
ENSMUSG00000006342	2075	2305	1365	1495	2047	2483	1831	1746	2505	1833	1915	1997	2425	2465	2076	1650	1606	2197	2018.06	2127	1882	0.885	-0.176	0.269319	0.577758	0.0263	0.0282
ENSMUSG00000006344	204	197	149	120	144	203	247	185	158	180	164	218	195	173	170	223	170	139	181.2	186	176	0.944	-0.082	0.715106	0.879819	0.0487	0.07
ENSMUSG00000006345	106	125	85	86	113	113	114	120	99	94	104	124	139	136	94	103	110	87	110.19	119	98	0.83	-0.269	0.263257	0.571331	0.0521	0.0827
ENSMUSG00000006356	2833	2998	1996	1793	2208	2557	2792	2400	2252	2502	2491	2920	2908	2659	2138	2516	2207	1975	2479.49	2696	2209	0.82	-0.287	0.0413601	0.231343	0.0205	0.0272
ENSMUSG00000006360	152	92	79	74	109	136	110	72	76	134	76	116	120	131	114	99	66	67	102.58	115	86	0.751	-0.414	0.133209	0.410615	0.0702	0.0842
ENSMUSG00000006362	372	450	223	183	396	493	394	373	565	329	374	326	297	477	412	355	343	495	378.67	361	401	1.113	0.154	0.445513	0.716573	0.041	0.0495
ENSMUSG00000006369	1354	1080	596	414	726	969	1023	1078	962	1196	897	872	672	874	810	922	991	844	897.51	902	892	0.987	-0.019	0.91236	0.966147	0.0305	0.0345
ENSMUSG00000006373	10951	12067	7032	5856	11255	12389	10858	8503	12888	9672	10025	10287	9499	13552	10360	9784	7819	11302	10255.5	10607	9816	0.925	-0.112	0.491926	0.748113	0.028	0.0319
ENSMUSG00000006378	385	460	396	268	305	396	407	419	395	340	382	579	435	367	331	367	385	346	392.56	421	357	0.852	-0.232	0.242949	0.552172	0.0392	0.0487
ENSMUSG00000006386	961	1007	489	615	643	1350	1158	1231	1096	849	837	715	998	774	1129	1043	1132	961	937.55	835	1066	1.278	0.354	0.0179807	0.151645	0.023	0.0341
ENSMUSG00000006389	37	36	17	22	11	19	39	22	20	33	30	25	36	13	16	35	20	18	25.02	27	22	0.813	-0.299	0.40003	0.685947	0.0947	0.0975
ENSMUSG00000006390	5088	6696	5184	4053	2794	6201	7682	6633	3329	4494	5563	7584	6574	3364	5186	6922	6099	2919	5411.65	5516	5282	0.958	-0.062	0.794451	0.915083	0.0609	0.0265
ENSMUSG00000006392	1468	1656	1022	904	1145	1266	1256	1303	1265	1297	1376	1495	1466	1379	1059	1132	1198	1109	1278.92	1403	1124	0.802	-0.318	0.018708	0.155275	0.0185	0.0312
ENSMUSG00000006395	187	163	190	141	186	176	167	134	185	165	135	278	229	224	147	150	123	162	179.37	206	146	0.711	-0.493	0.0499882	0.255913	0.0606	0.0705
ENSMUSG00000006398	177	293	145	139	127	208	224	192	153	156	243	212	225	153	174	202	177	134	186.3	198	172	0.867	-0.205	0.388121	0.677249	0.0546	0.0692
ENSMUSG00000006403	13226	14763	9979	7903	5208	15060	15528	14863	8598	11681	12264	14598	12819	6271	12594	13992	13667	7540	11714.1	11527	11948	1.037	0.052	0.819662	0.926516	0.0553	0.0338
ENSMUSG00000006411	371	355	200	196	267	355	349	380	325	328	295	293	318	321	297	314	349	285	311.15	311	311	1.001	0.002	0.990691	0.996345	0.0332	0.0546
ENSMUSG00000006412	2694	3209	3087	2853	3084	3042	3019	2690	2680	2379	2666	4516	4628	3713	2544	2720	2474	2350	3110.02	3580	2522	0.705	-0.505	0.00822444	0.100868	0.0379	0.0264
ENSMUSG00000006418	2564	2705	1315	1297	1918	2486	2351	2223	2428	2264	2247	1924	2104	2309	2079	2119	2044	2129	2135.48	2170	2093	0.964	-0.053	0.692673	0.868357	0.0184	0.0279
ENSMUSG00000006423	2046	2946	1123	1219	1101	3248	2816	3027	2516	1807	2447	1643	1977	1326	2716	2538	2784	2206	2160.41	1840	2561	1.391	0.476	0.00547097	0.0817033	0.0312	0.0279
ENSMUSG00000006435	2899	3047	1252	1215	2208	2642	2316	2166	3086	2560	2531	1832	1971	2659	2209	2087	1992	2706	2282.98	2311	2248	0.973	-0.04	0.803784	0.919639	0.0272	0.0276
ENSMUSG00000006442	1542	1946	1149	1143	1130	1658	1625	1509	1533	1362	1617	1681	1854	1361	1387	1464	1388	1344	1495.19	1575	1396	0.887	-0.173	0.220104	0.52851	0.0205	0.0301
ENSMUSG00000006445	180	216	95	82	88	176	185	185	184	159	179	139	133	106	147	167	170	161	151.3	143	161	1.121	0.165	0.473395	0.735597	0.0503	0.0749
ENSMUSG00000006456	1285	1332	557	569	710	1090	1006	1085	1258	1135	1107	815	923	855	912	907	998	1103	972.56	967	980	1.012	0.017	0.912624	0.966182	0.0252	0.0337
ENSMUSG00000006457	98	101	46	42	87	73	70	83	114	87	84	67	68	105	61	63	76	100	79	82	75	0.911	-0.135	0.612064	0.820908	0.0631	0.0884
ENSMUSG00000006462	5	4	1	2	2	7	5	3	8	NA	NA	NA	NA	NA	NA	NA	NA	NA	NA	NA	NA	NA	NA	NA	NA	NA	NA
ENSMUSG00000006463	1780	1768	930	883	1104	1711	1777	1694	1652	1572	1469	1360	1432	1329	1431	1601	1558	1449	1466.82	1432	1510	1.053	0.075	0.568178	0.795093	0.0177	0.0302
ENSMUSG00000006464	1501	1475	707	621	1222	1670	1339	1234	1780	1326	1225	1034	1007	1471	1397	1207	1135	1561	1262.52	1213	1325	1.091	0.126	0.42857	0.705476	0.0264	0.0313
ENSMUSG00000006469	5	20	19	9	8	22	26	13	17	NA	NA	NA	NA	NA	NA	NA	NA	NA	NA	NA	NA	NA	NA	NA	NA	NA	NA
ENSMUSG00000006471	2817	3074	2175	1621	2280	2746	3018	2760	2094	2488	2554	3182	2629	2745	2296	2720	2538	1836	2554.24	2720	2348	0.863	-0.212	0.166872	0.460589	0.0245	0.0271
ENSMUSG00000006476	8194	8908	6806	5477	7535	8903	8365	7545	7363	7237	7400	9956	8884	9073	7445	7538	6938	6457	7880.86	8510	7094	0.834	-0.262	0.0710464	0.303314	0.0222	0.0289
ENSMUSG00000006488	0	0	0	0	0	0	3	0	0	NA	NA	NA	NA	NA	NA	NA	NA	NA	NA	NA	NA	NA	NA	NA	NA	NA	NA
ENSMUSG00000006490	0	0	0	0	0	0	0	0	0	NA	NA	NA	NA	NA	NA	NA	NA	NA	NA	NA	NA	NA	NA	NA	NA	NA	NA
ENSMUSG00000006494	2140	2116	905	1095	1392	2340	2048	1980	2087	1890	1758	1324	1776	1676	1957	1845	1821	1830	1764.13	1685	1863	1.105	0.145	0.316947	0.62124	0.0218	0.029
ENSMUSG00000006498	2940	3375	1695	1505	2260	3031	2950	2578	2818	2597	2804	2480	2441	2721	2535	2658	2371	2471	2564.11	2609	2509	0.962	-0.057	0.670838	0.854938	0.0185	0.0271
ENSMUSG00000006517	2993	3538	3128	2575	2103	3519	3607	3501	2856	2643	2939	4576	4177	2532	2943	3250	3219	2504	3198.25	3373	2979	0.884	-0.179	0.337503	0.638307	0.0365	0.0263
ENSMUSG00000006519	198	171	181	115	187	159	215	152	147	175	142	265	187	225	133	194	140	129	176.53	199	149	0.752	-0.412	0.0984633	0.357967	0.0597	0.0709
ENSMUSG00000006522	4264	3296	2484	2468	3503	6320	5048	5417	3118	3766	2738	3634	4003	4218	5285	4549	4981	2734	3989.81	3672	4387	1.195	0.257	0.161714	0.453542	0.036	0.026
ENSMUSG00000006526	1725	1814	1084	843	1376	1499	1603	1531	1553	1523	1507	1586	1367	1657	1254	1444	1408	1362	1456.46	1528	1367	0.894	-0.161	0.22495	0.534548	0.018	0.0303
ENSMUSG00000006527	1970	2025	1068	857	1320	2221	1932	2163	2394	1740	1682	1562	1390	1589	1857	1741	1989	2099	1738.95	1593	1922	1.206	0.27	0.0530199	0.262894	0.0203	0.0291
ENSMUSG00000006529	1	2	2	0	0	0	0	2	1	NA	NA	NA	NA	NA	NA	NA	NA	NA	NA	NA	NA	NA	NA	NA	NA	NA	NA
ENSMUSG00000006538	23	23	13	11	27	30	26	13	23	NA	NA	NA	NA	NA	NA	NA	NA	NA	NA	NA	NA	NA	NA	NA	NA	NA	NA
ENSMUSG00000006542	14	3	13	8	6	4	9	10	6	NA	NA	NA	NA	NA	NA	NA	NA	NA	NA	NA	NA	NA	NA	NA	NA	NA	NA
ENSMUSG00000006546	6	19	20	15	11	8	9	12	4	NA	NA	NA	NA	NA	NA	NA	NA	NA	NA	NA	NA	NA	NA	NA	NA	NA	NA
ENSMUSG00000006567	1010	864	414	242	686	759	709	720	779	892	718	606	393	826	635	639	662	683	672.53	687	655	0.951	-0.072	0.728961	0.885276	0.0445	0.0382
ENSMUSG00000006570	0	0	0	0	0	0	0	0	0	NA	NA	NA	NA	NA	NA	NA	NA	NA	NA	NA	NA	NA	NA	NA	NA	NA	NA
ENSMUSG00000006574	4	98	3	203	63	15	3	10	63	4	81	4	329	76	13	3	9	55	63.79	99	20	0.203	-2.3	0.0153156	0.139045	0.8138	0.0919
ENSMUSG00000006575	7565	8320	5506	4765	7902	7929	7511	6746	7149	6681	6912	8055	7729	9514	6631	6768	6203	6269	7195.84	7778	6468	0.832	-0.266	0.06259	0.285977	0.0215	0.0281
ENSMUSG00000006576	8146	7775	5137	4433	6967	7688	6480	6755	6255	7194	6459	7515	7190	8389	6429	5839	6212	5485	6745.84	7349	5991	0.815	-0.295	0.0291241	0.19504	0.0191	0.0277
ENSMUSG00000006585	244	244	118	115	155	188	181	185	244	215	203	173	187	187	157	163	170	214	185.38	193	176	0.912	-0.134	0.535623	0.774139	0.0441	0.0693
ENSMUSG00000006586	1952	2074	1131	821	1735	2050	1540	1518	2962	1724	1723	1655	1332	2089	1714	1388	1396	2597	1735.28	1705	1774	1.04	0.057	0.76883	0.903607	0.0399	0.0291
ENSMUSG00000006587	15	15	14	13	20	10	12	14	10	NA	NA	NA	NA	NA	NA	NA	NA	NA	NA	NA	NA	NA	NA	NA	NA	NA	NA
ENSMUSG00000006589	651	791	648	588	728	683	678	582	662	575	657	948	954	877	571	611	535	581	700.91	802	574	0.718	-0.479	0.00915499	0.10587	0.0339	0.0376
ENSMUSG00000006599	2827	3171	1722	1593	2040	3027	2798	2679	3105	2497	2634	2519	2584	2456	2531	2521	2463	2723	2547.7	2538	2560	1.009	0.012	0.925108	0.971264	0.0178	0.0271
ENSMUSG00000006611	421	374	225	138	236	375	358	355	290	372	311	329	224	284	314	323	326	254	304.07	304	304	0.999	-0.002	0.991866	0.996588	0.042	0.0552
ENSMUSG00000006638	422	523	422	682	415	706	573	548	500	373	434	617	1106	500	590	516	504	438	564.39	606	512	0.847	-0.239	0.366853	0.660304	0.0724	0.0411
ENSMUSG00000006641	1328	1168	667	693	981	1264	1198	1145	1097	1173	970	976	1124	1181	1057	1080	1053	962	1063.96	1085	1038	0.957	-0.064	0.651864	0.84406	0.0204	0.0328
ENSMUSG00000006642	50	69	31	11	44	41	44	46	48	44	57	45	18	53	34	40	42	42	41.78	43	40	0.896	-0.159	0.606279	0.817745	0.078	0.0947
ENSMUSG00000006649	51	31	19	9	38	30	35	36	29	45	26	28	15	46	25	32	33	25	30.46	32	29	0.892	-0.165	0.622061	0.826568	0.0876	0.0965
ENSMUSG00000006651	44249	51559	36466	30434	28357	47132	53800	48718	34987	39080	42833	53346	49365	34143	39415	48480	44799	30680	42460.1	43753	40844	0.934	-0.099	0.645665	0.840202	0.0496	0.0626
ENSMUSG00000006673	5267	5163	2705	2303	3107	4806	4685	4657	4560	4652	4289	3957	3736	3741	4019	4222	4282	3999	4099.6	4075	4130	1.013	0.019	0.88216	0.953466	0.0175	0.026
ENSMUSG00000006675	2045	2403	1468	1339	1610	2080	2252	1913	1691	1806	1996	2148	2172	1939	1739	2029	1759	1483	1896.78	2012	1752	0.871	-0.199	0.16765	0.461645	0.0214	0.0286
ENSMUSG00000006676	8727	7970	3672	3434	5282	7659	6798	7333	7266	7707	6621	5372	5570	6360	6405	6126	6743	6372	6363.96	6326	6412	1.013	0.019	0.891893	0.957273	0.0206	0.0273
ENSMUSG00000006678	268	222	195	172	230	384	278	292	279	237	184	285	279	277	321	251	269	245	260.79	252	272	1.078	0.108	0.610265	0.820203	0.0443	0.0595
ENSMUSG00000006699	22754	26648	14317	13550	14244	24199	23273	22237	23003	20096	22138	20944	21979	17151	20237	20972	20448	20172	20459.5	20462	20457	1	0	0.998497	0.999273	0.0276	0.0442
ENSMUSG00000006705	2115	2189	1379	954	1830	2345	2157	2062	2329	1868	1819	2017	1547	2203	1961	1944	1896	2042	1921.98	1891	1961	1.037	0.052	0.715548	0.879906	0.0213	0.0285
ENSMUSG00000006711	1341	1372	657	556	1019	1627	1234	1291	1454	1184	1140	961	902	1227	1361	1112	1187	1275	1149.86	1083	1234	1.138	0.187	0.203113	0.50935	0.0222	0.0321
ENSMUSG00000006715	206	203	170	185	141	203	192	156	174	182	169	249	300	170	170	173	143	153	189.77	214	160	0.751	-0.413	0.0874619	0.339264	0.0561	0.0688
ENSMUSG00000006717	1225	1264	1338	1395	1245	1480	1415	1226	1091	1082	1050	1957	2263	1499	1238	1275	1127	957	1383.1	1570	1149	0.733	-0.448	0.0346858	0.212635	0.0466	0.0306
ENSMUSG00000006720	166	155	114	76	176	140	171	132	178	147	129	167	123	212	117	154	121	156	147.33	156	137	0.883	-0.18	0.459104	0.726483	0.0561	0.0757
ENSMUSG00000006724	8	14	16	6	12	20	12	14	11	NA	NA	NA	NA	NA	NA	NA	NA	NA	NA	NA	NA	NA	NA	NA	NA	NA	NA
ENSMUSG00000006728	3319	4217	3025	2508	2872	4040	4024	3386	3389	2931	3503	4425	4068	3458	3379	3626	3114	2972	3497.33	3677	3273	0.89	-0.168	0.258851	0.567644	0.0231	0.0262
ENSMUSG00000006731	3083	2957	1381	1408	2178	2542	2270	2377	3012	2723	2457	2020	2284	2622	2126	2046	2186	2641	2344.91	2421	2250	0.929	-0.107	0.47112	0.733899	0.0229	0.0275
ENSMUSG00000006732	533	750	839	794	674	802	718	524	631	471	623	1227	1288	812	671	647	482	553	752.61	884	588	0.667	-0.585	0.0219083	0.169161	0.0667	0.0367
ENSMUSG00000006736	3283	3820	2883	2841	2706	3779	3852	3077	3117	2899	3173	4218	4608	3258	3160	3471	2829	2733	3372.33	3631	3048	0.84	-0.252	0.117892	0.386306	0.0271	0.0262
ENSMUSG00000006740	14541	19058	17019	16259	14002	23008	20846	20223	18348	12842	15832	24897	26373	16859	19241	18785	18596	16090	18835	19361	18178	0.939	-0.091	0.667414	0.852784	0.0475	0.0424
ENSMUSG00000006763	748	708	438	325	578	755	641	664	716	661	588	641	527	696	631	578	611	628	617.79	623	612	0.982	-0.026	0.872199	0.948703	0.0258	0.0395
ENSMUSG00000006764	13	40	15	16	29	17	10	15	34	NA	NA	NA	NA	NA	NA	NA	NA	NA	NA	NA	NA	NA	NA	NA	NA	NA	NA
ENSMUSG00000006777	3	2	0	1	1	1	2	0	3	NA	NA	NA	NA	NA	NA	NA	NA	NA	NA	NA	NA	NA	NA	NA	NA	NA	NA
ENSMUSG00000006782	107538	155840	101571	84918	55516	152858	166427	144726	82748	94975	129465	148588	137740	66844	127830	149970	133084	72562	117895	115522	120862	1.046	0.065	0.825385	0.929084	0.0933	0.094
ENSMUSG00000006784	152	101	62	38	136	120	47	68	118	134	84	91	62	164	100	42	63	103	93.66	107	77	0.721	-0.472	0.161175	0.452722	0.1089	0.0857
ENSMUSG00000006800	16327	16048	7401	6138	8064	13483	14487	15436	12502	14420	13332	10827	9956	9709	11275	13054	14194	10963	11970.1	11649	12372	1.062	0.087	0.604615	0.816476	0.0299	0.0341
ENSMUSG00000006818	7175	7717	3188	4242	3457	8306	6702	7720	7884	6337	6411	4664	6881	4162	6946	6039	7099	6914	6161.37	5691	6750	1.186	0.246	0.124635	0.398325	0.0274	0.0271
ENSMUSG00000006850	517	457	317	254	369	510	514	443	362	457	380	464	412	444	426	463	407	317	418.97	431	403	0.936	-0.095	0.601323	0.813936	0.0328	0.0471
ENSMUSG00000006906	2298	2520	1454	1188	1570	2283	2449	2144	2273	2030	2093	2127	1927	1890	1909	2207	1972	1993	2016.47	2013	2020	1.003	0.005	0.972552	0.989215	0.0187	0.0282
ENSMUSG00000006920	2873	2682	1206	974	1784	2558	2366	2521	2624	2537	2228	1764	1580	2148	2139	2132	2318	2301	2127.56	2051	2222	1.082	0.114	0.465003	0.730009	0.0257	0.0279
ENSMUSG00000006930	25788	22877	7198	5945	19086	18926	14484	13969	29266	22775	19005	10530	9643	22981	15827	13052	12845	25664	16924.6	16987	16847	0.992	-0.012	0.965166	0.986988	0.0807	0.0402
ENSMUSG00000006931	646	647	413	411	429	541	668	599	475	571	537	604	667	517	452	602	551	417	546.35	579	506	0.874	-0.195	0.267822	0.576557	0.031	0.0416
ENSMUSG00000006932	23980	27322	12615	12655	14176	25257	23764	24726	26222	21179	22698	18454	20527	17069	21122	21414	22737	22994	20910.3	19985	22067	1.104	0.143	0.382704	0.672706	0.0287	0.0447
ENSMUSG00000006941	4266	5088	4300	4246	4332	4577	4733	3839	4164	3768	4227	6290	6887	5216	3828	4265	3530	3651	4629.14	5278	3818	0.724	-0.466	0.00706712	0.0928643	0.0313	0.0261
ENSMUSG00000006948	0	0	4	1	5	0	0	0	1	NA	NA	NA	NA	NA	NA	NA	NA	NA	NA	NA	NA	NA	NA	NA	NA	NA	NA
ENSMUSG00000006958	626	630	488	352	759	615	508	568	589	553	523	714	571	914	514	458	522	516	587.32	655	502	0.768	-0.381	0.0493411	0.25463	0.0378	0.0404
ENSMUSG00000006998	13582	14491	6651	6995	7554	13554	12016	13031	13619	11995	12038	9730	11346	9095	11335	10828	11983	11943	11143.6	10841	11522	1.063	0.088	0.554817	0.786735	0.0236	0.033
ENSMUSG00000007021	5211	5462	2367	2794	3801	5190	4246	4045	5640	4602	4538	3463	4532	4577	4340	3826	3720	4946	4282.53	4342	4208	0.969	-0.045	0.749946	0.894376	0.0215	0.026
ENSMUSG00000007029	3661	3318	2043	1740	2672	3028	3012	2884	2985	3233	2756	2989	2822	3217	2532	2714	2652	2618	2837.11	3003	2629	0.875	-0.192	0.139272	0.421218	0.0176	0.0267
ENSMUSG00000007030	346	344	132	245	139	497	365	454	267	306	286	193	397	167	416	329	417	234	305.04	270	349	1.294	0.372	0.16033	0.451399	0.0721	0.0551
ENSMUSG00000007033	15	8	9	11	15	19	17	7	30	NA	NA	NA	NA	NA	NA	NA	NA	NA	NA	NA	NA	NA	NA	NA	NA	NA	NA
ENSMUSG00000007034	7	7	1	0	5	4	6	3	10	NA	NA	NA	NA	NA	NA	NA	NA	NA	NA	NA	NA	NA	NA	NA	NA	NA	NA
ENSMUSG00000007035	69	83	39	25	52	45	63	39	62	61	69	57	41	63	38	57	36	54	52.75	58	46	0.789	-0.342	0.21601	0.52508	0.0622	0.093
ENSMUSG00000007036	2680	3030	2009	1953	2301	2927	2827	2496	2491	2367	2517	2939	3168	2771	2448	2547	2295	2184	2581.8	2752	2368	0.861	-0.216	0.131293	0.407616	0.0213	0.027
ENSMUSG00000007038	2632	2625	1784	1675	2157	2639	2661	2245	2428	2325	2181	2610	2717	2597	2207	2398	2064	2129	2358.6	2486	2200	0.885	-0.176	0.205095	0.511394	0.02	0.0274
ENSMUSG00000007039	1169	1463	994	955	933	1416	1271	1103	1142	1032	1215	1454	1549	1123	1184	1145	1014	1001	1191.06	1275	1086	0.853	-0.229	0.138972	0.420963	0.0245	0.0318
ENSMUSG00000007041	923	923	576	571	684	847	821	700	727	815	767	843	926	824	708	740	644	638	767.07	835	682	0.818	-0.29	0.0507942	0.258307	0.0219	0.0364
ENSMUSG00000007050	579	577	495	399	502	607	543	438	533	511	479	724	647	604	508	489	403	467	537.06	593	467	0.789	-0.343	0.0566635	0.271937	0.0322	0.042
ENSMUSG00000007080	462	576	299	186	453	443	476	445	500	408	479	437	302	545	370	429	409	438	424.24	434	412	0.947	-0.079	0.685434	0.864683	0.0381	0.0468
ENSMUSG00000007097	121282	117047	97560	103709	89604	129002	131564	141013	102958	107113	97237	142720	168219	107888	107880	118554	129670	90285	118841	124635	111597	0.895	-0.159	0.535218	0.774139	0.0702	0.0943
ENSMUSG00000007107	32	36	5	2	2	6	9	12	23	NA	NA	NA	NA	NA	NA	NA	NA	NA	NA	NA	NA	NA	NA	NA	NA	NA	NA
ENSMUSG00000007122	34	64	27	26	16	52	46	34	36	30	53	39	42	19	43	41	31	32	36.88	37	37	1.002	0.003	0.993721	0.996922	0.0817	0.0955
ENSMUSG00000007207	1963	2050	962	728	1966	1882	1512	1405	2568	1734	1703	1407	1181	2367	1574	1362	1292	2252	1652.47	1678	1620	0.965	-0.052	0.801094	0.918693	0.0443	0.0294
ENSMUSG00000007209	4	1	4	4	4	0	0	3	4	NA	NA	NA	NA	NA	NA	NA	NA	NA	NA	NA	NA	NA	NA	NA	NA	NA	NA
ENSMUSG00000007216	392	348	218	214	290	324	310	321	397	346	289	319	347	349	271	279	295	348	316.01	330	298	0.905	-0.145	0.444925	0.716201	0.0349	0.0542
ENSMUSG00000007279	155	93	49	48	97	96	100	109	143	137	77	72	78	117	80	90	100	125	97.39	96	99	1.025	0.036	0.89809	0.960514	0.0721	0.085
ENSMUSG00000007338	1410	1637	1023	1142	1190	1684	1559	1375	1432	1245	1360	1497	1852	1433	1408	1405	1264	1256	1413.35	1477	1333	0.904	-0.146	0.318935	0.623407	0.0222	0.0305
ENSMUSG00000007379	201	156	138	86	137	167	202	216	180	178	130	202	139	165	140	182	199	158	165.73	163	170	1.043	0.06	0.794986	0.915187	0.0517	0.0725
ENSMUSG00000007411	7356	7077	3827	3540	4792	6881	6603	6727	6984	6497	5879	5598	5742	5770	5754	5950	6186	6124	5944.53	5897	6004	1.018	0.026	0.837197	0.935042	0.0164	0.0269
ENSMUSG00000007415	3836	3825	1904	2111	2079	3870	3700	3900	3394	3388	3178	2785	3424	2503	3236	3334	3586	2976	3156.79	3056	3283	1.074	0.104	0.465015	0.730009	0.0212	0.0264
ENSMUSG00000007440	115	87	33	32	36	154	93	122	141	102	72	48	52	43	129	84	112	124	85.09	63	112	1.744	0.803	0.00646094	0.0885852	0.0816	0.0871
ENSMUSG00000007457	1	1	0	0	0	0	0	0	0	NA	NA	NA	NA	NA	NA	NA	NA	NA	NA	NA	NA	NA	NA	NA	NA	NA	NA
ENSMUSG00000007458	5220	6277	3317	3524	3198	6054	6128	5671	4957	4610	5215	4852	5716	3851	5063	5522	5215	4347	4932.25	4849	5037	1.039	0.055	0.702561	0.872997	0.022	0.0262
ENSMUSG00000007476	2541	2687	1489	1288	2255	2190	2555	2353	1854	2244	2232	2178	2089	2715	1831	2302	2164	1626	2153.58	2292	1981	0.864	-0.211	0.165402	0.457912	0.024	0.0279
ENSMUSG00000007480	54	79	21	15	6	88	51	90	66	48	66	31	24	7	74	46	83	58	48.42	35	65	1.818	0.862	0.036636	0.217892	0.1629	0.0935
ENSMUSG00000007564	26037	24400	12481	11829	15748	21895	21365	21980	23515	22995	20270	18258	19187	18961	18310	19252	20212	20621	19785.2	19934	19599	0.983	-0.025	0.877747	0.951215	0.0272	0.0435
ENSMUSG00000007570	699	749	430	317	642	592	645	573	603	617	622	629	514	773	495	581	527	529	587.53	631	533	0.844	-0.245	0.150409	0.438905	0.029	0.0403
ENSMUSG00000007589	914	978	486	440	578	751	775	759	841	807	812	711	714	696	628	698	698	737	722.46	748	690	0.922	-0.117	0.437358	0.711569	0.0228	0.0372
ENSMUSG00000007591	49	39	17	20	28	50	31	18	44	43	32	25	32	34	42	28	17	39	32.4	33	32	0.931	-0.102	0.751404	0.894974	0.0815	0.0962
ENSMUSG00000007594	4330	4132	1715	2411	1697	4119	3565	4292	3681	3824	3433	2509	3911	2043	3445	3212	3947	3228	3283.49	3144	3458	1.1	0.137	0.457856	0.725719	0.0363	0.0263
ENSMUSG00000007603	5095	4933	3441	2568	5189	4212	3984	3617	4465	4500	4098	5034	4165	6248	3522	3590	3326	3915	4266.53	4809	3588	0.746	-0.422	0.00467575	0.0747835	0.0232	0.026
ENSMUSG00000007610	1496	1538	829	864	1092	1349	1208	1305	1385	1321	1278	1213	1401	1315	1128	1089	1200	1215	1239.9	1306	1158	0.887	-0.173	0.19238	0.494171	0.0179	0.0315
ENSMUSG00000007613	1892	2503	1173	858	1066	2719	2532	2686	2124	1671	2079	1716	1392	1284	2274	2282	2470	1863	1892.16	1628	2222	1.364	0.447	0.00629481	0.0875989	0.0283	0.0286
ENSMUSG00000007617	2037	2129	1283	1114	1251	2478	2341	2430	2419	1799	1769	1877	1807	1506	2072	2110	2235	2121	1921.71	1752	2134	1.219	0.285	0.0345804	0.212366	0.019	0.0285
ENSMUSG00000007646	214	264	203	219	244	355	231	244	307	189	219	297	355	294	297	208	224	269	261.43	271	250	0.926	-0.111	0.632552	0.831324	0.0536	0.0595
ENSMUSG00000007653	252	208	96	108	143	726	497	952	1000	223	173	140	175	172	607	448	875	877	410.05	177	702	3.961	1.986	6.35585e-18	3.54677e-14	0.052	0.0475
ENSMUSG00000007655	2062	2428	1360	1366	1111	2419	2571	2573	1854	1821	2017	1990	2216	1338	2023	2317	2366	1626	1968.07	1876	2083	1.11	0.151	0.375774	0.66612	0.0306	0.0284
ENSMUSG00000007656	6195	7178	3720	3532	3381	7460	6848	7102	6937	5471	5963	5442	5729	4071	6239	6171	6531	6083	5744.39	5335	6256	1.172	0.23	0.0981533	0.357435	0.0205	0.0268
ENSMUSG00000007659	4738	5501	3192	2647	2582	4512	5219	4542	3788	4184	4570	4670	4294	3109	3773	4703	4177	3322	4088.99	4165	3994	0.959	-0.061	0.691813	0.868078	0.0248	0.026
ENSMUSG00000007670	4989	5231	2294	1897	2979	4673	4150	4038	4705	4406	4346	3356	3077	3587	3908	3740	3713	4126	3806.46	3754	3872	1.031	0.044	0.759392	0.899461	0.0214	0.0261
ENSMUSG00000007682	2883	2675	841	1056	1099	2321	2533	4291	3085	2546	2222	1230	1713	1323	1941	2283	3946	2705	2212.16	1807	2719	1.504	0.588	0.0112106	0.116629	0.0575	0.0277
ENSMUSG00000007721	1451	1791	1507	1593	1614	1814	1703	1497	1706	1281	1488	2205	2584	1943	1517	1535	1377	1496	1713.93	1900	1481	0.78	-0.358	0.0580173	0.275429	0.037	0.0292
ENSMUSG00000007739	7093	6724	3656	3560	4364	6461	6379	6163	6664	6264	5586	5348	5774	5254	5403	5748	5667	5844	5654.43	5645	5666	1.003	0.005	0.968321	0.987889	0.0167	0.0267
ENSMUSG00000007777	1006	966	611	649	701	1036	953	948	880	888	803	894	1053	844	866	859	872	772	872.23	896	842	0.941	-0.088	0.551462	0.784579	0.0223	0.0349
ENSMUSG00000007783	3528	3372	2535	2084	3591	3269	3049	2688	3196	3116	2801	3708	3380	4324	2734	2747	2472	2803	3120.59	3466	2689	0.776	-0.366	0.0140728	0.132953	0.0231	0.0264
ENSMUSG00000007805	27	19	8	4	26	17	9	20	16	NA	NA	NA	NA	NA	NA	NA	NA	NA	NA	NA	NA	NA	NA	NA	NA	NA	NA
ENSMUSG00000007812	1598	1705	909	1016	1092	2157	1960	2076	1891	1411	1416	1330	1648	1315	1804	1766	1909	1658	1584.17	1424	1784	1.253	0.326	0.0163014	0.143858	0.0191	0.0297
ENSMUSG00000007815	15072	17785	10760	9884	8873	17582	17816	16845	13641	13311	14775	15741	16032	10684	14703	16054	15490	11962	14305.8	14109	14552	1.031	0.045	0.789817	0.912829	0.03	0.0371
ENSMUSG00000007817	12521	11621	4201	3569	5603	10521	8583	9928	11321	11058	9654	6146	5789	6746	8798	7734	9129	9927	8331.43	7879	8897	1.129	0.175	0.360285	0.655602	0.0391	0.0295
ENSMUSG00000007827	1582	1483	1406	1102	1587	1900	1624	1525	1941	1397	1232	2057	1787	1911	1589	1463	1402	1702	1615.67	1677	1539	0.919	-0.122	0.462446	0.728504	0.0288	0.0296
ENSMUSG00000007833	438	392	284	252	347	410	395	338	338	387	326	415	409	418	343	356	311	296	362.28	391	326	0.837	-0.257	0.155537	0.445405	0.032	0.0506
ENSMUSG00000007836	8699	10908	5043	4574	6154	9010	8113	7824	10295	7683	9062	7377	7419	7410	7535	7311	7195	9028	7779.86	7790	7767	0.997	-0.004	0.974561	0.989995	0.0207	0.0288
ENSMUSG00000007837	351	336	267	217	326	328	335	321	294	310	279	391	352	393	274	302	295	258	317.04	345	282	0.82	-0.286	0.143193	0.426775	0.0371	0.0541
ENSMUSG00000007850	12960	14839	8543	8414	10500	16745	14206	13498	15924	11446	12328	12498	13648	12643	14003	12801	12412	13964	12860.2	12513	13295	1.063	0.088	0.538921	0.77656	0.0217	0.0352
ENSMUSG00000007867	463	530	561	497	520	632	643	502	428	409	440	821	806	626	529	579	462	375	560.78	620	486	0.786	-0.348	0.134097	0.412132	0.0551	0.0412
ENSMUSG00000007872	1905	2652	2003	1407	1655	2320	2403	1833	2403	1682	2203	2930	2282	1993	1940	2165	1686	2107	2109.88	2218	1974	0.891	-0.167	0.318303	0.622666	0.0293	0.028
ENSMUSG00000007877	7	18	11	16	9	15	10	10	6	NA	NA	NA	NA	NA	NA	NA	NA	NA	NA	NA	NA	NA	NA	NA	NA	NA	NA
ENSMUSG00000007880	9286	10139	5600	4145	6101	8491	7567	7856	9010	8201	8423	8192	6723	7346	7101	6819	7224	7901	7547.79	7777	7261	0.934	-0.099	0.46418	0.72993	0.0194	0.0285
ENSMUSG00000007888	60	56	23	13	77	51	40	27	59	53	47	34	21	93	43	36	25	52	44.69	50	39	0.781	-0.357	0.33502	0.636397	0.1236	0.0943
ENSMUSG00000007891	18025	20763	9932	9065	10867	18636	19832	18839	14484	15919	17249	14529	14704	13084	15585	17871	17324	12701	15440.7	15097	15870	1.051	0.072	0.659065	0.848191	0.0284	0.0385
ENSMUSG00000007892	7671	9102	9294	7675	9566	7201	7847	6177	6959	6775	7562	13596	12449	11518	6022	7071	5680	6102	8530.56	10380	6219	0.599	-0.739	0.000210478	0.0113665	0.0411	0.0297
ENSMUSG00000007907	0	0	2	1	0	0	0	1	0	NA	NA	NA	NA	NA	NA	NA	NA	NA	NA	NA	NA	NA	NA	NA	NA	NA	NA
ENSMUSG00000007908	1236	1059	520	490	829	1022	978	925	1403	1092	880	761	795	998	855	881	851	1230	926.88	905	954	1.053	0.075	0.659917	0.848516	0.0299	0.0342
ENSMUSG00000007944	1445	1523	1203	1037	1658	1162	1104	999	1613	1276	1265	1760	1682	1996	972	995	919	1414	1364.37	1596	1075	0.674	-0.569	0.00178664	0.0421864	0.034	0.0307
ENSMUSG00000007946	23	37	25	10	32	26	33	22	52	20	31	37	16	39	22	30	20	46	28.85	29	30	1.029	0.041	0.907387	0.963957	0.0968	0.0968
ENSMUSG00000007950	3579	3939	1883	2327	2847	4082	3706	3628	3816	3161	3272	2755	3774	3428	3414	3340	3336	3346	3313.98	3278	3359	1.025	0.035	0.794906	0.915172	0.0194	0.0263
ENSMUSG00000007987	1338	1532	989	1068	1186	1827	1655	1508	1623	1182	1273	1447	1732	1428	1528	1491	1387	1423	1432.3	1412	1457	1.033	0.047	0.744769	0.892892	0.0215	0.0304
ENSMUSG00000007989	223	370	178	180	197	430	505	789	647	197	307	260	292	237	360	455	726	567	377.94	259	527	2.037	1.026	5.24394e-06	0.000895804	0.0516	0.0495
ENSMUSG00000008028	73	71	56	43	90	79	95	53	69	64	59	82	70	108	66	86	49	61	71.6	77	66	0.854	-0.227	0.417675	0.697974	0.0695	0.0899
ENSMUSG00000008035	7872	8631	6068	5452	5210	9703	9215	9429	7262	6952	7170	8877	8843	6273	8114	8304	8671	6368	7730.28	7623	7864	1.032	0.045	0.770697	0.904575	0.0255	0.0288
ENSMUSG00000008036	4001	4693	4006	3791	4595	4176	4439	3485	3999	3534	3899	5860	6149	5533	3492	4000	3205	3507	4353.12	4995	3551	0.711	-0.492	0.00449173	0.0736321	0.0312	0.0261
ENSMUSG00000008090	1994	2269	2085	1934	1222	2760	2476	2239	1957	1761	1885	3050	3137	1471	2308	2231	2059	1716	2179.86	2261	2078	0.92	-0.12	0.57153	0.797066	0.0476	0.0278
ENSMUSG00000008129	118	89	66	37	100	63	87	98	104	104	74	97	60	120	53	78	90	91	85.28	91	78	0.856	-0.225	0.427974	0.705188	0.0739	0.0873
ENSMUSG00000008136	477	432	237	204	325	320	337	285	349	421	359	347	331	391	268	304	262	306	332.05	370	285	0.769	-0.378	0.0422581	0.23402	0.0336	0.0528
ENSMUSG00000008140	3855	4874	3119	2949	3100	4779	4635	4104	4029	3405	4049	4563	4783	3733	3997	4177	3774	3533	4001.39	4107	3870	0.943	-0.085	0.54326	0.779191	0.0206	0.026
ENSMUSG00000008153	16110	14663	5546	6568	8619	15371	12390	14238	16962	14228	12181	8113	10653	10378	12854	11165	13093	14874	11948.8	11111	12996	1.17	0.226	0.192402	0.494171	0.0322	0.0341
ENSMUSG00000008167	1276	1206	774	645	1080	1113	1133	1014	1232	1127	1002	1132	1046	1300	931	1021	932	1080	1063.58	1121	991	0.884	-0.178	0.215474	0.524005	0.021	0.0328
ENSMUSG00000008193	2	14	2	1	5	4	3	1	4	NA	NA	NA	NA	NA	NA	NA	NA	NA	NA	NA	NA	NA	NA	NA	NA	NA	NA
ENSMUSG00000008200	5736	6049	3931	2670	5063	5233	5325	5084	5609	5066	5025	5751	4331	6096	4376	4798	4675	4919	5004.1	5254	4692	0.893	-0.163	0.232654	0.542989	0.0197	0.0263
ENSMUSG00000008206	4810	5067	3832	2856	5684	5208	4396	4320	5861	4248	4209	5606	4633	6844	4355	3961	3972	5140	4774.25	5108	4357	0.853	-0.229	0.164849	0.457088	0.0286	0.0262
ENSMUSG00000008226	1553	1689	976	1130	846	2075	1956	2022	1483	1372	1403	1428	1833	1019	1735	1763	1859	1300	1523.52	1411	1664	1.18	0.239	0.157274	0.447625	0.0301	0.0299
ENSMUSG00000008301	2454	2432	1944	1739	2216	2555	2301	2191	2419	2167	2020	2844	2821	2668	2137	2073	2015	2121	2318.51	2504	2086	0.834	-0.262	0.0793473	0.322729	0.0232	0.0275
ENSMUSG00000008305	2552	2630	1617	1318	1596	2332	2282	2113	2013	2254	2185	2366	2138	1922	1950	2056	1943	1765	2064.28	2173	1928	0.888	-0.172	0.209665	0.517542	0.0195	0.0281
ENSMUSG00000008307	141	184	87	48	88	203	222	251	209	125	153	127	78	106	170	200	231	183	152.48	118	196	1.654	0.726	0.00287483	0.0563554	0.057	0.0746
ENSMUSG00000008318	969	1221	489	527	616	919	952	927	824	856	1014	715	855	742	769	858	852	723	820.38	836	800	0.956	-0.065	0.679021	0.860541	0.0252	0.0356
ENSMUSG00000008333	2171	2408	1973	1748	2120	2280	2171	1956	2058	1917	2000	2886	2835	2553	1907	1956	1799	1805	2184.26	2438	1867	0.766	-0.384	0.0152324	0.138685	0.026	0.0278
ENSMUSG00000008348	2751	2838	2791	2289	2525	2793	2810	2800	2375	2430	2358	4083	3713	3040	2336	2532	2575	2083	2794.28	3125	2382	0.763	-0.391	0.0259864	0.184058	0.0321	0.0267
ENSMUSG00000008373	2010	2332	1560	1475	1669	2198	2218	1950	1922	1775	1937	2282	2392	2010	1838	1999	1793	1685	1968	2079	1829	0.88	-0.184	0.200359	0.505351	0.0214	0.0284
ENSMUSG00000008384	154	193	91	101	144	186	191	124	139	136	160	133	164	173	156	172	114	122	147.81	153	141	0.919	-0.121	0.600756	0.813634	0.0503	0.0756
ENSMUSG00000008393	6824	7932	4408	3478	3460	5969	7431	6742	4496	6027	6590	6448	5641	4166	4992	6696	6200	3943	5633.59	5774	5458	0.945	-0.082	0.642008	0.838041	0.0326	0.0267
ENSMUSG00000008398	915	977	535	535	483	912	767	866	907	808	812	783	868	582	763	691	796	795	766.36	771	761	0.989	-0.017	0.917298	0.968417	0.026	0.0364
ENSMUSG00000008429	2756	3332	2030	1752	1727	3529	3191	3219	2896	2434	2768	2970	2842	2079	2951	2875	2960	2540	2713.24	2619	2832	1.082	0.113	0.436274	0.710803	0.0222	0.0268
ENSMUSG00000008435	2366	1987	1355	1171	2253	2105	1947	1634	2315	2090	1651	1982	1899	2713	1760	1754	1503	2030	1931.34	2067	1762	0.853	-0.23	0.160413	0.451417	0.028	0.0285
ENSMUSG00000008438	165	164	91	61	141	101	136	110	160	146	136	133	99	170	84	123	101	140	125.81	137	112	0.817	-0.291	0.250818	0.560617	0.06	0.0797
ENSMUSG00000008450	1170	1382	822	960	904	1365	1366	1183	1269	1033	1148	1202	1557	1088	1141	1231	1088	1113	1178.07	1206	1143	0.949	-0.075	0.617341	0.823936	0.0232	0.0319
ENSMUSG00000008461	4	7	3	4	5	1	5	4	4	NA	NA	NA	NA	NA	NA	NA	NA	NA	NA	NA	NA	NA	NA	NA	NA	NA	NA
ENSMUSG00000008475	5658	6885	3851	3378	3475	6142	6539	5802	5247	4997	5720	5634	5479	4184	5136	5892	5335	4601	5219.87	5203	5241	1.007	0.011	0.939125	0.977001	0.0207	0.0264
ENSMUSG00000008482	3	8	15	15	10	20	15	7	12	NA	NA	NA	NA	NA	NA	NA	NA	NA	NA	NA	NA	NA	NA	NA	NA	NA	NA
ENSMUSG00000008489	6358	5169	2961	3178	3598	6566	5169	6105	7425	5615	4294	4332	5155	4332	5491	4658	5614	6511	5111.3	4746	5568	1.173	0.231	0.109339	0.375016	0.0221	0.0263
ENSMUSG00000008496	1211	1178	926	616	1652	1002	785	735	1230	1070	979	1355	999	1989	838	707	676	1079	1076.76	1278	825	0.646	-0.631	0.00371551	0.0658913	0.0484	0.0327
ENSMUSG00000008540	1554	1529	1044	724	1271	1230	1213	1076	1219	1372	1270	1527	1174	1530	1029	1093	989	1069	1228.3	1375	1045	0.76	-0.396	0.0051248	0.0784943	0.0202	0.0316
ENSMUSG00000008575	11947	11324	9228	7281	10286	11075	10387	10051	11899	10551	9407	13500	11810	12385	9262	9360	9242	10434	10661.3	11531	9574	0.83	-0.268	0.0767639	0.317165	0.0242	0.0324
ENSMUSG00000008590	5	5	2	2	5	8	3	4	10	NA	NA	NA	NA	NA	NA	NA	NA	NA	NA	NA	NA	NA	NA	NA	NA	NA	NA
ENSMUSG00000008601	18	13	4	4	19	15	5	12	9	NA	NA	NA	NA	NA	NA	NA	NA	NA	NA	NA	NA	NA	NA	NA	NA	NA	NA
ENSMUSG00000008604	4485	4250	2664	2342	3162	4225	3815	3781	4182	3961	3531	3897	3799	3807	3533	3438	3477	3667	3678.88	3799	3529	0.929	-0.106	0.387348	0.67718	0.0158	0.0261
ENSMUSG00000008658	15640	17272	9927	8269	14741	16539	13834	13563	20003	13813	14349	14522	13413	17749	13831	12466	12472	17541	14461.7	14769	14078	0.953	-0.069	0.674112	0.857221	0.0288	0.0373
ENSMUSG00000008668	4407	7042	6203	4991	6806	5622	4281	4891	5340	3892	5850	9074	8096	8195	4701	3858	4498	4683	5871.82	7021	4435	0.632	-0.663	0.00104974	0.0313745	0.0424	0.0269
ENSMUSG00000008682	11242	10857	8321	7048	9314	10157	11014	8882	8747	9929	9019	12173	11432	11215	8494	9925	8168	7670	9780.46	10754	8564	0.796	-0.328	0.0296458	0.196657	0.024	0.0313
ENSMUSG00000008683	10338	9640	5699	4683	7061	8031	7583	7334	9569	9130	8008	8337	7596	8502	6716	6833	6744	8391	7806.44	8315	7171	0.862	-0.214	0.122188	0.393526	0.0201	0.0288
ENSMUSG00000008690	4306	4651	2905	2691	3883	4480	4176	3989	4457	3803	3864	4250	4365	4675	3746	3763	3668	3908	4004.75	4191	3771	0.9	-0.152	0.23447	0.54523	0.0171	0.026
ENSMUSG00000008730	7191	7029	3093	2539	3948	7558	6407	7539	7642	6351	5839	4525	4118	4754	6320	5773	6933	6701	5701.64	5117	6432	1.256	0.329	0.028441	0.192828	0.0241	0.0267
ENSMUSG00000008734	11811	12014	5998	6397	5675	13585	12447	12729	9232	10431	9981	8774	10376	6833	11361	11216	11705	8096	9863.66	9279	10594	1.142	0.191	0.2578	0.566933	0.0305	0.0314
ENSMUSG00000008763	6246	6665	3954	3333	4157	7671	6716	7901	8015	5516	5537	5784	5406	5005	6415	6052	7265	7028	6001.09	5450	6690	1.228	0.296	0.0205261	0.16368	0.0173	0.027
ENSMUSG00000008789	0	0	0	0	0	0	0	0	0	NA	NA	NA	NA	NA	NA	NA	NA	NA	NA	NA	NA	NA	NA	NA	NA	NA	NA
ENSMUSG00000008813	3	6	0	3	3	6	7	4	10	NA	NA	NA	NA	NA	NA	NA	NA	NA	NA	NA	NA	NA	NA	NA	NA	NA	NA
ENSMUSG00000008822	569	721	599	680	551	831	769	725	663	503	599	876	1103	663	695	693	667	581	708.91	749	659	0.882	-0.181	0.390137	0.678998	0.0456	0.0375
ENSMUSG00000008843	0	1	0	0	1	0	1	0	0	NA	NA	NA	NA	NA	NA	NA	NA	NA	NA	NA	NA	NA	NA	NA	NA	NA	NA
ENSMUSG00000008845	73	38	19	26	63	46	34	26	38	64	32	28	42	76	38	31	24	33	40.91	48	32	0.652	-0.617	0.0697582	0.30114	0.0969	0.0949
ENSMUSG00000008855	6633	5848	3311	2752	4679	5771	5795	5616	4829	5858	4858	4844	4464	5634	4826	5222	5164	4235	5011.61	5132	4862	0.947	-0.078	0.567936	0.794967	0.0198	0.0263
ENSMUSG00000008859	7638	6943	4795	4465	4876	6986	6880	6473	6733	6746	5768	7015	7242	5871	5842	6200	5952	5904	6282.21	6528	5974	0.915	-0.128	0.330002	0.632566	0.0181	0.0272
ENSMUSG00000008874	0	0	0	0	0	1	0	3	1	NA	NA	NA	NA	NA	NA	NA	NA	NA	NA	NA	NA	NA	NA	NA	NA	NA	NA
ENSMUSG00000008892	9632	10079	6030	6853	6638	9623	9329	8758	9352	8507	8373	8821	11116	7993	8047	8406	8053	8201	8613.07	8962	8177	0.913	-0.132	0.356553	0.652859	0.0217	0.0298
ENSMUSG00000008932	26	8	5	1	13	11	4	13	5	NA	NA	NA	NA	NA	NA	NA	NA	NA	NA	NA	NA	NA	NA	NA	NA	NA	NA
ENSMUSG00000008958	1288	1311	841	770	1033	1290	1144	988	1106	1138	1089	1230	1249	1244	1079	1031	909	970	1104.19	1190	997	0.838	-0.254	0.0635443	0.287823	0.019	0.0325
ENSMUSG00000008976	1488	1832	816	755	1063	2447	2094	2248	2181	1314	1522	1194	1225	1280	2046	1887	2067	1913	1605.26	1307	1978	1.512	0.597	1.06956e-05	0.00151742	0.0191	0.0296
ENSMUSG00000008999	745	593	300	364	437	622	512	552	670	658	493	439	590	526	520	461	508	588	531.41	541	519	0.959	-0.061	0.731059	0.886125	0.0313	0.0421
ENSMUSG00000009013	7144	8420	9213	8649	7662	9093	9454	7104	6857	6309	6995	13478	14029	9225	7604	8519	6533	6013	8745.02	10007	7167	0.716	-0.481	0.0317464	0.203549	0.0526	0.03
ENSMUSG00000009030	1849	2215	986	898	910	2276	2016	2056	2026	1633	1840	1442	1457	1096	1903	1817	1891	1777	1650.56	1494	1847	1.236	0.305	0.0484528	0.252144	0.0251	0.0294
ENSMUSG00000009035	2534	2972	1285	1435	1670	2689	2486	2417	2455	2238	2469	1880	2328	2011	2249	2240	2223	2153	2198.83	2185	2216	1.014	0.02	0.885688	0.954691	0.0201	0.0278
ENSMUSG00000009047	0	0	0	0	0	0	0	0	0	NA	NA	NA	NA	NA	NA	NA	NA	NA	NA	NA	NA	NA	NA	NA	NA	NA	NA
ENSMUSG00000009070	15	9	7	5	21	24	17	14	26	NA	NA	NA	NA	NA	NA	NA	NA	NA	NA	NA	NA	NA	NA	NA	NA	NA	NA
ENSMUSG00000009073	7315	8410	3254	2974	3296	7391	6451	6871	6943	6460	6987	4760	4824	3969	6181	5813	6318	6088	5711.15	5400	6100	1.129	0.175	0.282874	0.591888	0.0284	0.0267
ENSMUSG00000009075	4965	5260	2146	3360	2792	5315	4807	5211	4490	4385	4370	3139	5450	3362	4445	4332	4792	3937	4245.71	4141	4376	1.057	0.08	0.623178	0.826917	0.0279	0.026
ENSMUSG00000009076	376	541	434	363	412	454	454	378	428	332	449	635	589	496	380	409	348	375	445.88	500	378	0.758	-0.401	0.0490022	0.253741	0.0413	0.0458
ENSMUSG00000009079	14512	16104	10978	9541	11752	16039	14958	13371	14315	12817	13378	16060	15476	14150	13413	13479	12295	12553	13735.6	14376	12935	0.9	-0.152	0.303253	0.607779	0.0232	0.0363
ENSMUSG00000009090	10408	9533	4059	3811	5891	8853	7920	9194	9583	9192	7920	5938	6182	7093	7403	7137	8454	8403	7524.7	7265	7849	1.08	0.111	0.472118	0.734342	0.0255	0.0285
ENSMUSG00000009092	28	34	33	31	31	51	42	39	25	25	28	48	50	37	43	38	36	22	36.35	38	35	0.934	-0.098	0.759287	0.8994	0.0812	0.0957
ENSMUSG00000009093	1	0	0	2	2	1	0	0	2	NA	NA	NA	NA	NA	NA	NA	NA	NA	NA	NA	NA	NA	NA	NA	NA	NA	NA
ENSMUSG00000009097	83	107	101	153	171	202	141	115	144	73	89	148	248	206	169	127	106	126	143.56	153	132	0.87	-0.201	0.544198	0.779727	0.1095	0.0766
ENSMUSG00000009108	2	5	3	6	2	5	4	3	1	NA	NA	NA	NA	NA	NA	NA	NA	NA	NA	NA	NA	NA	NA	NA	NA	NA	NA
ENSMUSG00000009112	2924	2917	1189	1119	1317	3165	2591	3173	3025	2582	2423	1739	1815	1586	2647	2335	2918	2653	2299.76	2029	2638	1.299	0.377	0.0245942	0.179434	0.0299	0.0275
ENSMUSG00000009114	1	1	0	0	0	0	0	0	1	NA	NA	NA	NA	NA	NA	NA	NA	NA	NA	NA	NA	NA	NA	NA	NA	NA	NA
ENSMUSG00000009115	8	7	5	6	1	4	4	6	8	NA	NA	NA	NA	NA	NA	NA	NA	NA	NA	NA	NA	NA	NA	NA	NA	NA	NA
ENSMUSG00000009145	53	52	33	58	44	49	47	35	30	47	43	48	94	53	41	42	32	26	47.46	57	35	0.631	-0.665	0.0325269	0.206106	0.079	0.0941
ENSMUSG00000009185	0	0	0	3	0	0	0	0	1	NA	NA	NA	NA	NA	NA	NA	NA	NA	NA	NA	NA	NA	NA	NA	NA	NA	NA
ENSMUSG00000009207	1784	2421	1422	1125	1060	2830	2334	2492	2587	1576	2011	2080	1825	1276	2367	2103	2292	2269	1977.57	1754	2258	1.288	0.365	0.0216806	0.168346	0.0266	0.0283
ENSMUSG00000009210	5	12	1	4	7	6	9	8	5	NA	NA	NA	NA	NA	NA	NA	NA	NA	NA	NA	NA	NA	NA	NA	NA	NA	NA
ENSMUSG00000009214	29	32	33	19	19	16	24	22	29	NA	NA	NA	NA	NA	NA	NA	NA	NA	NA	NA	NA	NA	NA	NA	NA	NA	NA
ENSMUSG00000009216	2093	2379	955	845	1648	2216	2095	1942	2335	1848	1976	1397	1371	1984	1853	1888	1786	2048	1794.57	1715	1894	1.103	0.141	0.368619	0.660787	0.0259	0.0289
ENSMUSG00000009246	27	13	6	3	33	23	15	4	17	NA	NA	NA	NA	NA	NA	NA	NA	NA	NA	NA	NA	NA	NA	NA	NA	NA	NA
ENSMUSG00000009248	64	40	17	15	50	17	23	23	37	57	33	25	24	60	14	21	21	32	31.97	40	22	0.55	-0.862	0.0182516	0.153005	0.1065	0.0963
ENSMUSG00000009281	109	162	140	139	221	262	109	91	203	96	135	205	225	266	219	98	84	178	167.36	185	145	0.784	-0.351	0.297895	0.604345	0.1141	0.0724
ENSMUSG00000009291	4291	4658	2466	2120	2924	4297	4360	4039	3544	3790	3870	3607	3439	3521	3593	3929	3714	3108	3618.93	3645	3586	0.984	-0.024	0.853132	0.941433	0.0175	0.0261
ENSMUSG00000009292	2864	2958	1375	1478	2253	3327	2710	2943	3010	2529	2457	2011	2397	2713	2782	2442	2706	2639	2519.82	2421	2642	1.091	0.126	0.369589	0.661381	0.0206	0.0271
ENSMUSG00000009293	1361	1523	946	865	979	1334	1215	1203	1248	1202	1265	1384	1403	1179	1116	1095	1106	1094	1204.89	1287	1103	0.858	-0.221	0.0950737	0.352755	0.0178	0.0317
ENSMUSG00000009350	5	6	3	0	19	6	7	5	10	NA	NA	NA	NA	NA	NA	NA	NA	NA	NA	NA	NA	NA	NA	NA	NA	NA	NA
ENSMUSG00000009356	148	141	73	97	86	236	138	148	160	131	117	107	157	104	197	124	136	140	134.85	123	149	1.217	0.284	0.244542	0.553956	0.0563	0.0779
ENSMUSG00000009376	220	149	94	40	138	219	170	174	210	194	124	138	65	166	183	153	160	184	151.9	137	170	1.232	0.301	0.276868	0.585558	0.076	0.0747
ENSMUSG00000009378	141	175	71	63	71	127	173	154	142	125	145	104	102	85	106	156	142	125	121.08	112	132	1.169	0.225	0.364588	0.65899	0.0581	0.0804
ENSMUSG00000009394	14959	15040	6201	7175	9587	15893	12298	13159	16043	13211	12495	9071	11638	11543	13291	11082	12100	14068	12055.6	11592	12635	1.09	0.124	0.429956	0.706307	0.0265	0.0342
ENSMUSG00000009406	1432	1453	558	584	839	1695	1391	1297	1603	1265	1207	816	947	1010	1417	1253	1193	1406	1168.31	1049	1317	1.254	0.326	0.0361351	0.216445	0.0252	0.032
ENSMUSG00000009418	17835	18178	10903	8167	12179	15572	13687	14322	18281	15751	15101	15950	13247	14664	13022	12334	13170	16031	14363.4	14943	13639	0.913	-0.132	0.388217	0.677249	0.0247	0.0371
ENSMUSG00000009470	5237	5405	2270	2246	2854	6416	5792	6770	6605	4625	4490	3321	3643	3436	5365	5219	6225	5792	4679.75	3903	5650	1.447	0.533	0.000176655	0.00999115	0.0215	0.0261
ENSMUSG00000009471	1	3	3	1	0	1	0	2	0	NA	NA	NA	NA	NA	NA	NA	NA	NA	NA	NA	NA	NA	NA	NA	NA	NA	NA
ENSMUSG00000009487	50	54	30	10	29	36	52	38	23	44	45	44	16	35	30	47	35	20	35.12	37	33	0.884	-0.177	0.599299	0.813168	0.0937	0.0958
ENSMUSG00000009535	3444	3775	1491	1588	2028	3895	3491	4123	4447	3042	3136	2181	2576	2442	3257	3146	3791	3900	3052.28	2675	3524	1.316	0.396	0.00761585	0.0963845	0.0234	0.0265
ENSMUSG00000009545	70	64	51	46	37	77	78	85	62	62	53	75	75	45	64	70	78	54	64	62	66	1.09	0.124	0.638511	0.835339	0.0583	0.0912
ENSMUSG00000009549	3405	4415	4292	3922	3846	4450	4363	3489	3481	3007	3668	6279	6362	4631	3721	3932	3208	3053	4206.66	4789	3478	0.727	-0.461	0.0219987	0.169244	0.0423	0.026
ENSMUSG00000009551	379	308	179	222	167	343	320	385	345	335	256	262	360	201	287	288	354	303	293.93	283	308	1.09	0.124	0.564752	0.793196	0.0465	0.0561
ENSMUSG00000009555	3320	3461	2548	2119	3415	3189	3188	2854	3038	2932	2875	3727	3437	4112	2667	2873	2624	2664	3101.31	3417	2707	0.793	-0.335	0.0206779	0.164209	0.0219	0.0264
ENSMUSG00000009563	992	917	456	365	762	785	747	644	842	876	762	667	592	917	656	673	592	738	719.41	763	665	0.871	-0.2	0.244147	0.553656	0.0299	0.0373
ENSMUSG00000009566	532	620	345	258	504	558	541	471	564	470	515	505	418	607	467	488	433	495	488.53	503	471	0.935	-0.097	0.572783	0.797596	0.0297	0.0438
ENSMUSG00000009569	3458	3756	1306	1217	2289	4292	3389	3308	4233	3054	3120	1911	1974	2756	3589	3054	3042	3712	2912.44	2563	3349	1.306	0.385	0.0243427	0.178659	0.0311	0.0266
ENSMUSG00000009575	12011	14724	7010	7091	7120	19032	14925	18067	19030	10608	12232	10255	11502	8573	15916	13449	16614	16688	12870.6	10634	15667	1.473	0.559	0.000328419	0.015444	0.026	0.0353
ENSMUSG00000009580	1	2	1	0	0	0	0	0	0	NA	NA	NA	NA	NA	NA	NA	NA	NA	NA	NA	NA	NA	NA	NA	NA	NA	NA
ENSMUSG00000009585	336	401	214	180	244	306	312	315	309	297	333	313	292	294	256	281	290	271	291.82	306	274	0.897	-0.157	0.400274	0.686226	0.0336	0.0563
ENSMUSG00000009588	0	1	1	1	0	3	0	2	3	NA	NA	NA	NA	NA	NA	NA	NA	NA	NA	NA	NA	NA	NA	NA	NA	NA	NA
ENSMUSG00000009596	6	12	6	3	18	15	17	16	12	NA	NA	NA	NA	NA	NA	NA	NA	NA	NA	NA	NA	NA	NA	NA	NA	NA	NA
ENSMUSG00000009614	1871	2003	908	820	1016	1888	1751	1878	1624	1652	1664	1328	1330	1223	1579	1578	1727	1424	1500.65	1439	1577	1.094	0.13	0.368661	0.660787	0.0217	0.03
ENSMUSG00000009621	3104	2961	1248	998	1961	2632	2429	2629	2911	2741	2460	1826	1619	2361	2201	2189	2418	2553	2262.99	2201	2340	1.062	0.087	0.60219	0.814647	0.0293	0.0276
ENSMUSG00000009628	159	238	263	78	291	337	312	233	372	140	198	385	127	350	282	281	214	326	255.91	240	276	1.151	0.203	0.51068	0.759751	0.0982	0.06
ENSMUSG00000009630	5276	6043	3230	2918	3485	5366	5153	4941	5295	4660	5020	4725	4733	4196	4487	4643	4544	4643	4627.98	4667	4579	0.981	-0.027	0.824167	0.929054	0.016	0.0261
ENSMUSG00000009633	244	249	178	201	167	229	232	204	184	215	207	260	326	201	192	209	188	161	217.71	242	188	0.777	-0.363	0.106113	0.370709	0.0486	0.0648
ENSMUSG00000009640	1430	1421	1011	841	1238	1276	1265	1166	1316	1263	1180	1479	1364	1491	1067	1140	1072	1154	1245.6	1355	1108	0.818	-0.289	0.0368716	0.218577	0.0195	0.0314
ENSMUSG00000009646	1	0	0	0	0	0	0	0	0	NA	NA	NA	NA	NA	NA	NA	NA	NA	NA	NA	NA	NA	NA	NA	NA	NA	NA
ENSMUSG00000009647	2753	2665	1224	1334	1469	2272	2173	2091	2444	2431	2214	1791	2164	1769	1900	1958	1923	2143	2032.5	2074	1981	0.955	-0.067	0.650537	0.843232	0.0225	0.0282
ENSMUSG00000009654	19	26	6	19	17	24	8	17	23	NA	NA	NA	NA	NA	NA	NA	NA	NA	NA	NA	NA	NA	NA	NA	NA	NA	NA
ENSMUSG00000009670	15	11	11	10	6	17	21	6	13	NA	NA	NA	NA	NA	NA	NA	NA	NA	NA	NA	NA	NA	NA	NA	NA	NA	NA
ENSMUSG00000009681	5099	4829	1944	1697	3220	4598	3655	4082	5017	4503	4012	2844	2753	3877	3845	3294	3754	4399	3697.81	3598	3823	1.062	0.087	0.597574	0.812121	0.0287	0.0261
ENSMUSG00000009687	547	492	389	240	595	580	528	436	472	483	409	569	389	716	485	476	401	414	482.47	513	444	0.865	-0.209	0.303902	0.608401	0.0418	0.044
ENSMUSG00000009731	870	846	362	343	568	767	656	739	817	768	703	530	556	684	641	591	680	716	652.17	648	657	1.012	0.017	0.920583	0.969419	0.0293	0.0387
ENSMUSG00000009733	2147	2028	1202	1128	1587	2052	1838	1873	2040	1896	1685	1758	1830	1911	1716	1656	1722	1789	1773.7	1816	1721	0.948	-0.078	0.559294	0.789974	0.0182	0.029
ENSMUSG00000009734	472	362	328	255	398	328	328	343	428	417	301	480	414	479	274	296	315	375	372.32	418	315	0.755	-0.405	0.0430665	0.236308	0.0395	0.05
ENSMUSG00000009739	5103	4334	1845	1613	3173	3747	3478	3918	4473	4507	3600	2699	2616	3820	3133	3134	3603	3922	3448.44	3448	3448	0.999	-0.001	0.995686	0.997794	0.0308	0.0262
ENSMUSG00000009741	7214	7333	5184	4025	7153	6952	6734	6218	6913	6371	6092	7584	6529	8613	5814	6068	5718	6062	6538.86	7038	5916	0.841	-0.25	0.0776268	0.319081	0.0212	0.0275
ENSMUSG00000009772	168	156	80	64	146	130	140	124	185	148	130	117	104	176	109	126	114	162	131.75	135	128	0.944	-0.083	0.736953	0.887834	0.0575	0.0785
ENSMUSG00000009828	8094	10904	5953	4986	4252	10341	10851	10462	7842	7148	9059	8709	8087	5120	8648	9778	9620	6877	8116.18	7625	8731	1.145	0.195	0.26788	0.576573	0.0332	0.0292
ENSMUSG00000009863	6089	6193	4331	4768	5031	5870	6211	5843	5241	5378	5145	6336	7734	6058	4909	5597	5373	4596	5680.48	6130	5119	0.835	-0.26	0.0777305	0.319162	0.0228	0.0267
ENSMUSG00000009876	34	47	64	70	47	46	43	62	38	30	39	94	114	57	38	39	57	33	55.6	67	42	0.639	-0.646	0.0849285	0.333831	0.1274	0.0929
ENSMUSG00000009894	9248	9044	4810	5654	6872	9304	8633	8022	9334	8168	7513	7037	9171	8274	7781	7779	7377	8185	7920.48	8033	7780	0.969	-0.046	0.73641	0.887626	0.0197	0.029
ENSMUSG00000009900	2	5	2	0	1	0	0	0	3	NA	NA	NA	NA	NA	NA	NA	NA	NA	NA	NA	NA	NA	NA	NA	NA	NA	NA
ENSMUSG00000009905	2186	2234	1284	1058	1498	2336	2183	2228	2233	1931	1856	1878	1716	1804	1954	1967	2049	1958	1901.36	1837	1982	1.079	0.109	0.403133	0.688027	0.0177	0.0286
ENSMUSG00000009907	3094	3744	2022	1734	2082	3640	3523	3499	3259	2733	3110	2958	2813	2507	3044	3175	3218	2858	2934.92	2824	3074	1.088	0.122	0.352255	0.649892	0.0181	0.0266
ENSMUSG00000009927	8004	8438	7543	5957	8660	6912	7345	6412	6851	7069	7010	11035	9662	10427	5780	6619	5896	6008	7722.87	9041	6076	0.672	-0.573	0.00048987	0.0199536	0.0281	0.0287
ENSMUSG00000009941	11	6	4	8	9	4	7	10	10	NA	NA	NA	NA	NA	NA	NA	NA	NA	NA	NA	NA	NA	NA	NA	NA	NA	NA
ENSMUSG00000009995	3025	2970	2249	1680	3019	3264	3299	2832	3068	2672	2467	3290	2725	3635	2730	2973	2604	2690	2865.1	2958	2749	0.93	-0.105	0.476998	0.737342	0.0229	0.0266
ENSMUSG00000010021	2934	4108	2548	2376	1710	3847	3709	3409	2623	2591	3413	3727	3854	2059	3217	3342	3135	2300	3070.95	3129	2998	0.959	-0.061	0.74537	0.892892	0.0372	0.0264
ENSMUSG00000010025	3313	3789	1767	1833	1647	3995	3418	3748	3192	2926	3148	2585	2973	1983	3341	3080	3447	2799	2920.15	2723	3167	1.163	0.218	0.157591	0.448145	0.0251	0.0266
ENSMUSG00000010044	85	82	60	49	150	106	70	51	144	75	68	88	79	181	89	63	47	126	90.66	98	81	0.829	-0.271	0.44004	0.713511	0.1192	0.0864
ENSMUSG00000010045	1407	1421	789	729	943	1390	1296	1281	1276	1243	1180	1154	1182	1135	1162	1168	1178	1119	1169.15	1179	1157	0.981	-0.028	0.829301	0.930633	0.0169	0.032
ENSMUSG00000010047	530	430	235	262	303	437	404	347	422	468	357	344	425	365	365	364	319	370	375.28	392	354	0.905	-0.144	0.430817	0.706748	0.0328	0.0497
ENSMUSG00000010048	311	310	180	177	258	354	238	219	309	275	258	263	287	311	296	214	201	271	264.01	279	246	0.883	-0.18	0.380872	0.670893	0.041	0.0592
ENSMUSG00000010051	472	457	299	293	362	524	465	402	325	417	380	437	475	436	438	419	370	285	406.32	429	378	0.882	-0.181	0.33689	0.637707	0.0351	0.0478
ENSMUSG00000010054	2275	2507	1521	1691	1824	2327	2193	2008	2288	2009	2083	2225	2743	2196	1946	1976	1846	2006	2114.56	2251	1944	0.864	-0.211	0.137065	0.417517	0.0209	0.028
ENSMUSG00000010057	1233	1228	959	911	1326	1257	1167	1003	1243	1089	1020	1403	1478	1597	1051	1052	922	1090	1189.04	1317	1029	0.782	-0.355	0.0268619	0.186768	0.0263	0.0318
ENSMUSG00000010064	5321	5089	2832	3461	3201	5292	5379	5938	5178	4699	4228	4143	5614	3854	4426	4847	5460	4541	4645.73	4508	4818	1.069	0.096	0.498251	0.751471	0.0215	0.0261
ENSMUSG00000010066	8563	7520	3383	3389	5801	7675	6183	6767	8960	7563	6247	4949	5497	6985	6418	5572	6223	7857	6367.81	6248	6518	1.043	0.061	0.697719	0.871095	0.0259	0.0273
ENSMUSG00000010067	705	715	485	507	624	827	872	594	627	623	594	710	822	751	692	786	546	550	674.8	700	644	0.921	-0.12	0.499116	0.752021	0.0317	0.0382
ENSMUSG00000010080	428	374	193	317	243	397	304	391	455	378	311	282	514	293	332	274	360	399	349.14	356	341	0.961	-0.057	0.793542	0.914734	0.0482	0.0516
ENSMUSG00000010086	5699	5707	4247	4024	5351	6034	5356	4944	5510	5033	4741	6213	6527	6443	5046	4826	4546	4832	5356.4	5791	4812	0.831	-0.267	0.0582861	0.276112	0.0208	0.0265
ENSMUSG00000010095	7975	8386	4512	4668	5136	7674	7680	7915	6899	7043	6967	6601	7572	6184	6417	6921	7278	6050	6781.38	6873	6666	0.97	-0.044	0.740678	0.890098	0.0187	0.0277
ENSMUSG00000010097	5503	6184	4297	3813	4963	6149	6019	5358	5346	4860	5137	6286	6185	5976	5142	5424	4927	4688	5402.78	5689	5045	0.887	-0.173	0.200767	0.505648	0.0192	0.0265
ENSMUSG00000010110	3360	3616	2296	1880	3017	3751	3724	3352	3297	2967	3004	3359	3049	3633	3137	3356	3082	2891	3164.27	3202	3116	0.973	-0.039	0.768464	0.903431	0.0185	0.0264
ENSMUSG00000010122	16	6	6	6	10	43	57	10	8	NA	NA	NA	NA	NA	NA	NA	NA	NA	NA	NA	NA	NA	NA	NA	NA	NA	NA
ENSMUSG00000010136	63	38	10	16	56	41	24	32	54	56	32	15	26	67	34	22	29	47	36.43	39	33	0.842	-0.249	0.523522	0.766972	0.1352	0.0956
ENSMUSG00000010142	121	129	119	59	67	110	112	113	121	107	107	174	96	81	92	101	104	106	107.49	113	101	0.895	-0.161	0.54172	0.778598	0.0643	0.0832
ENSMUSG00000010154	1428	1276	665	790	934	1263	1022	1125	1245	1261	1060	973	1281	1125	1056	921	1035	1092	1089.27	1140	1026	0.9	-0.152	0.295269	0.601716	0.0215	0.0326
ENSMUSG00000010175	2494	2875	1683	1318	1323	3624	3261	3246	2862	2203	2388	2462	2138	1593	3031	2939	2985	2510	2471.96	2157	2866	1.329	0.41	0.00785061	0.0980799	0.0252	0.0272
ENSMUSG00000010205	2731	2721	1330	1073	1675	2422	2453	2367	2320	2412	2260	1946	1740	2017	2025	2210	2177	2034	2091.36	2075	2112	1.017	0.024	0.86641	0.946438	0.0216	0.028
ENSMUSG00000010277	26642	25071	11263	10889	13990	25208	22310	25061	24378	23530	20828	16477	17662	16845	21081	20104	23045	21377	20105.3	19068	21402	1.122	0.166	0.328604	0.631663	0.0311	0.0438
ENSMUSG00000010290	1809	1785	956	987	1139	2175	1912	1941	1954	1598	1483	1399	1601	1371	1819	1723	1785	1713	1610.18	1490	1760	1.181	0.24	0.0683391	0.298634	0.018	0.0296
ENSMUSG00000010307	614	786	439	422	476	619	686	641	609	542	653	642	684	573	518	618	589	534	594.93	619	565	0.913	-0.131	0.421607	0.701463	0.0266	0.0401
ENSMUSG00000010311	71	86	27	20	71	68	37	42	77	63	71	39	32	85	57	33	39	68	54.21	58	49	0.834	-0.262	0.4269	0.704389	0.0973	0.0927
ENSMUSG00000010342	59	59	17	33	30	47	73	79	68	52	49	25	54	36	39	66	73	60	50.33	43	60	1.365	0.449	0.132922	0.410336	0.076	0.0933
ENSMUSG00000010358	130	125	107	68	112	125	124	83	93	115	104	157	110	135	105	112	76	82	110.5	124	94	0.756	-0.403	0.105394	0.369306	0.056	0.0827
ENSMUSG00000010362	100	126	133	117	132	149	118	86	136	88	105	195	190	159	125	106	79	119	129.51	147	107	0.734	-0.445	0.120828	0.39123	0.0786	0.0792
ENSMUSG00000010376	2155	2814	2675	2628	2599	2685	2493	2182	2354	1903	2338	3913	4263	3129	2245	2246	2006	2064	2678.76	3109	2140	0.689	-0.538	0.00887929	0.104906	0.0438	0.0269
ENSMUSG00000010392	4280	4595	2081	1776	2228	4572	4271	4422	4183	3780	3817	3044	2881	2683	3823	3849	4066	3668	3512.38	3241	3852	1.188	0.248	0.0867738	0.337597	0.0223	0.0261
ENSMUSG00000010406	595	643	719	621	742	615	596	497	534	525	534	1052	1007	893	514	537	457	468	665.43	802	494	0.617	-0.696	0.00176201	0.041735	0.0499	0.0384
ENSMUSG00000010435	0	3	1	4	1	4	3	2	2	NA	NA	NA	NA	NA	NA	NA	NA	NA	NA	NA	NA	NA	NA	NA	NA	NA	NA
ENSMUSG00000010453	5541	4920	3669	3232	4689	5593	4969	4656	5026	4894	4087	5367	5242	5646	4677	4478	4281	4407	4786.69	5047	4461	0.884	-0.178	0.187555	0.487632	0.0191	0.0262
ENSMUSG00000010461	106	115	46	15	63	136	116	131	126	94	96	67	24	76	114	105	120	110	89.54	71	112	1.553	0.635	0.0393906	0.226145	0.0914	0.0862
ENSMUSG00000010476	5188	7645	2829	1540	5650	7456	6272	5797	9781	4582	6351	4139	2498	6803	6235	5652	5331	8577	5574.12	4875	6449	1.323	0.403	0.0815136	0.327482	0.0575	0.0266
ENSMUSG00000010492	74	95	29	23	107	76	39	60	108	65	79	42	37	129	64	35	55	95	66.82	70	62	0.876	-0.191	0.604398	0.816381	0.13	0.0906
ENSMUSG00000010505	1692	1794	1089	619	1112	1428	1444	1514	1658	1494	1490	1593	1004	1339	1194	1301	1392	1454	1362.47	1384	1335	0.964	-0.053	0.736336	0.887626	0.0255	0.0307
ENSMUSG00000010517	3018	2867	1319	1319	1792	2684	2549	2779	2927	2665	2382	1930	2139	2158	2245	2297	2555	2567	2326.39	2255	2416	1.071	0.099	0.491952	0.748113	0.0217	0.0275
ENSMUSG00000010529	55	54	79	60	71	79	81	89	86	49	45	116	97	85	66	73	82	75	76.46	78	74	0.957	-0.063	0.838201	0.93555	0.0877	0.0891
ENSMUSG00000010538	30	49	49	40	43	49	39	46	38	26	41	72	65	52	41	35	42	33	45.25	51	38	0.756	-0.404	0.199963	0.504989	0.0821	0.0944
ENSMUSG00000010554	2056	2172	1203	1298	1440	2737	1922	2146	2581	1816	1804	1760	2105	1734	2289	1732	1973	2263	1941.86	1844	2064	1.12	0.163	0.254824	0.564162	0.0216	0.0284
ENSMUSG00000010592	23	38	32	27	36	38	60	46	64	20	32	47	44	43	32	54	42	56	41.12	37	46	1.259	0.332	0.292769	0.600117	0.0817	0.0949
ENSMUSG00000010601	2	9	3	2	6	8	4	2	6	NA	NA	NA	NA	NA	NA	NA	NA	NA	NA	NA	NA	NA	NA	NA	NA	NA	NA
ENSMUSG00000010607	638	731	603	615	516	770	722	620	595	563	607	882	998	621	644	651	570	522	673.13	734	597	0.814	-0.296	0.132016	0.408744	0.0394	0.0382
ENSMUSG00000010608	16566	19604	22044	17717	21385	19168	19262	16728	18969	14631	16286	32248	28738	25749	16029	17357	15382	16634	20339.4	23530	16350	0.695	-0.525	0.0201921	0.162283	0.0535	0.0441
ENSMUSG00000010609	987	859	632	577	703	789	886	762	773	872	714	925	936	846	660	798	701	678	792.11	859	709	0.827	-0.274	0.0732786	0.308308	0.0235	0.036
ENSMUSG00000010651	128	168	151	133	183	159	135	115	118	113	140	221	216	220	133	122	106	103	152.6	182	116	0.641	-0.641	0.0150197	0.137902	0.0656	0.075
ENSMUSG00000010660	1055	963	507	425	759	675	801	888	761	932	800	742	689	914	564	722	817	667	760.76	815	692	0.848	-0.237	0.155945	0.445965	0.0283	0.0365
ENSMUSG00000010663	16004	18926	9365	9262	10810	19607	16954	16899	16501	14134	15723	13700	15023	13016	16397	15277	15540	14470	14808.9	14319	15421	1.077	0.107	0.468766	0.731916	0.0232	0.0377
ENSMUSG00000010721	2409	2294	1433	1317	1858	2608	2512	2488	2644	2128	1906	2096	2136	2237	2181	2264	2288	2319	2172.66	2101	2263	1.077	0.108	0.412502	0.694599	0.018	0.0278
ENSMUSG00000010751	318	475	246	275	158	494	383	413	363	281	395	360	446	190	413	345	380	318	347.55	334	364	1.091	0.125	0.591596	0.809155	0.0553	0.0517
ENSMUSG00000010755	3198	3414	2479	1652	2813	3249	3189	3060	2851	2824	2836	3627	2680	3387	2717	2874	2814	2500	2917.59	3071	2726	0.888	-0.172	0.223599	0.532775	0.0208	0.0266
ENSMUSG00000010760	0	0	0	0	0	0	0	0	0	NA	NA	NA	NA	NA	NA	NA	NA	NA	NA	NA	NA	NA	NA	NA	NA	NA	NA
ENSMUSG00000010796	0	0	0	0	0	0	0	0	0	NA	NA	NA	NA	NA	NA	NA	NA	NA	NA	NA	NA	NA	NA	NA	NA	NA	NA
ENSMUSG00000010797	17	12	4	12	6	6	13	20	17	NA	NA	NA	NA	NA	NA	NA	NA	NA	NA	NA	NA	NA	NA	NA	NA	NA	NA
ENSMUSG00000010803	3241	3323	1317	1487	1786	3746	2934	3335	3792	2862	2761	1927	2412	2150	3133	2644	3067	3325	2697.83	2422	3042	1.255	0.328	0.0318914	0.203819	0.0247	0.0269
ENSMUSG00000010825	492	408	219	309	253	498	404	488	379	435	339	320	501	305	416	364	449	332	384.59	380	390	1.029	0.041	0.841936	0.936676	0.0416	0.0491
ENSMUSG00000010830	118	111	34	55	77	90	83	73	78	104	92	50	89	93	75	75	67	68	79.3	86	71	0.829	-0.27	0.308895	0.614284	0.0621	0.0884
ENSMUSG00000010841	0	0	0	0	0	0	0	0	0	NA	NA	NA	NA	NA	NA	NA	NA	NA	NA	NA	NA	NA	NA	NA	NA	NA	NA
ENSMUSG00000010911	567	699	539	518	545	679	679	596	555	501	581	789	840	656	568	612	548	487	620.09	673	554	0.824	-0.279	0.134085	0.412132	0.035	0.0395
ENSMUSG00000010914	3617	3917	1917	1960	2041	3794	3546	3772	3790	3194	3254	2804	3179	2457	3173	3195	3469	3323	3116.64	2978	3290	1.105	0.144	0.291455	0.598901	0.0195	0.0264
ENSMUSG00000010936	1659	1610	729	672	948	1643	1402	1452	1580	1465	1338	1066	1090	1141	1374	1263	1335	1386	1273.18	1220	1340	1.096	0.133	0.358814	0.654361	0.0217	0.0313
ENSMUSG00000011008	4	6	1	2	3	8	1	5	10	NA	NA	NA	NA	NA	NA	NA	NA	NA	NA	NA	NA	NA	NA	NA	NA	NA	NA
ENSMUSG00000011034	48	49	24	13	36	57	37	35	64	42	41	35	21	43	48	33	32	56	39.11	36	42	1.144	0.194	0.520899	0.765549	0.0732	0.0951
ENSMUSG00000011052	3	3	2	3	0	3	1	2	6	NA	NA	NA	NA	NA	NA	NA	NA	NA	NA	NA	NA	NA	NA	NA	NA	NA	NA
ENSMUSG00000011096	2069	2229	1535	1453	1766	2009	2114	1931	1817	1827	1852	2246	2357	2126	1680	1905	1776	1593	1929.09	2082	1738	0.836	-0.259	0.0711309	0.303314	0.0213	0.0285
ENSMUSG00000011114	1763	2043	1292	1133	1382	1941	1917	1744	1745	1557	1697	1890	1838	1664	1623	1727	1604	1530	1681.18	1729	1621	0.938	-0.092	0.499337	0.752083	0.0193	0.0293
ENSMUSG00000011118	0	0	0	1	0	0	0	0	0	NA	NA	NA	NA	NA	NA	NA	NA	NA	NA	NA	NA	NA	NA	NA	NA	NA	NA
ENSMUSG00000011148	1963	2399	2020	1481	1250	2518	2945	2489	1550	1734	1993	2955	2402	1505	2106	2654	2289	1359	2110.72	2118	2102	0.993	-0.01	0.961486	0.985757	0.0476	0.028
ENSMUSG00000011154	54	70	50	32	78	66	37	32	97	48	58	73	52	94	55	33	29	85	58.65	65	50	0.784	-0.351	0.304282	0.60858	0.1061	0.0921
ENSMUSG00000011158	2694	2748	1676	1285	1851	2402	2525	2552	2193	2379	2283	2452	2084	2229	2009	2275	2347	1923	2220.09	2285	2138	0.936	-0.096	0.485163	0.742972	0.0197	0.0277
ENSMUSG00000011171	288	231	110	115	152	191	260	242	139	254	192	161	187	183	160	234	223	122	190.57	195	185	0.942	-0.085	0.732821	0.886812	0.0616	0.0685
ENSMUSG00000011179	2548	3543	1378	1590	1292	3022	2634	2821	2752	2250	2943	2016	2579	1556	2527	2374	2594	2413	2361.36	2269	2477	1.092	0.126	0.463652	0.729306	0.0314	0.0274
ENSMUSG00000011254	477	560	336	315	357	509	515	413	487	421	465	492	511	430	426	464	380	427	446.15	464	424	0.916	-0.127	0.455168	0.723868	0.0285	0.0457
ENSMUSG00000011256	5029	6407	3642	2498	1894	5479	5931	6482	3985	4441	5323	5328	4052	2280	4582	5345	5961	3494	4533.97	4285	4846	1.131	0.177	0.40699	0.691017	0.0488	0.0261
ENSMUSG00000011257	2049	2535	1602	1656	1774	2365	2084	1991	2196	1810	2106	2344	2686	2136	1978	1878	1831	1926	2077.05	2216	1903	0.859	-0.219	0.137592	0.418241	0.0225	0.0281
ENSMUSG00000011263	119	133	47	42	83	94	62	58	104	105	110	69	68	100	79	56	53	91	81.27	90	70	0.766	-0.385	0.168639	0.462741	0.0704	0.088
ENSMUSG00000011267	10	12	13	12	16	16	25	8	12	NA	NA	NA	NA	NA	NA	NA	NA	NA	NA	NA	NA	NA	NA	NA	NA	NA	NA
ENSMUSG00000011305	28	29	14	21	33	37	12	13	36	25	24	20	34	40	31	11	12	32	25.38	29	22	0.753	-0.41	0.277764	0.586608	0.1114	0.0975
ENSMUSG00000011306	2773	2814	1711	1365	2686	2644	2664	2506	2661	2449	2338	2503	2214	3234	2211	2401	2304	2333	2443.05	2548	2312	0.908	-0.14	0.342885	0.642622	0.0227	0.0273
ENSMUSG00000011349	4	2	1	0	0	4	2	0	4	NA	NA	NA	NA	NA	NA	NA	NA	NA	NA	NA	NA	NA	NA	NA	NA	NA	NA
ENSMUSG00000011350	0	0	0	0	0	0	0	0	0	NA	NA	NA	NA	NA	NA	NA	NA	NA	NA	NA	NA	NA	NA	NA	NA	NA	NA
ENSMUSG00000011382	224	463	193	149	309	552	310	229	578	198	385	282	242	372	462	279	211	507	326.33	296	365	1.232	0.301	0.27519	0.583961	0.0788	0.0532
ENSMUSG00000011427	944	1103	562	556	606	1285	1192	1117	1161	834	916	822	902	730	1075	1074	1027	1018	933.07	841	1048	1.247	0.318	0.0245772	0.179434	0.0205	0.0341
ENSMUSG00000011463	54	37	18	11	40	30	32	26	43	48	31	26	18	48	25	29	24	38	31.81	34	29	0.833	-0.263	0.428147	0.705265	0.0866	0.0963
ENSMUSG00000011486	75	71	83	35	81	60	71	76	67	66	59	121	57	98	50	64	70	59	71.53	80	61	0.76	-0.395	0.176023	0.471691	0.0756	0.0899
ENSMUSG00000011589	2436	2132	1346	1336	1906	2174	1937	1976	2251	2151	1771	1969	2167	2295	1818	1745	1817	1974	1967.56	2071	1838	0.888	-0.171	0.217417	0.52662	0.0199	0.0284
ENSMUSG00000011632	4	4	2	0	7	3	8	6	4	NA	NA	NA	NA	NA	NA	NA	NA	NA	NA	NA	NA	NA	NA	NA	NA	NA	NA
ENSMUSG00000011658	409	433	357	367	368	600	442	407	400	361	360	522	595	443	502	398	374	351	434.07	456	406	0.893	-0.163	0.427949	0.705188	0.0425	0.0463
ENSMUSG00000011751	8159	8046	5027	4789	6885	8280	7226	7477	8019	7206	6684	7354	7768	8290	6924	6511	6876	7032	7182.78	7460	6836	0.916	-0.126	0.337714	0.638307	0.0182	0.0281
ENSMUSG00000011752	6088	6213	3101	4109	4155	6595	6238	5733	5544	5377	5161	4536	6665	5003	5515	5621	5272	4862	5334.69	5348	5318	0.994	-0.008	0.953411	0.982961	0.0209	0.0265
ENSMUSG00000011831	4806	5589	3633	3290	4102	6276	5666	6233	5897	4245	4643	5315	5336	4939	5248	5106	5732	5171	5081.63	4896	5314	1.086	0.119	0.360758	0.655892	0.0179	0.0263
ENSMUSG00000011832	10200	10713	5565	4409	6016	9198	9282	9237	8782	9008	8900	8141	7152	7244	7692	8364	8494	7701	8077.27	8089	8063	0.997	-0.005	0.971936	0.98901	0.0205	0.0292
ENSMUSG00000011837	1033	886	540	537	683	845	809	776	846	912	736	790	871	822	707	729	714	742	780.31	826	723	0.875	-0.193	0.186571	0.486433	0.0213	0.0362
ENSMUSG00000011877	7904	7311	3262	2770	4004	6185	6548	6838	5680	6981	6074	4772	4493	4821	5172	5900	6288	4981	5497.98	5428	5585	1.029	0.041	0.794036	0.914737	0.0258	0.0266
ENSMUSG00000011884	10100	16728	12955	11074	7067	15140	15756	13220	9470	8920	13897	18952	17962	8509	12661	14198	12157	8304	12840	13648	11830	0.867	-0.206	0.390115	0.678998	0.061	0.0352
ENSMUSG00000011958	2209	2976	1532	1576	1600	2843	2605	2538	2720	1951	2472	2241	2556	1926	2377	2347	2334	2385	2287.91	2229	2361	1.059	0.083	0.558874	0.789654	0.0212	0.0276
ENSMUSG00000011960	3260	3615	2550	2177	2702	4203	3903	3935	4168	2879	3003	3730	3531	3253	3515	3517	3618	3655	3411.39	3279	3576	1.091	0.126	0.344964	0.644408	0.0187	0.0262
ENSMUSG00000012017	244	273	95	109	215	260	209	168	245	215	227	139	177	259	217	188	154	215	199.11	203	194	0.95	-0.074	0.75527	0.897204	0.055	0.0672
ENSMUSG00000012042	1	2	0	1	0	4	0	2	1	NA	NA	NA	NA	NA	NA	NA	NA	NA	NA	NA	NA	NA	NA	NA	NA	NA	NA
ENSMUSG00000012076	2556	2661	1682	1642	1704	3145	2807	2877	2845	2257	2211	2461	2663	2052	2630	2529	2646	2495	2438.17	2329	2575	1.106	0.146	0.289154	0.597093	0.0198	0.0273
ENSMUSG00000012114	2516	2459	1410	1085	1737	2291	2085	2173	2271	2222	2043	2063	1760	2091	1916	1879	1998	1991	1995.92	2036	1946	0.956	-0.066	0.627716	0.828884	0.019	0.0283
ENSMUSG00000012117	4773	5019	2542	2579	3381	4911	4602	4367	4522	4215	4170	3719	4183	4071	4107	4147	4016	3965	4065.85	4072	4059	0.997	-0.005	0.969592	0.988023	0.0159	0.026
ENSMUSG00000012123	17	36	11	4	19	17	31	9	21	NA	NA	NA	NA	NA	NA	NA	NA	NA	NA	NA	NA	NA	NA	NA	NA	NA	NA
ENSMUSG00000012126	433	421	245	222	520	444	334	274	483	382	350	358	360	626	371	301	252	424	380.51	415	337	0.811	-0.301	0.189297	0.489726	0.0531	0.0494
ENSMUSG00000012187	14	21	12	11	12	12	14	10	12	NA	NA	NA	NA	NA	NA	NA	NA	NA	NA	NA	NA	NA	NA	NA	NA	NA	NA
ENSMUSG00000012211	19	7	9	12	12	5	8	2	3	NA	NA	NA	NA	NA	NA	NA	NA	NA	NA	NA	NA	NA	NA	NA	NA	NA	NA
ENSMUSG00000012282	1	1	0	0	2	2	2	1	1	NA	NA	NA	NA	NA	NA	NA	NA	NA	NA	NA	NA	NA	NA	NA	NA	NA	NA
ENSMUSG00000012296	3287	3285	4035	3763	2749	4308	4220	3378	2261	2903	2729	5903	6104	3310	3603	3803	3106	1983	3715.86	4190	3124	0.746	-0.423	0.0906089	0.344871	0.0655	0.0261
ENSMUSG00000012350	7	11	3	5	2	7	6	7	5	NA	NA	NA	NA	NA	NA	NA	NA	NA	NA	NA	NA	NA	NA	NA	NA	NA	NA
ENSMUSG00000012396	8	1	7	3	3	13	6	3	12	NA	NA	NA	NA	NA	NA	NA	NA	NA	NA	NA	NA	NA	NA	NA	NA	NA	NA
ENSMUSG00000012405	7499	7564	4966	4593	6279	6815	6899	6261	7080	6623	6284	7265	7450	7560	5699	6217	5757	6209	6562.61	7036	5970	0.849	-0.237	0.0709562	0.303314	0.0181	0.0275
ENSMUSG00000012422	4162	4859	3573	3121	3326	5624	5607	5501	5069	3676	4037	5227	5062	4005	4703	5053	5058	4445	4585.07	4401	4815	1.094	0.13	0.357755	0.653911	0.0212	0.0261
ENSMUSG00000012428	12	31	2	4	8	16	10	9	8	NA	NA	NA	NA	NA	NA	NA	NA	NA	NA	NA	NA	NA	NA	NA	NA	NA	NA
ENSMUSG00000012429	839	658	472	404	529	795	709	699	647	741	547	690	655	637	665	639	643	567	642.69	654	628	0.961	-0.057	0.72332	0.882637	0.0261	0.0389
ENSMUSG00000012443	152	347	152	142	110	346	248	256	218	134	288	222	230	132	289	223	235	191	216.34	201	234	1.166	0.221	0.401101	0.686644	0.0699	0.0648
ENSMUSG00000012483	950	1041	863	749	821	1000	975	842	875	839	865	1262	1215	989	836	879	774	767	936.24	1034	814	0.789	-0.342	0.0377181	0.221094	0.0276	0.0341
ENSMUSG00000012519	57	71	55	49	57	78	75	57	75	50	59	80	79	69	65	68	52	66	65.43	67	63	0.939	-0.091	0.723361	0.882637	0.0553	0.091
ENSMUSG00000012520	0	0	1	0	0	0	0	1	0	NA	NA	NA	NA	NA	NA	NA	NA	NA	NA	NA	NA	NA	NA	NA	NA	NA	NA
ENSMUSG00000012535	4121	4599	2989	2710	3407	4612	4148	4082	4790	3640	3821	4373	4396	4102	3857	3738	3754	4200	3986.6	4066	3887	0.956	-0.064	0.615285	0.822737	0.0173	0.026
ENSMUSG00000012609	2484	2456	1504	1475	1472	2977	2783	2926	2395	2194	2040	2200	2392	1772	2490	2508	2691	2100	2265.26	2120	2447	1.155	0.207	0.15118	0.440116	0.0219	0.0276
ENSMUSG00000012640	1523	1589	1259	1096	1516	2240	2078	1870	1965	1345	1320	1842	1778	1825	1873	1873	1720	1723	1699.83	1622	1797	1.109	0.149	0.329039	0.631965	0.0245	0.0292
ENSMUSG00000012705	8	4	5	7	4	7	1	5	8	NA	NA	NA	NA	NA	NA	NA	NA	NA	NA	NA	NA	NA	NA	NA	NA	NA	NA
ENSMUSG00000012777	1	1	1	0	1	0	0	0	0	NA	NA	NA	NA	NA	NA	NA	NA	NA	NA	NA	NA	NA	NA	NA	NA	NA	NA
ENSMUSG00000012819	753	577	249	189	567	496	430	466	697	665	479	364	307	683	415	387	429	611	482.21	500	460	0.92	-0.12	0.622443	0.826747	0.0615	0.044
ENSMUSG00000012848	7312	7740	7016	5491	7145	6015	6676	5756	6251	6458	6430	10264	8907	8603	5030	6016	5293	5482	6942.39	8132	5455	0.671	-0.576	0.000371356	0.0166976	0.0272	0.0279
ENSMUSG00000012889	14	23	5	4	16	11	13	9	18	NA	NA	NA	NA	NA	NA	NA	NA	NA	NA	NA	NA	NA	NA	NA	NA	NA	NA
ENSMUSG00000013033	28145	26569	13363	10667	18651	23175	20162	22717	27214	24857	22072	19549	17302	22457	19380	18168	20890	23864	20948.8	21247	20576	0.968	-0.046	0.789749	0.912829	0.0323	0.0447
ENSMUSG00000013076	3613	4268	2140	1870	2734	4442	3328	3551	4104	3191	3546	3131	3033	3292	3715	2999	3265	3599	3307.78	3239	3394	1.048	0.068	0.613186	0.821853	0.0188	0.0263
ENSMUSG00000013083	1	1	0	4	0	1	0	0	0	NA	NA	NA	NA	NA	NA	NA	NA	NA	NA	NA	NA	NA	NA	NA	NA	NA	NA
ENSMUSG00000013089	3063	2753	976	959	1332	2577	2458	2961	2766	2705	2287	1428	1556	1604	2155	2215	2723	2426	2121.96	1916	2380	1.241	0.311	0.0997177	0.359856	0.0379	0.0279
ENSMUSG00000013091	0	1	0	0	0	1	0	0	1	NA	NA	NA	NA	NA	NA	NA	NA	NA	NA	NA	NA	NA	NA	NA	NA	NA	NA
ENSMUSG00000013150	1282	1179	638	745	898	1086	945	881	1283	1132	979	933	1208	1081	908	852	810	1125	1003.29	1067	924	0.866	-0.207	0.181453	0.479435	0.0246	0.0334
ENSMUSG00000013155	199	252	191	139	281	222	199	149	282	176	209	279	225	338	186	179	137	247	219.73	245	187	0.764	-0.388	0.12477	0.398496	0.0627	0.0645
ENSMUSG00000013158	11	13	12	3	15	10	11	9	7	NA	NA	NA	NA	NA	NA	NA	NA	NA	NA	NA	NA	NA	NA	NA	NA	NA	NA
ENSMUSG00000013160	8181	9000	5551	5413	6384	8342	8333	7554	7734	7225	7477	8121	8780	7687	6976	7509	6946	6782	7500.31	7858	7053	0.898	-0.156	0.238293	0.54788	0.0184	0.0285
ENSMUSG00000013236	22324	20759	10034	8653	15412	20096	17503	18535	20883	19716	17246	14679	14035	18557	16806	15772	17044	18312	16907.4	16847	16984	1.008	0.012	0.943387	0.97888	0.0284	0.0402
ENSMUSG00000013275	5607	6054	1832	2184	2677	5218	4672	5593	5184	4952	5029	2680	3543	3223	4364	4210	5143	4546	4187.75	3885	4566	1.175	0.232	0.194614	0.497257	0.0341	0.026
ENSMUSG00000013338	2	1	1	0	1	0	2	0	3	NA	NA	NA	NA	NA	NA	NA	NA	NA	NA	NA	NA	NA	NA	NA	NA	NA	NA
ENSMUSG00000013353	1	1	0	0	0	1	1	2	0	NA	NA	NA	NA	NA	NA	NA	NA	NA	NA	NA	NA	NA	NA	NA	NA	NA	NA
ENSMUSG00000013367	6860	5991	2645	3260	4143	5643	5141	5350	6035	6059	4977	3869	5288	4988	4719	4633	4920	5292	4971.63	5036	4891	0.971	-0.043	0.767089	0.903274	0.0218	0.0263
ENSMUSG00000013415	19	2	5	4	5	1	7	3	9	NA	NA	NA	NA	NA	NA	NA	NA	NA	NA	NA	NA	NA	NA	NA	NA	NA	NA
ENSMUSG00000013418	3	2	2	0	0	0	2	1	0	NA	NA	NA	NA	NA	NA	NA	NA	NA	NA	NA	NA	NA	NA	NA	NA	NA	NA
ENSMUSG00000013419	5520	5466	3059	2748	3549	4983	4728	4691	4792	4875	4541	4475	4457	4273	4167	4260	4314	4202	4396.1	4524	4236	0.936	-0.095	0.434924	0.71	0.0156	0.0261
ENSMUSG00000013465	2423	2499	1368	1371	1802	2484	2316	2179	2237	2140	2076	2001	2224	2170	2077	2087	2004	1962	2082.26	2122	2032	0.958	-0.062	0.635834	0.83375	0.0179	0.0281
ENSMUSG00000013483	47	75	54	15	66	75	54	21	60	42	62	79	24	79	63	49	19	53	52.21	57	46	0.8	-0.323	0.389304	0.678183	0.1299	0.0931
ENSMUSG00000013495	1282	1533	1053	877	1036	1649	1518	1333	1291	1132	1274	1540	1423	1247	1379	1368	1226	1132	1302.32	1323	1276	0.965	-0.051	0.728123	0.8849	0.0221	0.0311
ENSMUSG00000013523	33668	46511	33901	31055	23105	45892	49499	46646	31850	29735	38639	49594	50372	27820	38378	44604	42894	27930	38885	39232	38452	0.98	-0.029	0.902307	0.962009	0.0594	0.0602
ENSMUSG00000013539	4103	4568	3071	3610	3816	4598	4297	3905	3875	3624	3795	4493	5856	4595	3845	3872	3591	3398	4118.6	4473	3676	0.822	-0.282	0.0640318	0.289249	0.0243	0.026
ENSMUSG00000013562	0	0	0	0	0	1	0	0	0	NA	NA	NA	NA	NA	NA	NA	NA	NA	NA	NA	NA	NA	NA	NA	NA	NA	NA
ENSMUSG00000013584	317	236	112	67	293	243	432	330	242	280	196	164	109	353	203	389	303	212	245.5	220	277	1.254	0.326	0.288521	0.596385	0.0975	0.0611
ENSMUSG00000013593	12281	13847	8704	9178	9072	12156	12357	11781	12158	10846	11503	12733	14887	10923	10166	11135	10833	10661	11520.9	12178	10699	0.879	-0.187	0.214751	0.523479	0.024	0.0335
ENSMUSG00000013611	7	8	8	1	16	4	7	7	14	NA	NA	NA	NA	NA	NA	NA	NA	NA	NA	NA	NA	NA	NA	NA	NA	NA	NA
ENSMUSG00000013622	2768	2901	2080	1674	2256	2511	2643	2536	2410	2445	2410	3043	2715	2716	2100	2382	2332	2113	2472.88	2666	2232	0.837	-0.256	0.066046	0.292894	0.0201	0.0272
ENSMUSG00000013629	1724	1626	739	645	1108	1667	1268	1323	1534	1523	1351	1081	1046	1334	1394	1143	1217	1345	1270.36	1267	1275	1.005	0.007	0.963599	0.986438	0.024	0.0313
ENSMUSG00000013643	3	1	0	0	0	1	0	1	1	NA	NA	NA	NA	NA	NA	NA	NA	NA	NA	NA	NA	NA	NA	NA	NA	NA	NA
ENSMUSG00000013646	3222	3369	1894	1942	1995	3698	3149	3074	3094	2846	2799	2771	3150	2402	3093	2838	2827	2713	2826.35	2794	2868	1.027	0.038	0.776909	0.906801	0.0189	0.0267
ENSMUSG00000013653	0	1	0	0	1	0	0	0	1	NA	NA	NA	NA	NA	NA	NA	NA	NA	NA	NA	NA	NA	NA	NA	NA	NA	NA
ENSMUSG00000013662	7997	9115	3634	3783	3955	8820	7810	8212	8393	7063	7572	5316	6136	4762	7376	7038	7551	7360	6686.03	6170	7331	1.188	0.248	0.10296	0.365579	0.0248	0.0276
ENSMUSG00000013663	7223	8195	2895	3027	3678	9761	8531	9858	11063	6379	6808	4235	4910	4429	8163	7687	9065	9701	6819.68	5352	8654	1.616	0.693	2.611e-05	0.00263317	0.0291	0.0277
ENSMUSG00000013668	0	0	0	0	0	0	0	0	0	NA	NA	NA	NA	NA	NA	NA	NA	NA	NA	NA	NA	NA	NA	NA	NA	NA	NA
ENSMUSG00000013698	34057	40684	25748	23371	18612	38713	40371	36469	28690	30078	33798	37667	37908	22410	32374	36379	33535	25159	32145.4	32372	31862	0.984	-0.023	0.911957	0.965991	0.0458	0.0551
ENSMUSG00000013701	1740	1951	1021	1114	1120	1682	1694	1778	1773	1537	1621	1494	1807	1349	1407	1526	1635	1555	1547.72	1562	1531	0.981	-0.028	0.835673	0.934686	0.0191	0.0298
ENSMUSG00000013707	55	45	54	30	72	56	62	66	39	49	37	79	49	87	47	56	61	34	55.32	60	50	0.828	-0.272	0.384998	0.67483	0.0859	0.0927
ENSMUSG00000013736	3453	3721	2209	2126	2023	3590	3712	3345	3012	3050	3091	3232	3448	2436	3002	3345	3076	2641	3035.66	3051	3016	0.989	-0.017	0.908191	0.964309	0.0215	0.0265
ENSMUSG00000013766	12	23	10	19	6	26	11	18	9	NA	NA	NA	NA	NA	NA	NA	NA	NA	NA	NA	NA	NA	NA	NA	NA	NA	NA
ENSMUSG00000013787	10473	8723	5532	3895	8073	7572	8017	7232	8555	9250	7247	8093	6318	9720	6332	7224	6650	7502	7592.85	8126	6927	0.852	-0.23	0.132999	0.410421	0.0248	0.0286
ENSMUSG00000013822	1150	1289	862	889	1200	1271	1150	984	1235	1016	1071	1261	1442	1445	1063	1036	905	1083	1146.82	1247	1022	0.82	-0.285	0.0629195	0.286388	0.024	0.0321
ENSMUSG00000013833	1658	1876	948	951	1198	1557	1462	1426	1538	1464	1558	1387	1543	1442	1302	1317	1311	1349	1408.23	1479	1320	0.892	-0.164	0.201788	0.507116	0.0169	0.0305
ENSMUSG00000013846	1816	1494	479	495	857	1485	1115	1373	1906	1604	1241	701	803	1032	1242	1005	1263	1671	1173.45	1076	1295	1.202	0.265	0.22376	0.532899	0.0502	0.0319
ENSMUSG00000013858	4473	4623	3000	2382	3870	3889	4005	3666	4018	3950	3841	4389	3864	4660	3252	3609	3371	3523	3828.75	4141	3439	0.831	-0.268	0.038324	0.222791	0.0174	0.0261
ENSMUSG00000013878	1906	1839	1095	949	1392	2195	2129	2033	2101	1683	1528	1602	1539	1676	1836	1918	1869	1842	1721.58	1606	1866	1.162	0.217	0.0990993	0.358786	0.018	0.0292
ENSMUSG00000013921	33011	31930	15326	14240	18881	29526	30021	29293	26724	29155	26526	22420	23098	22734	24692	27052	26937	23435	25116.4	24787	25529	1.03	0.043	0.805247	0.919929	0.0317	0.0489
ENSMUSG00000013928	5	13	2	0	0	2	6	0	2	NA	NA	NA	NA	NA	NA	NA	NA	NA	NA	NA	NA	NA	NA	NA	NA	NA	NA
ENSMUSG00000013936	6	18	25	22	24	9	27	14	14	NA	NA	NA	NA	NA	NA	NA	NA	NA	NA	NA	NA	NA	NA	NA	NA	NA	NA
ENSMUSG00000013973	1701	1952	1139	1061	1355	1903	1743	1618	1659	1502	1622	1666	1721	1631	1591	1571	1488	1455	1583.03	1628	1526	0.938	-0.093	0.476145	0.736648	0.0175	0.0297
ENSMUSG00000013974	3	5	3	4	11	3	7	7	4	NA	NA	NA	NA	NA	NA	NA	NA	NA	NA	NA	NA	NA	NA	NA	NA	NA	NA
ENSMUSG00000013997	1265	1383	1147	1067	1234	1476	1356	1244	1250	1117	1149	1678	1731	1486	1234	1222	1144	1096	1317.43	1432	1174	0.821	-0.285	0.081585	0.327691	0.0275	0.031
ENSMUSG00000014030	114	58	26	13	53	60	41	63	122	101	48	38	21	64	50	37	58	107	58.2	54	63	1.145	0.196	0.619664	0.82519	0.151	0.092
ENSMUSG00000014039	1034	936	623	545	821	994	881	866	969	913	778	911	884	989	831	794	796	850	860.66	895	818	0.914	-0.129	0.373117	0.665001	0.0213	0.035
ENSMUSG00000014074	2458	2741	2003	1904	2017	2818	2560	2608	2614	2171	2277	2930	3088	2429	2357	2307	2398	2292	2472.1	2579	2338	0.907	-0.14	0.345034	0.644408	0.023	0.0272
ENSMUSG00000014075	516	606	366	350	391	564	501	449	595	456	503	535	568	471	472	451	413	522	487.87	507	464	0.918	-0.123	0.465878	0.730274	0.0284	0.0438
ENSMUSG00000014077	5226	5877	2135	2772	2183	6296	5518	5937	5145	4615	4882	3123	4496	2628	5265	4972	5459	4512	4439.38	3949	5052	1.279	0.355	0.0432156	0.236738	0.0329	0.0261
ENSMUSG00000014104	0	0	0	0	0	0	0	0	0	NA	NA	NA	NA	NA	NA	NA	NA	NA	NA	NA	NA	NA	NA	NA	NA	NA	NA
ENSMUSG00000014158	102	141	105	62	101	103	93	105	76	90	117	154	101	122	86	84	97	67	101.79	117	84	0.716	-0.482	0.0591689	0.278853	0.0584	0.0843
ENSMUSG00000014164	484	455	135	109	268	408	325	431	554	427	378	197	177	323	341	293	396	486	335.4	300	379	1.256	0.329	0.212798	0.5222	0.0719	0.0525
ENSMUSG00000014177	1786	1974	1254	1067	1215	1991	1954	1827	1740	1577	1640	1834	1731	1463	1665	1761	1680	1526	1653	1649	1658	1.006	0.008	0.951216	0.981528	0.0189	0.0294
ENSMUSG00000014195	11260	12047	7491	6954	9125	11478	11399	10722	10979	9945	10008	10959	11280	10987	9599	10272	9860	9628	10281.7	10636	9840	0.925	-0.112	0.411034	0.693774	0.0197	0.0319
ENSMUSG00000014198	52	35	29	28	28	55	37	66	45	46	29	42	45	34	46	33	61	39	41.78	39	45	1.148	0.199	0.494966	0.750496	0.0671	0.0948
ENSMUSG00000014226	5291	6010	3657	3839	4203	5752	5097	4734	5517	4673	4993	5350	6227	5061	4810	4593	4353	4838	4988.6	5261	4648	0.884	-0.178	0.179187	0.476155	0.0185	0.0263
ENSMUSG00000014232	966	1030	713	637	976	971	929	883	1064	853	856	1043	1033	1175	812	837	812	933	928.27	992	848	0.856	-0.224	0.144268	0.428409	0.0238	0.0342
ENSMUSG00000014243	474	531	452	390	434	373	516	393	378	419	441	661	633	523	312	465	361	331	460.65	535	367	0.688	-0.539	0.00810547	0.100114	0.0412	0.0451
ENSMUSG00000014245	696	766	339	340	450	766	644	653	776	615	636	496	551	542	641	580	600	680	593.57	568	625	1.1	0.137	0.398684	0.684621	0.0265	0.0402
ENSMUSG00000014294	1344	1687	2105	1903	1962	1534	1744	1381	1412	1187	1401	3079	3087	2362	1283	1572	1270	1238	1831.05	2223	1341	0.603	-0.729	0.00341906	0.0631075	0.0637	0.0288
ENSMUSG00000014301	472	570	557	542	532	579	542	425	489	417	474	815	879	641	484	488	391	429	557.46	645	448	0.697	-0.522	0.0192708	0.158386	0.0502	0.0413
ENSMUSG00000014303	1881	1674	863	718	1312	1471	1412	1527	1520	1661	1391	1262	1165	1580	1230	1272	1404	1333	1366.48	1412	1310	0.927	-0.109	0.461076	0.727483	0.0227	0.0307
ENSMUSG00000014313	8232	9861	10399	10583	9887	9832	9905	7921	7472	7270	8192	15213	17166	11904	8222	8926	7284	6552	10081	11949	7746	0.648	-0.625	0.00587424	0.084729	0.0536	0.0317
ENSMUSG00000014329	906	966	710	562	844	994	843	683	838	800	803	1039	912	1016	831	760	628	735	835.88	914	738	0.809	-0.306	0.0549747	0.267928	0.0256	0.0354
ENSMUSG00000014349	4862	5311	2448	2606	3035	4915	4409	4291	5025	4294	4412	3581	4227	3654	4110	3973	3946	4406	4067.13	4034	4109	1.018	0.026	0.839084	0.935657	0.0178	0.026
ENSMUSG00000014351	0	0	0	1	0	0	0	0	0	NA	NA	NA	NA	NA	NA	NA	NA	NA	NA	NA	NA	NA	NA	NA	NA	NA	NA
ENSMUSG00000014353	3498	3712	1982	1603	2451	3621	3436	3520	3699	3089	3084	2899	2600	2951	3028	3096	3237	3244	3025.41	2925	3151	1.077	0.107	0.404606	0.689155	0.0173	0.0265
ENSMUSG00000014355	4890	5277	3079	2434	3240	6316	5494	6255	6036	4319	4384	4504	3948	3901	5282	4951	5752	5293	4703.72	4211	5320	1.263	0.337	0.00772909	0.0972876	0.017	0.0262
ENSMUSG00000014361	2568	2498	1489	1090	1629	1760	2005	1736	1511	2268	2075	2178	1768	1961	1472	1807	1596	1325	1827.87	2050	1550	0.756	-0.404	0.00657313	0.0893824	0.0227	0.0288
ENSMUSG00000014402	4608	4935	3055	2769	3228	4336	4480	4091	4396	4070	4100	4469	4491	3887	3626	4037	3762	3855	4032.95	4203	3820	0.909	-0.138	0.272072	0.580869	0.0165	0.026
ENSMUSG00000014418	2102	2324	1565	1209	1553	2517	2370	2204	2097	1856	1931	2289	1961	1870	2105	2136	2027	1839	2001.51	1981	2027	1.023	0.033	0.811915	0.923138	0.0199	0.0283
ENSMUSG00000014426	3542	3299	2084	1824	2479	3693	3039	3215	3321	3128	2741	3049	2959	2985	3088	2738	2956	2912	2950.71	2972	2924	0.984	-0.024	0.853543	0.941439	0.017	0.0266
ENSMUSG00000014444	671	649	311	279	423	540	505	534	538	593	539	455	453	509	452	455	491	472	490.9	510	468	0.915	-0.128	0.448245	0.718437	0.0282	0.0437
ENSMUSG00000014453	2	6	6	2	1	1	3	3	1	NA	NA	NA	NA	NA	NA	NA	NA	NA	NA	NA	NA	NA	NA	NA	NA	NA	NA
ENSMUSG00000014470	758	871	496	410	726	838	817	654	673	669	724	726	665	874	701	736	601	590	698.48	732	657	0.898	-0.155	0.3377	0.638307	0.0263	0.0377
ENSMUSG00000014496	5265	6425	3731	2770	2907	7340	6882	7978	6128	4650	5338	5458	4493	3500	6138	6201	7336	5374	5387.59	4688	6262	1.336	0.418	0.00659764	0.0895598	0.0252	0.0265
ENSMUSG00000014498	7883	8071	1506	1587	2294	7130	5360	7323	7526	6962	6705	2203	2574	2762	5963	4830	6734	6600	5036.95	4241	6032	1.422	0.507	0.0820398	0.328807	0.0915	0.0263
ENSMUSG00000014503	63	65	52	49	49	96	74	85	54	56	54	76	79	59	80	67	78	47	66.3	65	68	1.061	0.085	0.752657	0.895539	0.0622	0.0908
ENSMUSG00000014504	3239	3688	3544	3015	3534	3434	3638	3092	3058	2861	3064	5184	4890	4255	2872	3278	2843	2682	3547.7	4051	2919	0.721	-0.472	0.00819688	0.100752	0.0332	0.0261
ENSMUSG00000014529	0	2	1	0	1	3	3	2	3	NA	NA	NA	NA	NA	NA	NA	NA	NA	NA	NA	NA	NA	NA	NA	NA	NA	NA
ENSMUSG00000014542	0	1	0	0	1	2	0	1	2	NA	NA	NA	NA	NA	NA	NA	NA	NA	NA	NA	NA	NA	NA	NA	NA	NA	NA
ENSMUSG00000014543	0	0	0	3	0	0	0	0	0	NA	NA	NA	NA	NA	NA	NA	NA	NA	NA	NA	NA	NA	NA	NA	NA	NA	NA
ENSMUSG00000014547	300	516	162	136	153	708	486	719	558	265	429	237	221	184	592	438	661	489	390.66	267	545	2.033	1.023	1.9499e-05	0.00217622	0.0589	0.0486
ENSMUSG00000014550	3693	3891	1790	1735	2209	3697	3281	3595	3827	3262	3232	2619	2814	2660	3092	2957	3306	3356	3032.95	2917	3178	1.089	0.123	0.364354	0.65899	0.0192	0.0265
ENSMUSG00000014551	1201	1486	1377	1552	1256	1936	1632	1497	1469	1061	1234	2014	2517	1512	1619	1471	1377	1288	1565.96	1668	1439	0.864	-0.212	0.31622	0.620477	0.0466	0.0298
ENSMUSG00000014554	697	748	487	409	601	762	740	637	647	616	621	712	663	724	637	667	586	567	643.74	667	614	0.921	-0.118	0.450312	0.720095	0.0245	0.0389
ENSMUSG00000014592	30772	29557	19052	17174	26193	29687	25116	25989	34680	27177	24555	27871	27857	31538	24826	22632	23898	30411	26751.7	27800	25442	0.915	-0.128	0.471813	0.734276	0.0335	0.0505
ENSMUSG00000014599	3580	4454	2979	1737	2097	3524	4038	3788	2574	3162	3700	4358	2817	2525	2947	3639	3483	2257	3209.82	3312	3082	0.93	-0.104	0.569202	0.795793	0.0354	0.0263
ENSMUSG00000014601	4291	4244	1993	1873	2884	4060	3757	3656	4347	3790	3526	2916	3038	3472	3395	3385	3362	3812	3410.67	3348	3488	1.041	0.059	0.664589	0.850993	0.0193	0.0262
ENSMUSG00000014602	88124	74296	27315	24752	37379	68325	58884	74973	68644	77829	61722	39959	40148	45006	57138	53061	68942	60195	56000	52933	59834	1.13	0.177	0.465864	0.730274	0.063	0.0705
ENSMUSG00000014603	0	0	0	0	1	1	0	0	3	NA	NA	NA	NA	NA	NA	NA	NA	NA	NA	NA	NA	NA	NA	NA	NA	NA	NA
ENSMUSG00000014606	3967	4420	2765	3034	3060	4577	4348	3951	4161	3504	3672	4045	4921	3684	3828	3918	3633	3649	3872.63	3965	3757	0.948	-0.077	0.574137	0.798307	0.0199	0.026
ENSMUSG00000014609	15	25	18	17	15	27	16	15	24	NA	NA	NA	NA	NA	NA	NA	NA	NA	NA	NA	NA	NA	NA	NA	NA	NA	NA
ENSMUSG00000014633	424	483	429	515	405	598	492	518	495	374	401	628	835	488	500	443	476	434	508.9	545	463	0.853	-0.23	0.308931	0.614284	0.0521	0.043
ENSMUSG00000014668	4301	4916	2830	2375	3045	4764	4836	4542	4139	3799	4084	4140	3852	3666	3984	4358	4177	3630	3965.45	3908	4037	1.033	0.047	0.711671	0.878504	0.0168	0.026
ENSMUSG00000014686	0	0	0	0	1	0	1	3	2	NA	NA	NA	NA	NA	NA	NA	NA	NA	NA	NA	NA	NA	NA	NA	NA	NA	NA
ENSMUSG00000014704	307	331	228	157	280	315	368	348	276	271	275	334	255	337	263	332	320	242	292.06	294	289	0.983	-0.024	0.903914	0.962643	0.0405	0.0563
ENSMUSG00000014725	1	3	6	4	13	6	9	2	5	NA	NA	NA	NA	NA	NA	NA	NA	NA	NA	NA	NA	NA	NA	NA	NA	NA	NA
ENSMUSG00000014747	0	0	0	0	0	0	0	0	0	NA	NA	NA	NA	NA	NA	NA	NA	NA	NA	NA	NA	NA	NA	NA	NA	NA	NA
ENSMUSG00000014748	2024	2343	1185	1176	1153	2045	1982	1994	1914	1788	1946	1734	1908	1388	1710	1786	1834	1678	1752.39	1753	1752	1	-0.001	0.996424	0.998392	0.0217	0.029
ENSMUSG00000014763	3208	2954	1628	1631	2181	3905	3208	3256	3462	2833	2454	2382	2646	2626	3266	2891	2994	3036	2791.86	2588	3047	1.177	0.235	0.0693237	0.300801	0.0176	0.0267
ENSMUSG00000014767	1656	1868	924	758	1229	1875	1898	1889	1755	1463	1552	1352	1229	1480	1568	1710	1737	1539	1514.41	1415	1638	1.157	0.21	0.116029	0.38335	0.0185	0.03
ENSMUSG00000014769	5871	6338	4878	4735	4922	5934	5909	5355	5235	5185	5265	7136	7680	5926	4962	5325	4924	4591	5666.11	6238	4950	0.794	-0.333	0.0254054	0.182068	0.0233	0.0267
ENSMUSG00000014771	615	715	569	504	623	624	702	623	614	543	594	832	818	750	522	633	573	538	644.76	707	566	0.802	-0.318	0.075655	0.314122	0.0322	0.0389
ENSMUSG00000014773	627	642	299	263	471	564	484	490	606	554	533	437	427	567	472	436	451	531	489.78	504	472	0.936	-0.095	0.586898	0.806209	0.0304	0.0437
ENSMUSG00000014776	640	874	929	1002	635	1213	1087	944	678	565	726	1359	1625	765	1014	980	868	595	944.08	1008	864	0.859	-0.22	0.41222	0.694543	0.0752	0.034
ENSMUSG00000014778	419	316	149	199	280	349	303	248	315	370	263	218	323	337	292	273	228	276	286.63	302	267	0.884	-0.178	0.401097	0.686644	0.044	0.0568
ENSMUSG00000014782	318	287	201	144	366	222	192	145	267	281	238	294	234	441	186	173	133	234	245.97	298	182	0.611	-0.712	0.00447889	0.0735109	0.061	0.0612
ENSMUSG00000014786	2081	1962	1173	947	1986	1855	1576	1432	2013	1838	1630	1716	1536	2391	1551	1420	1317	1765	1684.95	1822	1513	0.83	-0.268	0.100484	0.361298	0.0276	0.0293
ENSMUSG00000014791	60	74	54	39	64	80	66	48	71	53	61	79	63	77	67	59	44	62	62.95	67	58	0.877	-0.189	0.468475	0.731735	0.0561	0.0914
ENSMUSG00000014813	213	327	159	138	230	301	217	234	448	188	272	233	224	277	252	196	215	393	249.83	239	264	1.106	0.145	0.550202	0.783776	0.0588	0.0607
ENSMUSG00000014837	2025	1957	877	891	1177	1765	1615	1590	2148	1788	1626	1283	1445	1417	1476	1455	1462	1884	1537.4	1512	1569	1.037	0.053	0.721438	0.881912	0.0226	0.0299
ENSMUSG00000014846	4388	5745	4509	4358	3876	5640	5977	4766	3880	3875	4773	6596	7069	4667	4717	5386	4383	3402	4985.27	5396	4472	0.829	-0.271	0.146758	0.4327	0.0366	0.0263
ENSMUSG00000014850	1797	1917	1360	1024	1674	1932	1836	1933	1993	1587	1593	1990	1661	2016	1616	1654	1778	1748	1737.89	1769	1699	0.961	-0.058	0.684607	0.864476	0.0211	0.0291
ENSMUSG00000014852	1	4	1	1	1	2	1	2	3	NA	NA	NA	NA	NA	NA	NA	NA	NA	NA	NA	NA	NA	NA	NA	NA	NA	NA
ENSMUSG00000014856	1019	1151	935	926	941	1086	1111	961	987	900	956	1368	1502	1133	908	1001	884	866	1057.5	1172	915	0.782	-0.355	0.0383439	0.22281	0.03	0.0329
ENSMUSG00000014859	1126	1334	703	578	798	1153	1074	925	1140	994	1108	1028	938	961	964	968	851	1000	979.08	1006	946	0.94	-0.09	0.524195	0.767227	0.0202	0.0336
ENSMUSG00000014867	4085	4859	2424	2229	2577	4500	4396	4242	3972	3608	4037	3546	3616	3103	3763	3961	3901	3483	3668.57	3582	3777	1.054	0.076	0.556994	0.788686	0.0178	0.0261
ENSMUSG00000014873	1601	1685	1130	1103	1495	1822	1667	1508	1481	1414	1400	1653	1789	1800	1524	1502	1387	1299	1529.69	1611	1428	0.887	-0.173	0.218515	0.527265	0.0203	0.0299
ENSMUSG00000014905	3005	3298	1330	1331	1475	3183	3184	3139	2898	2654	2740	1946	2159	1776	2662	2869	2886	2541	2470.34	2255	2740	1.214	0.28	0.0763126	0.316071	0.0264	0.0272
ENSMUSG00000014907	1182	1260	592	539	623	1240	1203	1214	1075	1044	1047	866	874	750	1037	1084	1116	943	973.46	916	1045	1.139	0.188	0.218071	0.527029	0.0239	0.0337
ENSMUSG00000014932	2142	2374	1077	921	1171	2805	2341	2481	2438	1892	1972	1576	1494	1410	2346	2110	2281	2138	1913.1	1669	2219	1.328	0.41	0.00538878	0.0809817	0.0228	0.0285
ENSMUSG00000014956	20173	21934	9888	10147	9987	22709	21373	22555	22848	17816	18222	14465	16459	12025	18991	19260	20741	20036	17557	15797	19757	1.251	0.323	0.0540026	0.265331	0.0301	0.041
ENSMUSG00000014959	5530	5630	3212	2937	3678	4994	5031	4772	4874	4884	4677	4699	4764	4429	4176	4534	4388	4274	4536.04	4691	4343	0.926	-0.111	0.359895	0.65534	0.0154	0.0261
ENSMUSG00000014980	730	704	565	608	793	922	827	696	840	645	585	827	986	955	771	745	640	737	765.55	800	723	0.906	-0.142	0.43655	0.710942	0.0339	0.0364
ENSMUSG00000015001	3	2	3	3	3	2	4	1	3	NA	NA	NA	NA	NA	NA	NA	NA	NA	NA	NA	NA	NA	NA	NA	NA	NA	NA
ENSMUSG00000015002	5464	6977	4535	4479	4385	8324	6900	8238	7255	4826	5796	6634	7265	5280	6961	6218	7575	6362	6324.11	5960	6779	1.138	0.186	0.207647	0.515063	0.0232	0.0273
ENSMUSG00000015013	854	1022	980	1045	931	1087	1058	852	965	754	849	1434	1695	1121	909	953	783	846	1038.33	1171	873	0.747	-0.421	0.0477936	0.250819	0.0465	0.0331
ENSMUSG00000015016	1050	1050	471	559	683	1063	951	956	838	927	872	689	907	822	889	857	879	735	841.95	843	840	0.995	-0.007	0.963811	0.986438	0.024	0.0353
ENSMUSG00000015023	2045	2206	943	707	1132	1719	1702	1790	1743	1806	1833	1380	1147	1363	1438	1534	1646	1528	1519.3	1506	1536	1.019	0.027	0.862376	0.944551	0.0258	0.03
ENSMUSG00000015027	519	458	288	211	411	443	411	422	532	458	380	421	342	495	370	370	388	467	410.3	419	399	0.95	-0.074	0.689977	0.867461	0.0342	0.0476
ENSMUSG00000015053	556	390	189	173	316	301	403	386	314	491	324	276	281	380	252	363	355	275	333.09	350	311	0.886	-0.175	0.434079	0.709337	0.0503	0.0527
ENSMUSG00000015083	90	85	53	32	76	70	70	63	74	79	71	78	52	92	59	63	58	65	68.39	74	61	0.82	-0.286	0.25966	0.568231	0.0535	0.0904
ENSMUSG00000015085	975	956	460	405	795	945	904	954	843	861	794	673	657	957	790	815	877	739	795.97	788	805	1.02	0.029	0.85846	0.942731	0.0263	0.0359
ENSMUSG00000015087	7069	7553	5802	5407	6375	7524	7185	6745	6346	6243	6275	8488	8770	7676	6292	6475	6202	5565	6887.28	7490	6134	0.819	-0.288	0.0514549	0.259658	0.023	0.0278
ENSMUSG00000015090	828	185	172	95	384	1050	3110	398	304	731	154	252	154	462	878	2802	366	267	674.01	351	1078	3.072	1.619	0.00325882	0.0607528	0.3186	0.0381
ENSMUSG00000015092	2771	3153	2745	2759	3167	3072	3006	2549	2630	2447	2619	4016	4475	3813	2569	2709	2344	2306	3033.19	3474	2482	0.715	-0.484	0.00742318	0.0954953	0.034	0.0265
ENSMUSG00000015093	7	17	6	2	6	5	10	10	13	NA	NA	NA	NA	NA	NA	NA	NA	NA	NA	NA	NA	NA	NA	NA	NA	NA	NA
ENSMUSG00000015094	6618	7086	4062	4039	5891	6011	5984	5340	6467	5845	5887	5942	6551	7093	5027	5392	4910	5671	5813.2	6264	5250	0.838	-0.255	0.0510161	0.258901	0.0178	0.0268
ENSMUSG00000015095	3971	3986	2252	2240	2937	3640	3463	3321	3603	3507	3311	3294	3633	3536	3044	3121	3054	3160	3295.61	3456	3095	0.895	-0.16	0.207212	0.514394	0.0167	0.0263
ENSMUSG00000015112	258	318	223	241	168	423	322	282	268	228	264	326	391	202	354	290	259	235	283.3	282	284	1.012	0.017	0.942662	0.978673	0.0545	0.0572
ENSMUSG00000015120	5845	6089	2570	2025	3440	5106	5572	5558	5100	5162	5058	3760	3285	4142	4270	5021	5111	4472	4475.66	4281	4718	1.102	0.14	0.36044	0.655669	0.0247	0.0261
ENSMUSG00000015126	1137	1274	983	828	1202	1080	1134	998	1027	1004	1058	1438	1343	1447	903	1022	918	901	1114.91	1258	936	0.745	-0.425	0.00622864	0.0868947	0.0245	0.0324
ENSMUSG00000015127	776	786	197	198	381	723	533	625	758	685	653	288	321	459	605	480	575	665	525.64	481	581	1.203	0.267	0.274906	0.583726	0.0624	0.0423
ENSMUSG00000015133	263	221	127	82	191	253	227	177	248	232	184	186	133	230	212	205	163	217	195.67	193	199	1.029	0.041	0.859231	0.942991	0.052	0.0677
ENSMUSG00000015134	49	96	41	22	149	104	27	41	165	43	80	60	36	179	87	24	38	145	76.87	80	74	0.922	-0.118	0.812127	0.923202	0.2491	0.0888
ENSMUSG00000015143	2556	2276	1198	888	2060	2253	1989	1859	2611	2257	1891	1753	1440	2480	1884	1792	1709	2290	1944.1	1964	1919	0.976	-0.035	0.840305	0.936283	0.0308	0.0284
ENSMUSG00000015149	49995	54143	39193	30071	29429	49181	61139	56645	31295	44154	44979	57335	48776	35434	41128	55093	52088	27443	45159.1	46136	43938	0.952	-0.07	0.766365	0.90292	0.0598	0.0643
ENSMUSG00000015165	14813	17439	9776	7822	11153	15104	15125	13976	15078	13082	14488	14301	12688	13429	12631	13629	12852	13222	13369.1	13598	13084	0.962	-0.056	0.694981	0.869622	0.0214	0.0359
ENSMUSG00000015176	3035	3256	2234	1994	2375	3352	2915	2916	3241	2680	2705	3268	3234	2860	2803	2627	2681	2842	2855.65	2949	2738	0.929	-0.106	0.424593	0.703495	0.0186	0.0267
ENSMUSG00000015189	3847	4438	1921	1716	2563	4990	3622	3904	5323	3398	3687	2810	2783	3086	4173	3264	3590	4668	3495.4	3153	3924	1.244	0.315	0.0354019	0.214466	0.0238	0.0262
ENSMUSG00000015202	3542	3775	2020	1734	1632	3196	2849	2893	2502	3128	3136	2955	2813	1965	2673	2567	2660	2194	2676.81	2799	2524	0.901	-0.15	0.345574	0.644601	0.0265	0.0269
ENSMUSG00000015214	2271	2560	1607	1178	2213	2719	2621	2551	3071	2006	2127	2351	1911	2665	2274	2362	2346	2693	2303.67	2212	2419	1.094	0.129	0.377665	0.667774	0.0225	0.0275
ENSMUSG00000015217	3689	3453	1846	1609	2207	2538	2502	2640	3364	3258	2869	2701	2610	2657	2122	2255	2428	2950	2649.88	2819	2439	0.865	-0.209	0.152334	0.441678	0.0223	0.0269
ENSMUSG00000015222	43786	44467	19964	21422	30105	57687	47202	57546	58728	38671	36941	29205	34747	36248	48242	42534	52917	51499	41222.7	35162	48798	1.388	0.473	0.0134165	0.129631	0.0393	0.0618
ENSMUSG00000015224	1993	1855	914	889	1314	1879	2142	2202	1526	1760	1541	1337	1442	1582	1571	1930	2025	1338	1614.11	1532	1716	1.119	0.162	0.297951	0.604348	0.0255	0.0296
ENSMUSG00000015242	0	0	0	0	0	0	0	0	0	NA	NA	NA	NA	NA	NA	NA	NA	NA	NA	NA	NA	NA	NA	NA	NA	NA	NA
ENSMUSG00000015243	4956	5613	2346	1723	2928	5383	5345	6191	5443	4377	4663	3432	2795	3525	4502	4816	5693	4773	4286.25	3758	4946	1.315	0.395	0.0124117	0.123829	0.0266	0.026
ENSMUSG00000015247	1468	1574	1008	835	767	1508	1475	1327	1227	1297	1308	1475	1354	924	1261	1329	1220	1076	1249.23	1272	1222	0.961	-0.057	0.714538	0.879694	0.0252	0.0314
ENSMUSG00000015289	737	774	888	723	834	835	857	692	821	651	643	1299	1173	1004	698	772	636	720	844.07	954	706	0.742	-0.43	0.0416713	0.23223	0.0457	0.0353
ENSMUSG00000015290	2397	2656	1583	1630	1598	2856	2527	2483	2366	2117	2206	2316	2644	1924	2388	2277	2283	2075	2247.86	2241	2256	1.007	0.01	0.944287	0.979253	0.021	0.0277
ENSMUSG00000015291	30052	34267	16525	15842	19518	31711	28965	28270	31878	26541	28467	24174	25696	23501	26519	26101	25996	27954	26105.5	25676	26642	1.038	0.053	0.750023	0.894376	0.0299	0.0499
ENSMUSG00000015305	11412	12974	4635	4641	4689	12450	9832	13578	13477	10079	10778	6781	7528	5646	10411	8860	12486	11818	9376.25	8162	10894	1.334	0.416	0.0298284	0.197082	0.0394	0.0308
ENSMUSG00000015312	206	329	140	195	219	298	339	258	221	182	273	205	316	264	249	305	237	194	247.31	248	246	0.995	-0.007	0.975959	0.990575	0.0525	0.061
ENSMUSG00000015314	16	15	5	6	7	15	3	6	2	NA	NA	NA	NA	NA	NA	NA	NA	NA	NA	NA	NA	NA	NA	NA	NA	NA	NA
ENSMUSG00000015316	1	6	2	11	0	3	4	2	3	NA	NA	NA	NA	NA	NA	NA	NA	NA	NA	NA	NA	NA	NA	NA	NA	NA	NA
ENSMUSG00000015335	448	543	502	375	500	519	487	423	433	396	451	734	608	602	434	439	389	380	492.55	558	410	0.737	-0.44	0.028594	0.193089	0.0405	0.0437
ENSMUSG00000015337	673	728	546	564	804	634	564	479	651	594	605	799	915	968	530	508	440	571	658.95	776	512	0.661	-0.596	0.00173711	0.041541	0.0363	0.0386
ENSMUSG00000015340	38	31	24	11	49	29	28	12	24	NA	NA	NA	NA	NA	NA	NA	NA	NA	NA	NA	NA	NA	NA	NA	NA	NA	NA
ENSMUSG00000015341	10421	16011	11052	9913	6989	14247	14718	12961	10238	9204	13301	16168	16079	8415	11914	13263	11918	8978	12137.8	12633	11518	0.912	-0.133	0.5237	0.766972	0.0463	0.0343
ENSMUSG00000015342	837	914	308	396	547	1141	937	1101	1198	739	759	451	642	659	954	844	1012	1051	790.17	650	965	1.482	0.568	0.000914823	0.0292328	0.0303	0.036
ENSMUSG00000015354	259	332	182	167	246	242	261	269	282	229	276	266	271	296	202	235	247	247	252.23	268	233	0.871	-0.198	0.316439	0.62068	0.0376	0.0605
ENSMUSG00000015355	10	12	8	7	9	12	5	3	9	NA	NA	NA	NA	NA	NA	NA	NA	NA	NA	NA	NA	NA	NA	NA	NA	NA	NA
ENSMUSG00000015357	2751	2890	1311	1278	1619	2720	2571	2784	2666	2430	2401	1918	2073	1949	2275	2317	2560	2338	2251.11	2154	2372	1.101	0.138	0.32471	0.627854	0.0207	0.0276
ENSMUSG00000015363	1985	2187	1270	1164	1512	1903	1804	1589	1847	1753	1817	1858	1888	1821	1591	1626	1461	1620	1714.92	1827	1574	0.862	-0.215	0.105488	0.369306	0.018	0.0292
ENSMUSG00000015365	2	3	6	0	1	1	0	2	2	NA	NA	NA	NA	NA	NA	NA	NA	NA	NA	NA	NA	NA	NA	NA	NA	NA	NA
ENSMUSG00000015377	4784	4904	3162	2303	5052	4741	4231	3602	4736	4225	4074	4626	3736	6083	3965	3813	3312	4153	4220.65	4549	3811	0.838	-0.255	0.100074	0.360364	0.0253	0.026
ENSMUSG00000015396	2648	2819	1268	1751	1808	3036	2548	2541	2771	2339	2342	1855	2840	2177	2539	2296	2337	2430	2350.45	2311	2400	1.039	0.055	0.709465	0.877644	0.0231	0.0274
ENSMUSG00000015401	10	6	3	4	8	10	7	7	4	NA	NA	NA	NA	NA	NA	NA	NA	NA	NA	NA	NA	NA	NA	NA	NA	NA	NA
ENSMUSG00000015405	107	152	78	79	96	150	132	163	126	94	126	114	128	116	125	119	150	110	120.37	116	126	1.092	0.127	0.585233	0.804911	0.0497	0.0807
ENSMUSG00000015437	0	0	0	0	0	0	0	3	0	NA	NA	NA	NA	NA	NA	NA	NA	NA	NA	NA	NA	NA	NA	NA	NA	NA	NA
ENSMUSG00000015441	0	0	0	0	0	0	0	0	0	NA	NA	NA	NA	NA	NA	NA	NA	NA	NA	NA	NA	NA	NA	NA	NA	NA	NA
ENSMUSG00000015443	0	0	0	0	0	0	0	0	0	NA	NA	NA	NA	NA	NA	NA	NA	NA	NA	NA	NA	NA	NA	NA	NA	NA	NA
ENSMUSG00000015451	206	184	103	80	184	140	146	131	138	182	153	151	130	222	117	132	120	121	147.43	168	122	0.731	-0.453	0.052751	0.262438	0.0507	0.0757
ENSMUSG00000015452	184	140	120	68	169	86	90	92	120	163	116	176	110	203	72	81	85	105	123.44	154	86	0.558	-0.841	0.00151592	0.03822	0.0642	0.0803
ENSMUSG00000015461	2840	2869	1628	1479	1797	2710	2579	2585	2383	2508	2383	2382	2399	2164	2266	2324	2377	2090	2321.43	2367	2264	0.956	-0.064	0.62978	0.830137	0.0185	0.0275
ENSMUSG00000015467	138	132	44	79	123	134	107	51	84	122	110	64	128	148	112	96	47	74	100.13	114	82	0.719	-0.476	0.12056	0.390873	0.0889	0.0846
ENSMUSG00000015468	859	633	436	465	476	680	713	715	608	759	526	638	754	573	569	642	657	533	627.95	650	600	0.924	-0.113	0.51635	0.763758	0.0308	0.0393
ENSMUSG00000015474	545	694	523	533	641	691	658	585	557	481	577	765	865	772	578	593	538	488	628.5	692	549	0.796	-0.33	0.0866528	0.337361	0.0375	0.0393
ENSMUSG00000015476	1552	2160	1836	1699	1990	2757	2284	1856	2120	1371	1794	2686	2756	2396	2306	2058	1707	1859	2103.6	2201	1982	0.902	-0.149	0.444541	0.716064	0.0401	0.028
ENSMUSG00000015478	2722	3507	2829	2369	2380	3175	3096	2630	2796	2404	2913	4139	3843	2866	2655	2790	2418	2452	2942.17	3233	2579	0.798	-0.325	0.0503954	0.256981	0.0288	0.0266
ENSMUSG00000015484	743	854	384	432	323	989	884	827	798	656	709	562	701	389	827	797	760	700	677.88	603	771	1.277	0.353	0.0583283	0.276112	0.0358	0.0381
ENSMUSG00000015488	3355	3122	1663	1531	2224	2816	2832	2764	2960	2963	2594	2433	2483	2678	2355	2552	2542	2596	2577.2	2630	2511	0.954	-0.067	0.618319	0.824607	0.0191	0.027
ENSMUSG00000015501	5498	5896	2643	2035	3572	6455	4642	6136	7757	4856	4898	3866	3301	4301	5398	4183	5642	6802	4805.29	4244	5506	1.297	0.375	0.0219186	0.169161	0.0286	0.0262
ENSMUSG00000015519	0	1	0	0	0	0	1	5	1	NA	NA	NA	NA	NA	NA	NA	NA	NA	NA	NA	NA	NA	NA	NA	NA	NA	NA
ENSMUSG00000015522	3001	3481	1887	1617	2205	3668	3453	3213	2999	2650	2892	2760	2623	2655	3067	3112	2955	2630	2815.98	2716	2941	1.083	0.115	0.375143	0.665996	0.0175	0.0267
ENSMUSG00000015533	48	79	49	35	14	206	89	110	77	42	66	72	57	17	172	80	101	68	74.94	51	105	2.081	1.057	0.0043401	0.071867	0.133	0.089
ENSMUSG00000015536	3906	4446	2975	3161	3064	4379	4499	3911	3755	3450	3694	4352	5127	3689	3662	4054	3596	3293	3879.68	4062	3651	0.899	-0.153	0.29613	0.602444	0.0226	0.026
ENSMUSG00000015542	750	720	559	580	659	782	705	609	652	662	598	818	941	793	654	635	560	572	692.61	762	605	0.795	-0.33	0.0551747	0.268512	0.0298	0.0378
ENSMUSG00000015568	360	396	374	345	338	571	387	316	365	318	329	547	560	407	478	349	291	320	399.72	432	360	0.834	-0.262	0.255161	0.564562	0.0534	0.0483
ENSMUSG00000015575	1651	1968	1391	1147	1388	1590	1724	1616	1388	1458	1635	2035	1860	1671	1330	1554	1486	1217	1582.88	1732	1397	0.807	-0.309	0.0366417	0.217892	0.0225	0.0297
ENSMUSG00000015579	0	1	0	1	1	0	2	2	2	NA	NA	NA	NA	NA	NA	NA	NA	NA	NA	NA	NA	NA	NA	NA	NA	NA	NA
ENSMUSG00000015597	5127	4648	3539	2815	4115	5128	4690	5249	5719	4528	3861	5177	4566	4955	4288	4226	4827	5015	4604.85	4617	4589	0.994	-0.009	0.948985	0.980984	0.019	0.0261
ENSMUSG00000015599	5890	5268	1838	1714	2378	4743	3658	5010	4897	5202	4376	2689	2780	2863	3966	3296	4607	4294	3786.04	3582	4041	1.128	0.173	0.377821	0.667838	0.041	0.0261
ENSMUSG00000015605	1108	1475	619	587	780	1286	1110	1159	1283	979	1225	906	952	939	1075	1000	1066	1125	1029.7	1000	1066	1.065	0.091	0.533045	0.773064	0.022	0.0331
ENSMUSG00000015619	222	105	76	74	112	84	64	132	141	196	87	111	120	135	70	58	121	124	113.59	130	93	0.717	-0.481	0.119461	0.388966	0.0913	0.082
ENSMUSG00000015627	0	0	0	0	1	0	0	0	0	NA	NA	NA	NA	NA	NA	NA	NA	NA	NA	NA	NA	NA	NA	NA	NA	NA	NA
ENSMUSG00000015647	1590	934	592	379	977	945	1046	955	751	1404	776	866	615	1176	790	943	878	659	900.77	967	818	0.844	-0.245	0.260088	0.568812	0.0489	0.0345
ENSMUSG00000015652	27	20	16	5	13	19	15	24	22	NA	NA	NA	NA	NA	NA	NA	NA	NA	NA	NA	NA	NA	NA	NA	NA	NA	NA
ENSMUSG00000015653	3055	3251	2010	2700	2063	4213	3392	3833	3596	2698	2701	2940	4379	2484	3523	3057	3525	3153	3162.28	3040	3314	1.091	0.125	0.455727	0.724156	0.0299	0.0264
ENSMUSG00000015656	47402	45077	29340	34524	33176	51828	49234	45047	43503	41864	37448	42921	55999	39946	43342	44365	41423	38148	42828.6	43636	41820	0.958	-0.061	0.75831	0.899006	0.0423	0.0628
ENSMUSG00000015659	985	1058	303	283	581	1261	973	1136	1348	870	879	443	459	700	1055	877	1045	1182	834.3	670	1040	1.547	0.63	0.00300041	0.0576952	0.0472	0.0353
ENSMUSG00000015665	0	0	0	0	0	0	0	0	0	NA	NA	NA	NA	NA	NA	NA	NA	NA	NA	NA	NA	NA	NA	NA	NA	NA	NA
ENSMUSG00000015668	1073	1265	1076	1119	1118	1486	1505	1185	1053	948	1051	1574	1815	1346	1243	1356	1090	923	1260.64	1347	1153	0.857	-0.222	0.250833	0.560617	0.0389	0.0313
ENSMUSG00000015671	4728	5202	3783	3675	3771	4937	5092	4621	4590	4176	4322	5534	5961	4540	4129	4588	4249	4025	4613.8	4907	4248	0.866	-0.207	0.145326	0.430222	0.0213	0.0261
ENSMUSG00000015672	1028	1055	864	830	848	1048	1053	838	900	908	876	1264	1346	1021	876	949	771	789	977.86	1083	846	0.783	-0.354	0.0356001	0.215078	0.0288	0.0336
ENSMUSG00000015697	4753	4451	2688	2290	3421	4710	4214	4101	4519	4198	3698	3932	3714	4119	3939	3797	3771	3963	3903.46	3932	3868	0.983	-0.024	0.846072	0.938206	0.0161	0.026
ENSMUSG00000015702	73	60	75	39	60	79	62	51	65	64	50	110	63	72	66	56	47	57	65.04	72	56	0.792	-0.336	0.234844	0.54526	0.0688	0.0911
ENSMUSG00000015709	12587	11353	3756	3064	5847	10460	9541	10506	11259	11117	9432	5495	4970	7040	8747	8598	9661	9873	8325.73	7611	9220	1.211	0.276	0.181191	0.478971	0.0457	0.0295
ENSMUSG00000015711	2753	2538	1182	957	1350	2148	2033	2167	2558	2431	2108	1729	1552	1625	1796	1832	1993	2243	1923.42	1889	1966	1.04	0.056	0.730014	0.88572	0.0278	0.0285
ENSMUSG00000015714	13916	18722	16302	11393	9230	18988	21788	18285	9979	12290	15553	23848	18480	11113	15879	19633	16814	8751	15818	16257	15269	0.939	-0.09	0.713048	0.878819	0.0642	0.0389
ENSMUSG00000015721	0	0	0	0	0	0	0	1	1	NA	NA	NA	NA	NA	NA	NA	NA	NA	NA	NA	NA	NA	NA	NA	NA	NA	NA
ENSMUSG00000015733	11241	13040	5507	5802	5701	12787	11465	12342	12472	9928	10833	8056	9411	6864	10693	10331	11349	10937	9822.54	9018	10828	1.2	0.264	0.0919881	0.347388	0.0262	0.0313
ENSMUSG00000015745	934	1135	718	736	886	1059	968	887	904	825	943	1050	1194	1067	886	872	816	793	938.33	1016	842	0.83	-0.269	0.0767969	0.317165	0.0234	0.0341
ENSMUSG00000015747	1144	1180	689	589	882	1453	1092	1243	1338	1010	980	1008	955	1062	1215	984	1143	1173	1059.04	1003	1129	1.125	0.17	0.219578	0.528118	0.0196	0.0328
ENSMUSG00000015748	1895	1813	1004	928	1580	1734	1646	1497	1791	1674	1506	1469	1505	1902	1450	1483	1377	1571	1548.51	1611	1470	0.912	-0.133	0.330228	0.632742	0.0191	0.0298
ENSMUSG00000015749	6441	8594	4517	3995	4190	8157	7286	7735	7480	5689	7139	6608	6480	5045	6821	6566	7113	6559	6446.66	6192	6765	1.092	0.128	0.360364	0.655669	0.0207	0.0274
ENSMUSG00000015750	2570	2707	1539	1511	1606	2670	2900	2637	2175	2270	2249	2251	2451	1934	2233	2613	2425	1907	2259.2	2231	2294	1.029	0.041	0.778899	0.907664	0.022	0.0276
ENSMUSG00000015755	7759	8733	4686	3414	4573	7719	7173	7434	7378	6853	7255	6855	5538	5506	6455	6464	6836	6470	6470.12	6401	6556	1.024	0.034	0.803982	0.919654	0.0202	0.0274
ENSMUSG00000015757	2974	3271	2628	2085	3332	3403	3148	2927	3429	2627	2717	3844	3382	4012	2846	2837	2692	3007	3107.03	3316	2846	0.858	-0.22	0.155298	0.445343	0.0252	0.0264
ENSMUSG00000015759	4379	5321	3451	3531	3022	4917	4675	4183	4296	3867	4420	5048	5727	3639	4112	4213	3847	3767	4293.41	4540	3985	0.878	-0.188	0.21143	0.520171	0.0238	0.026
ENSMUSG00000015766	5676	4908	1944	2024	2832	5130	4282	5237	5126	5013	4077	2844	3283	3410	4290	3859	4816	4495	4009.59	3725	4365	1.171	0.228	0.161436	0.452926	0.0281	0.026
ENSMUSG00000015776	1357	1650	803	771	924	1385	1321	1296	1242	1198	1371	1175	1251	1113	1158	1190	1192	1089	1192.95	1222	1157	0.947	-0.078	0.558308	0.789278	0.0182	0.0318
ENSMUSG00000015787	2	1	0	3	1	2	1	3	3	NA	NA	NA	NA	NA	NA	NA	NA	NA	NA	NA	NA	NA	NA	NA	NA	NA	NA
ENSMUSG00000015790	2244	2394	1658	1509	1935	2145	2154	1907	2061	1982	1989	2425	2448	2330	1794	1941	1754	1807	2052.15	2235	1824	0.817	-0.292	0.0373333	0.219915	0.0203	0.0281
ENSMUSG00000015804	1715	1870	1212	1194	1353	1777	1712	1639	1780	1515	1554	1773	1937	1629	1486	1543	1507	1561	1611.53	1682	1524	0.907	-0.14	0.302578	0.607576	0.0191	0.0296
ENSMUSG00000015806	4603	5391	4596	4690	3876	5447	5919	5193	4288	4065	4479	6723	7607	4667	4555	5334	4775	3760	5107.31	5508	4606	0.837	-0.258	0.168929	0.462931	0.0369	0.0263
ENSMUSG00000015812	31	37	17	37	45	41	39	25	34	27	31	25	60	54	34	35	23	30	35.49	39	30	0.786	-0.347	0.297727	0.604227	0.0885	0.0959
ENSMUSG00000015829	21733	23667	9961	9251	8702	27401	27412	35781	22352	19194	19661	14572	15005	10478	22914	24701	32903	19601	19892.2	15782	25030	1.586	0.665	0.00163095	0.0399761	0.048	0.0436
ENSMUSG00000015837	18729	17706	9182	10445	13387	17570	17714	16407	16253	16541	14709	13432	16942	16119	14693	15962	15087	14252	15304.3	15549	14998	0.965	-0.052	0.73123	0.886125	0.0243	0.0383
ENSMUSG00000015839	1631	1779	1078	949	959	1937	2097	1919	1394	1440	1478	1577	1539	1155	1620	1890	1765	1222	1520.65	1438	1624	1.13	0.176	0.259079	0.567741	0.0254	0.03
ENSMUSG00000015843	402	374	243	168	351	391	362	328	390	355	311	355	273	423	327	326	302	342	334.79	343	324	0.944	-0.083	0.664247	0.850751	0.0363	0.0526
ENSMUSG00000015846	2931	2693	1087	1021	1439	2516	2255	2547	2102	2589	2237	1590	1656	1733	2104	2032	2342	1843	2014.01	1961	2080	1.06	0.084	0.619916	0.82519	0.0302	0.0282
ENSMUSG00000015850	307	213	168	120	200	211	294	213	160	271	177	246	195	241	176	265	196	140	211.87	226	194	0.86	-0.217	0.368043	0.660787	0.057	0.0655
ENSMUSG00000015852	399	944	559	501	395	1130	858	856	658	352	784	818	813	476	945	773	787	577	702.77	649	770	1.19	0.251	0.295178	0.601716	0.06	0.0376
ENSMUSG00000015854	6	8	5	4	4	4	3	0	4	NA	NA	NA	NA	NA	NA	NA	NA	NA	NA	NA	NA	NA	NA	NA	NA	NA	NA
ENSMUSG00000015869	2862	2656	1737	1697	2204	2819	2598	2478	2691	2528	2206	2541	2753	2654	2357	2341	2279	2360	2446.49	2536	2334	0.921	-0.119	0.376315	0.666388	0.0189	0.0273
ENSMUSG00000015879	1585	1357	591	390	934	1086	881	987	1662	1400	1127	865	633	1125	908	794	908	1457	1024	1030	1017	0.986	-0.02	0.927818	0.971988	0.0519	0.0332
ENSMUSG00000015880	45	138	83	75	43	122	99	107	61	40	115	121	122	52	102	89	98	53	88.04	90	86	0.96	-0.059	0.865849	0.946284	0.1194	0.0869
ENSMUSG00000015882	5045	5858	3789	2797	3215	6157	6154	6245	4853	4456	4867	5543	4537	3871	5149	5545	5743	4256	4885.06	4655	5173	1.111	0.152	0.29256	0.599921	0.0223	0.0262
ENSMUSG00000015889	2039	2114	1049	987	1357	2208	1892	1925	2022	1801	1756	1535	1601	1634	1846	1705	1770	1773	1713.45	1665	1774	1.065	0.09	0.500951	0.753362	0.0186	0.0292
ENSMUSG00000015890	0	3	1	0	0	3	0	4	0	NA	NA	NA	NA	NA	NA	NA	NA	NA	NA	NA	NA	NA	NA	NA	NA	NA	NA
ENSMUSG00000015932	12090	14217	8739	8239	8225	13097	13055	12034	11413	10678	11811	12784	13364	9903	10953	11764	11066	10008	11370.1	11708	10948	0.935	-0.097	0.517702	0.764543	0.0237	0.0333
ENSMUSG00000015937	5027	5500	3714	2785	4328	4924	4681	4296	4970	4440	4569	5433	4517	5211	4118	4218	3950	4358	4535.01	4834	4161	0.861	-0.216	0.0918747	0.347125	0.0172	0.0261
ENSMUSG00000015942	1399	1253	910	789	1350	1247	1134	1066	1315	1236	1041	1331	1280	1625	1043	1022	980	1153	1190.12	1303	1050	0.806	-0.311	0.0400756	0.228277	0.0234	0.0318
ENSMUSG00000015943	221	290	297	277	259	273	283	222	288	195	241	434	449	312	228	255	204	253	285.75	326	235	0.723	-0.467	0.0666942	0.294699	0.0646	0.0571
ENSMUSG00000015944	6920	6461	3082	2843	4748	6662	5374	5956	7037	6112	5367	4509	4611	5717	5571	4843	5477	6171	5375.27	5263	5516	1.048	0.067	0.63444	0.83264	0.0211	0.0265
ENSMUSG00000015947	152	161	106	48	87	167	205	177	113	134	134	155	78	105	140	185	163	99	132.43	121	147	1.206	0.27	0.313787	0.618522	0.0694	0.0783
ENSMUSG00000015950	437	396	348	225	322	412	446	410	299	386	329	509	365	388	345	402	377	262	373.59	395	346	0.877	-0.189	0.348658	0.646961	0.0404	0.0499
ENSMUSG00000015957	52	78	25	34	58	58	47	42	67	46	65	37	55	70	49	42	39	59	51.17	55	47	0.862	-0.215	0.445733	0.716623	0.0652	0.0933
ENSMUSG00000015961	5426	5187	2656	2728	3109	5385	4926	5203	5378	4792	4309	3885	4425	3743	4503	4439	4784	4716	4399.74	4231	4610	1.09	0.124	0.336699	0.637659	0.0175	0.0261
ENSMUSG00000015962	0	2	0	0	0	0	0	0	0	NA	NA	NA	NA	NA	NA	NA	NA	NA	NA	NA	NA	NA	NA	NA	NA	NA	NA
ENSMUSG00000015966	87	46	37	20	38	38	42	47	47	77	38	54	32	46	32	38	43	41	44.6	49	38	0.772	-0.373	0.22007	0.52851	0.0758	0.0943
ENSMUSG00000015968	2906	2825	1961	1266	2890	2914	2849	2840	3225	2567	2347	2869	2053	3480	2437	2567	2612	2828	2639.89	2663	2611	0.98	-0.029	0.858208	0.942731	0.027	0.0269
ENSMUSG00000015970	130	92	45	17	64	47	35	63	43	115	76	66	28	77	39	32	58	38	58.69	72	42	0.57	-0.812	0.0189921	0.156933	0.1071	0.092
ENSMUSG00000015971	2708	2591	1292	1161	1598	2470	2431	2393	2405	2392	2152	1890	1883	1924	2066	2191	2201	2109	2089.68	2048	2142	1.045	0.063	0.649159	0.842382	0.0202	0.028
ENSMUSG00000015980	576	559	322	358	397	627	522	552	551	509	464	471	581	478	524	470	508	483	498.7	501	496	0.993	-0.011	0.948468	0.980984	0.027	0.0434
ENSMUSG00000015981	1260	1417	667	511	1144	1272	1236	1021	1372	1113	1177	976	829	1377	1064	1114	939	1203	1087.95	1094	1080	0.986	-0.021	0.89935	0.96111	0.0277	0.0326
ENSMUSG00000015994	6344	7282	5556	5406	4550	7754	7532	6647	5799	5603	6050	8128	8769	5478	6484	6787	6112	5085	6499.61	6806	6117	0.899	-0.153	0.365515	0.659568	0.0304	0.0274
ENSMUSG00000016018	3448	3560	2077	2066	1979	4334	3720	3957	3942	3045	2957	3038	3351	2383	3624	3352	3639	3457	3205.22	2955	3518	1.191	0.252	0.0667621	0.294735	0.0199	0.0263
ENSMUSG00000016024	38	41	14	23	43	71	69	24	55	34	34	20	37	52	59	62	22	48	41	35	48	1.351	0.434	0.204197	0.510827	0.1014	0.0948
ENSMUSG00000016028	429	535	218	175	259	530	305	347	454	379	444	319	284	312	443	275	319	398	352.58	348	359	1.03	0.042	0.84075	0.936327	0.0445	0.0512
ENSMUSG00000016087	491	606	294	290	385	574	419	439	561	434	503	430	470	464	480	378	404	492	450.48	460	438	0.952	-0.071	0.683506	0.863591	0.0297	0.0455
ENSMUSG00000016128	1534	1696	847	700	789	1597	1340	1182	1228	1355	1409	1239	1135	950	1336	1207	1087	1077	1199.45	1218	1177	0.966	-0.05	0.740114	0.889721	0.0238	0.0317
ENSMUSG00000016150	1688	1782	1167	745	1802	2193	1784	2025	2945	1491	1480	1707	1208	2170	1834	1608	1862	2582	1771.4	1611	1972	1.223	0.291	0.116441	0.383954	0.0363	0.029
ENSMUSG00000016179	1699	1673	645	609	1023	1452	1324	1446	1751	1501	1390	944	988	1232	1214	1193	1330	1535	1258.44	1211	1318	1.087	0.12	0.468413	0.731722	0.0288	0.0314
ENSMUSG00000016181	1252	1217	608	525	723	1190	1108	1135	1242	1106	1011	889	852	871	995	998	1044	1089	983.86	946	1032	1.089	0.124	0.395521	0.682609	0.0216	0.0336
ENSMUSG00000016194	312	401	192	304	302	474	282	276	426	276	333	281	493	364	396	254	254	374	336.02	349	320	0.917	-0.125	0.58815	0.807109	0.0538	0.0526
ENSMUSG00000016200	698	879	305	327	571	1079	884	909	1131	616	730	446	530	688	902	797	836	992	726.37	602	882	1.461	0.547	0.00165227	0.0402628	0.0311	0.0371
ENSMUSG00000016206	96	101	63	60	90	139	94	95	111	85	84	92	97	108	116	85	87	97	94.69	93	96	1.037	0.052	0.828462	0.930199	0.0513	0.0856
ENSMUSG00000016239	102	80	96	80	110	220	218	297	213	90	66	140	130	132	184	196	273	187	155.5	112	210	1.892	0.92	0.000546014	0.0212577	0.0689	0.0742
ENSMUSG00000016252	2374	2952	3570	3366	3509	2811	2802	2296	2388	2097	2452	5223	5460	4225	2351	2525	2111	2094	3170.82	3891	2270	0.584	-0.777	0.00133241	0.035519	0.0603	0.0264
ENSMUSG00000016253	2248	2178	1021	940	1520	1843	1913	1892	1958	1985	1809	1494	1525	1830	1541	1724	1740	1717	1707.23	1729	1680	0.971	-0.042	0.771011	0.904774	0.0216	0.0292
ENSMUSG00000016255	0	5	1	14	0	4	1	0	3	NA	NA	NA	NA	NA	NA	NA	NA	NA	NA	NA	NA	NA	NA	NA	NA	NA	NA
ENSMUSG00000016256	832	1256	941	683	916	1204	1096	931	779	735	1043	1377	1108	1103	1007	988	856	683	988.81	1073	884	0.824	-0.279	0.132832	0.410132	0.0355	0.0335
ENSMUSG00000016257	2378	2789	1953	2036	1947	2848	2806	2400	2435	2100	2317	2857	3302	2344	2382	2529	2207	2135	2463.71	2584	2313	0.896	-0.159	0.316624	0.620898	0.0263	0.0272
ENSMUSG00000016262	1026	1068	368	379	771	1059	911	905	1131	906	887	538	615	928	886	821	832	992	822.81	775	883	1.137	0.185	0.314495	0.619261	0.035	0.0355
ENSMUSG00000016283	1	0	2	0	3	0	0	2	2	NA	NA	NA	NA	NA	NA	NA	NA	NA	NA	NA	NA	NA	NA	NA	NA	NA	NA
ENSMUSG00000016308	1580	1920	1416	1420	1396	2133	2043	1702	1719	1395	1595	2071	2303	1681	1784	1841	1565	1507	1749.25	1809	1674	0.926	-0.11	0.507099	0.757445	0.0288	0.0291
ENSMUSG00000016319	14172	14095	8390	9351	9360	14649	15457	14206	11865	12516	11709	12274	15168	11270	12250	13929	13063	10405	12509.3	12587	12412	0.986	-0.02	0.896571	0.959503	0.0257	0.0348
ENSMUSG00000016327	0	2	2	17	6	3	5	2	3	NA	NA	NA	NA	NA	NA	NA	NA	NA	NA	NA	NA	NA	NA	NA	NA	NA	NA
ENSMUSG00000016344	1366	1770	1606	1306	1453	1584	1793	1391	1406	1206	1470	2349	2118	1749	1325	1616	1279	1233	1594.06	1778	1363	0.767	-0.383	0.0406181	0.229648	0.0362	0.0297
ENSMUSG00000016346	14338	12627	3335	3651	6641	11703	9779	11615	13243	12663	10490	4879	5922	7996	9787	8812	10681	11613	9204.69	8390	10223	1.218	0.285	0.210771	0.51913	0.0555	0.0306
ENSMUSG00000016349	26274	26110	12536	16497	18686	28988	25964	26636	26214	23205	21691	18339	26759	22499	24242	23397	24493	22987	23067.9	22499	23780	1.057	0.08	0.638353	0.835287	0.0309	0.0469
ENSMUSG00000016356	790	658	713	589	731	856	1010	849	485	698	547	1043	955	880	716	910	781	425	772.77	825	708	0.86	-0.218	0.334989	0.636397	0.0529	0.0363
ENSMUSG00000016382	6355	6086	2938	3493	3358	7607	6876	7561	6168	5613	5056	4298	5666	4043	6361	6196	6953	5409	5510.51	4935	6230	1.262	0.336	0.0208152	0.16476	0.0225	0.0266
ENSMUSG00000016386	1626	1815	1033	815	1251	1721	1390	1389	1917	1436	1508	1511	1322	1506	1439	1253	1277	1681	1437.04	1457	1412	0.97	-0.045	0.75071	0.894974	0.0204	0.0304
ENSMUSG00000016409	2410	2644	2260	1691	2090	2671	2620	2456	2418	2128	2197	3306	2743	2516	2234	2361	2258	2120	2429.31	2578	2243	0.871	-0.2	0.199639	0.504324	0.0253	0.0273
ENSMUSG00000016427	1333	1659	1949	1991	1818	1661	1659	1419	1496	1177	1378	2851	3229	2189	1389	1495	1305	1312	1813.98	2165	1375	0.636	-0.654	0.00776312	0.097423	0.0622	0.0288
ENSMUSG00000016458	49	36	19	27	24	23	19	32	38	43	30	28	44	29	19	17	29	33	30.31	35	24	0.714	-0.485	0.129469	0.405111	0.0746	0.0966
ENSMUSG00000016477	2010	2471	1135	927	953	2211	2167	2332	1934	1775	2053	1660	1504	1147	1849	1953	2144	1696	1753.5	1628	1910	1.173	0.23	0.172539	0.468044	0.0299	0.029
ENSMUSG00000016481	1271	1353	719	725	800	1571	1371	1424	1324	1123	1124	1052	1176	963	1314	1235	1309	1161	1161.92	1088	1255	1.154	0.207	0.124872	0.398718	0.0185	0.032
ENSMUSG00000016487	3851	4698	3054	2448	3233	5474	4687	4533	4637	3401	3903	4468	3971	3893	4578	4224	4168	4066	4074.55	3927	4259	1.085	0.117	0.365905	0.65985	0.0178	0.026
ENSMUSG00000016493	420	382	277	198	461	487	548	463	531	371	317	405	321	555	407	494	426	466	418.02	394	448	1.138	0.186	0.354291	0.651949	0.0409	0.0471
ENSMUSG00000016494	1843	2126	1319	1435	1014	2402	2205	2229	1982	1628	1766	1930	2328	1221	2009	1987	2050	1738	1850.59	1775	1946	1.097	0.134	0.436057	0.710803	0.0311	0.0287
ENSMUSG00000016495	1025	1117	909	767	1077	1300	1188	1029	1153	905	928	1330	1244	1297	1087	1071	946	1011	1090.98	1141	1029	0.903	-0.147	0.358337	0.654229	0.0263	0.0326
ENSMUSG00000016496	119	123	66	76	68	133	104	130	138	105	102	97	123	82	111	94	120	121	106.05	102	112	1.096	0.132	0.577222	0.799861	0.0507	0.0834
ENSMUSG00000016498	1	4	2	2	4	4	2	0	4	NA	NA	NA	NA	NA	NA	NA	NA	NA	NA	NA	NA	NA	NA	NA	NA	NA	NA
ENSMUSG00000016503	916	1031	719	696	853	990	1034	812	834	809	857	1052	1129	1027	828	932	747	731	901.22	975	810	0.832	-0.266	0.0974765	0.356506	0.0261	0.0345
ENSMUSG00000016510	102	129	44	55	89	120	95	94	129	90	107	64	89	107	100	86	86	113	93.72	91	96	1.048	0.067	0.788868	0.912477	0.057	0.0857
ENSMUSG00000016520	315	421	191	165	242	376	377	399	340	278	350	279	268	291	314	340	367	298	309.51	293	330	1.122	0.166	0.381523	0.671486	0.0355	0.0547
ENSMUSG00000016524	4	13	1	5	3	7	4	7	6	NA	NA	NA	NA	NA	NA	NA	NA	NA	NA	NA	NA	NA	NA	NA	NA	NA	NA
ENSMUSG00000016526	186	201	80	82	114	186	209	195	183	164	167	117	133	137	156	188	179	160	155.8	144	171	1.183	0.243	0.276176	0.584879	0.047	0.0741
ENSMUSG00000016528	2313	2727	1206	1129	1059	2204	2258	2426	1966	2043	2265	1764	1831	1275	1843	2035	2231	1724	1890.17	1836	1958	1.066	0.092	0.585747	0.805024	0.0302	0.0286
ENSMUSG00000016529	0	1	0	0	0	0	2	0	1	NA	NA	NA	NA	NA	NA	NA	NA	NA	NA	NA	NA	NA	NA	NA	NA	NA	NA
ENSMUSG00000016534	7119	7260	4248	3172	3408	7844	8154	8192	6094	6287	6031	6214	5145	4103	6560	7348	7533	5344	6062.86	5556	6696	1.205	0.269	0.0895875	0.342845	0.0268	0.027
ENSMUSG00000016541	13482	14007	8034	8109	9236	14015	13181	13027	13361	11907	11636	11753	13153	11121	11720	11878	11979	11716	11873.7	11914	11823	0.992	-0.011	0.937418	0.976438	0.0207	0.034
ENSMUSG00000016552	1500	1772	670	653	894	1449	1293	1411	1776	1325	1472	980	1059	1076	1212	1165	1297	1557	1238.26	1182	1308	1.105	0.144	0.37084	0.662354	0.0267	0.0315
ENSMUSG00000016554	4627	5161	2651	2521	3107	4384	4391	4204	4427	4086	4288	3878	4089	3741	3666	3957	3866	3882	3939.23	4016	3843	0.957	-0.064	0.60506	0.816917	0.016	0.026
ENSMUSG00000016559	15739	21647	12103	9232	11886	16362	17465	15689	15072	13900	17983	17705	14975	14311	13683	15738	14427	13217	15104.4	15775	14266	0.904	-0.145	0.35601	0.65272	0.0262	0.038
ENSMUSG00000016619	2658	3344	1410	1668	1567	3096	2890	2930	2907	2347	2778	2063	2706	1887	2589	2604	2694	2549	2468.59	2356	2609	1.107	0.147	0.328811	0.631917	0.0239	0.0272
ENSMUSG00000016624	1133	1194	696	496	760	874	839	949	834	1001	992	1018	805	915	731	756	873	731	869.03	946	773	0.816	-0.293	0.050854	0.258532	0.0227	0.0349
ENSMUSG00000016626	0	0	0	0	0	0	0	0	0	NA	NA	NA	NA	NA	NA	NA	NA	NA	NA	NA	NA	NA	NA	NA	NA	NA	NA
ENSMUSG00000016637	1143	1066	822	704	1122	1013	1186	1092	1017	1009	886	1202	1142	1351	847	1069	1004	892	1044.69	1118	953	0.853	-0.229	0.151174	0.440116	0.0261	0.033
ENSMUSG00000016664	3070	3597	1909	2017	1560	3929	3576	3655	2728	2711	2988	2793	3272	1878	3286	3222	3361	2392	2878.16	2728	3065	1.124	0.168	0.321846	0.625298	0.0305	0.0266
ENSMUSG00000016756	3	8	7	3	16	16	16	10	13	NA	NA	NA	NA	NA	NA	NA	NA	NA	NA	NA	NA	NA	NA	NA	NA	NA	NA
ENSMUSG00000016757	1348	1248	589	641	725	1217	1090	1180	1231	1191	1037	862	1040	873	1018	982	1085	1079	1018.46	1001	1041	1.04	0.057	0.704701	0.874789	0.0228	0.0332
ENSMUSG00000016758	3	3	2	2	8	1	3	9	0	NA	NA	NA	NA	NA	NA	NA	NA	NA	NA	NA	NA	NA	NA	NA	NA	NA	NA
ENSMUSG00000016763	647	525	208	322	302	583	397	493	476	571	436	304	522	364	488	358	453	417	434.87	439	429	0.975	-0.036	0.862526	0.944564	0.0444	0.0462
ENSMUSG00000016831	4891	5071	2552	2346	2688	4787	4820	4624	4451	4320	4213	3733	3805	3236	4003	4343	4252	3903	3978.8	3861	4125	1.068	0.095	0.473833	0.735823	0.0186	0.026
ENSMUSG00000016833	674	826	650	635	728	692	735	618	613	595	686	951	1030	877	579	662	568	538	720.64	828	587	0.71	-0.494	0.00758646	0.0962888	0.0344	0.0373
ENSMUSG00000016918	418	347	193	181	350	466	352	355	423	369	288	282	294	421	390	317	326	371	339.89	331	351	1.06	0.084	0.671812	0.855673	0.0389	0.0522
ENSMUSG00000016921	11091	13528	9009	8220	9435	13541	13244	11342	11674	9795	11238	13179	13333	11360	11324	11934	10430	10237	11425.7	11781	10981	0.932	-0.101	0.501231	0.753579	0.0241	0.0334
ENSMUSG00000016933	8930	7651	4496	4040	6548	7020	6878	6836	7281	7887	6356	6577	6553	7884	5871	6198	6286	6385	6666.28	7051	6185	0.877	-0.189	0.160166	0.451399	0.0191	0.0276
ENSMUSG00000016940	1855	1763	1097	941	1533	1693	1734	1443	1555	1638	1465	1605	1526	1846	1416	1563	1327	1364	1527.63	1616	1418	0.877	-0.189	0.16038	0.451399	0.0186	0.0299
ENSMUSG00000016942	5	4	4	2	4	4	2	4	4	NA	NA	NA	NA	NA	NA	NA	NA	NA	NA	NA	NA	NA	NA	NA	NA	NA	NA
ENSMUSG00000016946	3868	4702	2210	1956	2190	4152	4032	4419	3803	3416	3906	3233	3173	2637	3472	3633	4064	3335	3429.86	3273	3626	1.108	0.147	0.304345	0.60858	0.0217	0.0262
ENSMUSG00000016982	2	2	0	0	0	4	3	1	0	NA	NA	NA	NA	NA	NA	NA	NA	NA	NA	NA	NA	NA	NA	NA	NA	NA	NA
ENSMUSG00000016984	498	483	268	236	388	502	485	461	576	440	401	392	383	467	420	437	424	505	429.88	417	446	1.071	0.099	0.565689	0.793512	0.0292	0.0465
ENSMUSG00000016995	1883	3178	1839	1820	1452	2863	2623	2331	2094	1663	2640	2690	2952	1748	2394	2364	2143	1836	2270.15	2339	2184	0.934	-0.098	0.59808	0.812172	0.0362	0.0276
ENSMUSG00000016998	0	0	0	0	0	0	0	0	0	NA	NA	NA	NA	NA	NA	NA	NA	NA	NA	NA	NA	NA	NA	NA	NA	NA	NA
ENSMUSG00000017000	0	0	0	0	0	0	0	0	0	NA	NA	NA	NA	NA	NA	NA	NA	NA	NA	NA	NA	NA	NA	NA	NA	NA	NA
ENSMUSG00000017002	206	472	385	376	223	483	410	282	243	182	392	563	610	269	404	369	259	213	362.38	403	311	0.775	-0.368	0.236159	0.546293	0.0992	0.0507
ENSMUSG00000017003	0	0	0	0	0	0	0	0	0	NA	NA	NA	NA	NA	NA	NA	NA	NA	NA	NA	NA	NA	NA	NA	NA	NA	NA
ENSMUSG00000017004	0	0	0	0	0	0	0	0	0	NA	NA	NA	NA	NA	NA	NA	NA	NA	NA	NA	NA	NA	NA	NA	NA	NA	NA
ENSMUSG00000017007	188	201	258	250	153	235	252	172	143	166	167	377	406	184	197	227	158	125	223.04	260	177	0.683	-0.55	0.0783093	0.32057	0.0974	0.0643
ENSMUSG00000017009	7375	7768	2897	2551	4090	5718	6226	6506	5719	6513	6453	4238	4138	4925	4782	5610	5983	5015	5295.21	5253	5348	1.017	0.025	0.879091	0.952022	0.0287	0.0264
ENSMUSG00000017049	0	0	0	0	0	0	0	0	0	NA	NA	NA	NA	NA	NA	NA	NA	NA	NA	NA	NA	NA	NA	NA	NA	NA	NA
ENSMUSG00000017057	412	406	201	200	235	524	402	405	451	364	337	294	324	283	438	362	372	395	352.32	320	392	1.222	0.289	0.110038	0.375566	0.0322	0.0513
ENSMUSG00000017064	0	0	0	0	0	0	0	0	0	NA	NA	NA	NA	NA	NA	NA	NA	NA	NA	NA	NA	NA	NA	NA	NA	NA	NA
ENSMUSG00000017119	10596	10964	5803	4955	6710	11962	11021	11365	10266	9358	9108	8489	8037	8079	10003	9931	10451	9002	9162.19	8614	9847	1.143	0.193	0.157072	0.447503	0.0198	0.0305
ENSMUSG00000017132	5951	6188	4040	2764	3665	5006	5868	5640	4091	5256	5141	5910	4483	4413	4186	5288	5186	3587	4827.84	5041	4562	0.905	-0.144	0.345481	0.644601	0.0246	0.0262
ENSMUSG00000017144	2012	1503	884	877	1333	1865	1879	1698	2169	1777	1249	1293	1423	1605	1560	1693	1561	1902	1562.51	1469	1679	1.142	0.192	0.190322	0.491164	0.0224	0.0298
ENSMUSG00000017146	317	413	242	229	222	456	329	345	405	280	343	354	371	267	381	296	317	355	329.56	323	337	1.046	0.065	0.737006	0.887834	0.0374	0.053
ENSMUSG00000017165	4	0	1	0	0	1	2	1	2	NA	NA	NA	NA	NA	NA	NA	NA	NA	NA	NA	NA	NA	NA	NA	NA	NA	NA
ENSMUSG00000017167	16086	15101	5592	6225	8134	15218	11133	15169	16216	14207	12545	8181	10097	9794	12726	10032	13949	14220	11750	10965	12732	1.161	0.215	0.23442	0.54523	0.0351	0.0338
ENSMUSG00000017176	1536	1673	1052	1165	1411	1811	1584	1435	1580	1357	1390	1539	1890	1699	1514	1427	1320	1386	1502.32	1575	1412	0.897	-0.156	0.275079	0.583885	0.0211	0.03
ENSMUSG00000017188	1263	1595	1538	1684	1466	1592	1562	1262	1511	1115	1325	2250	2731	1765	1331	1408	1160	1325	1601.27	1837	1306	0.712	-0.491	0.0241476	0.17767	0.0491	0.0296
ENSMUSG00000017195	19	9	9	3	18	13	8	6	11	NA	NA	NA	NA	NA	NA	NA	NA	NA	NA	NA	NA	NA	NA	NA	NA	NA	NA
ENSMUSG00000017204	6	9	5	5	3	4	8	3	5	NA	NA	NA	NA	NA	NA	NA	NA	NA	NA	NA	NA	NA	NA	NA	NA	NA	NA
ENSMUSG00000017210	4473	4071	2029	1775	3281	3652	3304	3261	3887	3950	3382	2968	2879	3951	3054	2977	2999	3409	3285.42	3426	3110	0.907	-0.14	0.33517	0.63661	0.0222	0.0263
ENSMUSG00000017211	0	0	0	0	0	0	0	0	0	NA	NA	NA	NA	NA	NA	NA	NA	NA	NA	NA	NA	NA	NA	NA	NA	NA	NA
ENSMUSG00000017221	6931	6861	3670	3530	4525	6017	6011	5944	5896	6121	5700	5369	5726	5448	5032	5417	5466	5170	5494.28	5673	5271	0.929	-0.106	0.393475	0.681126	0.0163	0.0266
ENSMUSG00000017264	2896	2842	1648	1355	2172	2799	2695	2581	2736	2558	2361	2411	2198	2615	2341	2429	2373	2399	2409.38	2429	2386	0.982	-0.026	0.844019	0.937295	0.0184	0.0273
ENSMUSG00000017286	3734	4412	2325	1877	2032	4140	4443	4288	3293	3298	3665	3401	3045	2447	3462	4004	3943	2888	3350.22	3171	3574	1.127	0.172	0.260267	0.568812	0.0248	0.0262
ENSMUSG00000017288	3404	3239	1646	1469	1983	3223	3155	3326	3257	3006	2691	2408	2383	2388	2695	2843	3058	2856	2703.14	2575	2863	1.111	0.152	0.264845	0.572617	0.0196	0.0268
ENSMUSG00000017291	7205	8281	4679	4499	4566	9684	9022	10129	10108	6363	6879	6845	7298	5498	8098	8130	9314	8864	7476.57	6577	8602	1.308	0.387	0.00477936	0.0753588	0.0201	0.0285
ENSMUSG00000017299	1119	1242	921	740	1111	1201	1214	1094	1194	988	1032	1347	1200	1338	1004	1094	1006	1047	1117.41	1181	1038	0.88	-0.185	0.207744	0.515063	0.022	0.0324
ENSMUSG00000017300	12	10	8	14	14	9	7	6	2	NA	NA	NA	NA	NA	NA	NA	NA	NA	NA	NA	NA	NA	NA	NA	NA	NA	NA
ENSMUSG00000017307	559	648	326	347	401	526	495	538	530	494	538	477	563	483	440	446	495	465	488.89	511	462	0.903	-0.147	0.369328	0.661204	0.0264	0.0438
ENSMUSG00000017309	4	6	6	0	2	4	6	5	7	NA	NA	NA	NA	NA	NA	NA	NA	NA	NA	NA	NA	NA	NA	NA	NA	NA	NA
ENSMUSG00000017310	0	0	0	0	0	0	0	0	0	NA	NA	NA	NA	NA	NA	NA	NA	NA	NA	NA	NA	NA	NA	NA	NA	NA	NA
ENSMUSG00000017311	0	0	3	0	2	0	0	2	1	NA	NA	NA	NA	NA	NA	NA	NA	NA	NA	NA	NA	NA	NA	NA	NA	NA	NA
ENSMUSG00000017314	4333	4525	2151	1899	2815	4778	4287	4102	4656	3827	3759	3147	3080	3389	3996	3863	3772	4083	3657.33	3440	3928	1.141	0.191	0.141341	0.424294	0.0178	0.0261
ENSMUSG00000017316	1	0	0	0	0	0	0	0	0	NA	NA	NA	NA	NA	NA	NA	NA	NA	NA	NA	NA	NA	NA	NA	NA	NA	NA
ENSMUSG00000017344	1493	1714	1285	1609	1300	2317	1920	1594	1650	1319	1424	1880	2610	1565	1938	1730	1466	1447	1708.65	1760	1645	0.936	-0.095	0.623597	0.826917	0.0396	0.0292
ENSMUSG00000017376	4107	4077	2249	2200	2135	4507	3938	4005	3834	3627	3387	3290	3568	2571	3769	3549	3683	3362	3422.88	3289	3591	1.092	0.127	0.363626	0.658532	0.0205	0.0262
ENSMUSG00000017386	2794	3220	1493	1186	1852	2023	2185	2459	2291	2468	2675	2184	1924	2230	1692	1969	2261	2009	2156.8	2296	1983	0.863	-0.213	0.155031	0.445022	0.0233	0.0279
ENSMUSG00000017390	66515	50830	32991	31397	42399	52844	60025	61948	46456	58744	42227	48262	50927	51051	44191	54089	56965	40738	49688.3	50242	48996	0.975	-0.036	0.861015	0.943747	0.0457	0.067
ENSMUSG00000017400	2749	3231	1300	1836	1838	3389	2617	2992	2872	2428	2684	1902	2978	2213	2834	2358	2751	2518	2518.55	2441	2615	1.072	0.1	0.520774	0.765483	0.0254	0.0271
ENSMUSG00000017404	9770	9918	9103	8022	10146	8741	9650	7811	7769	8629	8239	13317	13012	12216	7310	8696	7183	6813	9490.44	11083	7500	0.677	-0.563	0.00145676	0.0374218	0.0326	0.0309
ENSMUSG00000017405	348	289	193	146	274	253	237	227	276	307	240	282	237	330	212	214	209	242	252.49	279	219	0.784	-0.352	0.0846292	0.333348	0.0399	0.0604
ENSMUSG00000017412	6908	8448	6123	4900	5114	10938	9877	10544	9917	6101	7018	8957	7948	6158	9147	8900	9696	8696	8069.05	7236	9110	1.259	0.332	0.0263786	0.185488	0.0239	0.0292
ENSMUSG00000017417	656	857	339	357	600	923	738	708	720	579	712	496	579	722	772	665	651	631	645.34	618	680	1.099	0.137	0.422842	0.702316	0.0295	0.0388
ENSMUSG00000017418	1482	1709	694	817	893	2316	2017	2405	2339	1309	1420	1015	1325	1075	1937	1818	2212	2051	1573.47	1229	2004	1.63	0.705	1.66472e-06	0.000392521	0.0226	0.0297
ENSMUSG00000017421	9033	9234	4767	4288	6050	9864	9153	9057	9019	7978	7671	6974	6955	7285	8249	8248	8328	7909	7732.93	7373	8184	1.11	0.15	0.24504	0.554429	0.0178	0.0288
ENSMUSG00000017428	5328	5521	3336	3030	3809	5295	5006	4803	5211	4706	4587	4880	4915	4586	4428	4511	4417	4570	4622.06	4735	4482	0.947	-0.079	0.510603	0.759751	0.0152	0.0261
ENSMUSG00000017446	270	341	73	72	121	279	212	265	338	238	283	107	117	146	233	191	244	296	206.16	178	241	1.344	0.426	0.143573	0.427298	0.0866	0.066
ENSMUSG00000017453	292	230	185	183	251	331	190	160	301	258	191	271	297	302	277	171	147	264	241.97	264	215	0.817	-0.292	0.235988	0.546293	0.0602	0.0617
ENSMUSG00000017466	18530	19037	6746	6490	10673	17194	14533	15236	18578	16365	15815	9869	10527	12851	14379	13096	14010	16291	13689.2	13085	14444	1.104	0.142	0.426502	0.704219	0.0342	0.0363
ENSMUSG00000017478	3699	3932	1977	1341	2157	3030	2890	2977	2922	3267	3267	2892	2175	2597	2534	2604	2738	2562	2737.31	2840	2610	0.918	-0.123	0.4064	0.690646	0.0229	0.0268
ENSMUSG00000017485	8341	8448	4175	3426	5345	9907	8963	10525	10743	7367	7018	6108	5557	6436	8285	8077	9678	9421	7549.52	6497	8865	1.364	0.448	0.00138025	0.0363098	0.021	0.0285
ENSMUSG00000017491	400	374	254	259	291	507	393	469	528	353	311	372	420	350	424	354	431	463	386.49	361	418	1.16	0.214	0.237068	0.546811	0.0325	0.049
ENSMUSG00000017493	1298	2467	1123	2209	1083	2438	1673	1570	2131	1146	2049	1643	3583	1304	2039	1508	1444	1869	1842.72	1945	1715	0.882	-0.181	0.491766	0.748113	0.0731	0.0287
ENSMUSG00000017499	42	79	51	41	40	71	80	71	84	37	66	75	67	48	59	72	65	74	62.49	59	68	1.166	0.222	0.415332	0.69671	0.0633	0.0914
ENSMUSG00000017548	2574	3011	1344	1178	1700	3087	2751	2906	3113	2273	2501	1966	1911	2047	2582	2479	2672	2730	2351.23	2140	2616	1.222	0.289	0.0387892	0.224152	0.0205	0.0274
ENSMUSG00000017550	475	679	508	326	537	600	619	613	772	420	564	743	529	647	502	558	564	677	578.03	581	575	0.992	-0.012	0.951085	0.981528	0.0373	0.0406
ENSMUSG00000017561	872	941	521	580	650	1003	938	976	922	770	782	762	941	783	839	845	897	809	825.27	808	848	1.05	0.071	0.629588	0.830113	0.0219	0.0355
ENSMUSG00000017588	1	8	2	6	1	5	2	2	1	NA	NA	NA	NA	NA	NA	NA	NA	NA	NA	NA	NA	NA	NA	NA	NA	NA	NA
ENSMUSG00000017607	6	0	4	4	6	12	8	9	6	NA	NA	NA	NA	NA	NA	NA	NA	NA	NA	NA	NA	NA	NA	NA	NA	NA	NA
ENSMUSG00000017615	3753	3957	2790	2482	2989	3946	3754	3411	3868	3315	3287	4081	4026	3599	3300	3383	3137	3392	3502.14	3662	3303	0.902	-0.148	0.266339	0.574418	0.0186	0.0262
ENSMUSG00000017631	26738	24927	9603	8772	14246	23550	20960	24684	24814	23614	20708	14048	14228	17153	19694	18887	22698	21760	19199	17950	20760	1.156	0.21	0.264756	0.572617	0.0378	0.0428
ENSMUSG00000017639	21096	20853	6648	7263	9936	19588	15539	19226	20119	18631	17324	9725	11781	11963	16381	14002	17679	17643	15014.4	13885	16426	1.183	0.242	0.219947	0.528434	0.0418	0.0379
ENSMUSG00000017652	109	100	65	84	63	126	106	94	134	96	83	95	136	76	105	96	86	118	99.04	97	101	1.047	0.066	0.795945	0.915893	0.0593	0.0848
ENSMUSG00000017664	1457	1710	870	835	1237	1637	1406	1344	1531	1287	1421	1273	1354	1489	1369	1267	1236	1343	1337.59	1365	1304	0.955	-0.066	0.621107	0.825956	0.0184	0.0309
ENSMUSG00000017667	2220	2318	1074	1001	1370	2454	2046	2185	2215	1961	1926	1571	1624	1650	2052	1844	2009	1942	1842.02	1746	1962	1.123	0.167	0.22915	0.539322	0.0201	0.0287
ENSMUSG00000017670	6582	7074	3610	3142	4363	8077	7349	7960	6958	5813	5877	5281	5096	5253	6754	6622	7320	6102	6013.17	5464	6700	1.226	0.294	0.0217239	0.168514	0.0174	0.027
ENSMUSG00000017677	7207	7318	6967	5499	8524	11091	9756	8709	9848	6365	6079	10192	8920	10263	9275	8791	8008	8636	8503.32	8364	8678	1.038	0.053	0.761003	0.900392	0.0328	0.0297
ENSMUSG00000017679	2727	2997	1409	1511	1637	3188	3063	2857	3096	2408	2490	2061	2451	1971	2666	2760	2627	2715	2461.06	2276	2692	1.182	0.242	0.0798107	0.32367	0.02	0.0272
ENSMUSG00000017686	5033	5087	2622	2558	2903	5168	4752	5007	5224	4445	4226	3836	4149	3495	4322	4282	4604	4581	4215.6	4030	4447	1.103	0.142	0.270313	0.57861	0.0175	0.026
ENSMUSG00000017688	3	3	5	4	5	4	5	6	8	NA	NA	NA	NA	NA	NA	NA	NA	NA	NA	NA	NA	NA	NA	NA	NA	NA	NA
ENSMUSG00000017692	2572	2593	1170	1298	1592	2615	2239	2451	2425	2272	2154	1712	2105	1917	2187	2018	2254	2127	2082.7	2032	2146	1.056	0.078	0.576852	0.799692	0.0206	0.028
ENSMUSG00000017697	217	127	106	45	64	59	111	123	65	192	106	155	73	77	49	100	113	57	102.42	121	80	0.661	-0.598	0.0840906	0.332333	0.1155	0.0841
ENSMUSG00000017707	16907	15601	8613	7395	9148	15009	16584	16173	12958	14932	12961	12600	11995	11015	12551	14944	14872	11363	13025.8	12701	13432	1.058	0.081	0.606385	0.817759	0.0262	0.0355
ENSMUSG00000017713	184	194	151	138	175	211	205	182	214	163	161	221	224	211	176	185	167	188	188.37	196	179	0.918	-0.123	0.572825	0.797596	0.0451	0.069
ENSMUSG00000017715	3409	3480	1861	2122	2238	3391	2963	3094	3331	3011	2891	2722	3442	2695	2836	2670	2845	2921	2892.52	2952	2818	0.955	-0.067	0.61672	0.823392	0.0187	0.0266
ENSMUSG00000017716	191	301	190	183	176	284	257	195	195	169	250	278	297	212	237	232	179	171	224.98	241	205	0.853	-0.23	0.324877	0.627869	0.0534	0.0638
ENSMUSG00000017718	173	110	73	54	80	100	97	105	92	153	91	107	88	96	84	87	97	81	98.13	107	87	0.811	-0.303	0.236765	0.546639	0.0593	0.0849
ENSMUSG00000017720	0	1	1	0	0	0	0	0	1	NA	NA	NA	NA	NA	NA	NA	NA	NA	NA	NA	NA	NA	NA	NA	NA	NA	NA
ENSMUSG00000017721	4747	6067	2275	2201	2554	5259	4530	4972	5406	4192	5040	3328	3570	3075	4398	4082	4572	4741	4110.95	3841	4448	1.158	0.211	0.169668	0.464271	0.0251	0.026
ENSMUSG00000017723	5	6	7	5	3	7	3	1	4	NA	NA	NA	NA	NA	NA	NA	NA	NA	NA	NA	NA	NA	NA	NA	NA	NA	NA
ENSMUSG00000017724	2076	1762	1144	1155	1438	1583	1474	1571	2084	1833	1464	1674	1873	1731	1324	1328	1445	1827	1611.09	1715	1481	0.864	-0.211	0.156829	0.447193	0.023	0.0296
ENSMUSG00000017733	4	1	0	0	0	1	0	1	1	NA	NA	NA	NA	NA	NA	NA	NA	NA	NA	NA	NA	NA	NA	NA	NA	NA	NA
ENSMUSG00000017734	6528	7207	5578	4669	5394	6843	7189	6308	5812	5765	5987	8160	7573	6495	5723	6478	5801	5097	6342.04	6796	5775	0.85	-0.235	0.107533	0.372706	0.0224	0.0273
ENSMUSG00000017737	387	369	152	184	189	272	337	436	355	342	307	222	298	228	227	304	401	311	293.34	279	311	1.11	0.151	0.50135	0.753591	0.0507	0.0561
ENSMUSG00000017740	22979	22574	7991	8085	12788	21950	17347	21104	25151	20295	18753	11690	13114	15397	18356	15632	19406	22055	17188.7	15850	18862	1.19	0.251	0.188065	0.488427	0.0389	0.0405
ENSMUSG00000017747	851	796	721	618	743	831	711	660	787	752	661	1055	1002	895	695	641	607	690	777.48	873	658	0.755	-0.405	0.0177554	0.150938	0.0293	0.0363
ENSMUSG00000017754	2614	2374	1830	1842	2537	3193	2989	2615	2482	2309	1972	2677	2988	3055	2670	2693	2405	2176	2549.46	2600	2486	0.957	-0.064	0.689944	0.867461	0.0269	0.0271
ENSMUSG00000017756	363	369	157	134	268	372	318	265	353	321	307	230	217	323	311	287	244	310	283.08	280	288	1.027	0.038	0.855061	0.941563	0.0425	0.0571
ENSMUSG00000017760	4328	5048	3529	2875	3277	5039	5655	4874	3393	3822	4194	5163	4663	3946	4214	5096	4482	2975	4283.85	4358	4192	0.962	-0.056	0.730802	0.886125	0.0277	0.026
ENSMUSG00000017764	716	849	388	386	530	797	643	643	860	632	705	568	626	638	667	579	591	754	640.09	634	648	1.021	0.03	0.85126	0.940339	0.0264	0.039
ENSMUSG00000017765	2788	2654	1523	1326	1506	2609	2622	2739	2359	2462	2205	2228	2151	1813	2182	2363	2519	2069	2221.23	2172	2283	1.051	0.072	0.615938	0.823004	0.0214	0.0277
ENSMUSG00000017767	48	33	40	12	29	31	45	48	27	42	27	59	19	35	26	41	44	24	35.22	36	34	0.918	-0.123	0.718182	0.88111	0.0963	0.0958
ENSMUSG00000017774	1994	1502	732	621	1250	1382	1431	1343	1463	1761	1248	1071	1007	1505	1156	1289	1235	1283	1283.9	1318	1241	0.94	-0.089	0.603514	0.815732	0.0306	0.0312
ENSMUSG00000017776	8593	9283	3716	3957	3697	9814	8770	9543	9191	7589	7712	5436	6418	4451	8207	7903	8775	8060	7172.42	6321	8236	1.303	0.381	0.0205996	0.163828	0.029	0.0281
ENSMUSG00000017778	3358	4169	4530	4706	3573	3922	4012	3409	3319	2966	3463	6627	7633	4302	3280	3615	3135	2910	4214.64	4998	3235	0.648	-0.627	0.00651455	0.0888112	0.0551	0.026
ENSMUSG00000017781	16812	18695	8478	9925	10441	17938	15951	16160	17580	14848	15531	12402	16099	12572	15001	14374	14860	15416	14566.9	14290	14913	1.044	0.061	0.686831	0.865766	0.0248	0.0374
ENSMUSG00000017801	1179	1284	874	945	1000	1447	1281	1218	1166	1041	1067	1279	1533	1204	1210	1154	1120	1022	1181.14	1225	1126	0.921	-0.118	0.432245	0.707683	0.0232	0.0319
ENSMUSG00000017802	4060	4465	1997	1997	2659	4286	3971	3618	3818	3586	3709	2921	3239	3202	3584	3578	3327	3348	3388.3	3331	3459	1.038	0.054	0.680546	0.861298	0.018	0.0262
ENSMUSG00000017817	86	68	32	41	33	63	39	47	67	76	56	47	67	40	53	35	43	59	52.81	57	48	0.829	-0.27	0.347159	0.646041	0.0688	0.093
ENSMUSG00000017830	113	94	77	68	83	94	103	88	98	100	78	113	110	100	79	93	81	86	93.23	100	85	0.849	-0.237	0.32686	0.629795	0.0508	0.0859
ENSMUSG00000017831	9766	10716	4812	4460	4883	9720	9990	10155	8650	8625	8902	7039	7234	5879	8128	9002	9338	7585	7970.5	7536	8513	1.13	0.176	0.25177	0.561315	0.0251	0.029
ENSMUSG00000017832	0	0	0	0	0	1	0	0	0	NA	NA	NA	NA	NA	NA	NA	NA	NA	NA	NA	NA	NA	NA	NA	NA	NA	NA
ENSMUSG00000017837	1490	1481	778	704	721	1426	1391	1324	1177	1316	1230	1138	1142	868	1193	1253	1217	1032	1154.45	1139	1174	1.03	0.043	0.776678	0.906801	0.0235	0.0321
ENSMUSG00000017843	9871	10851	4608	4609	4895	10802	9920	10158	9677	8718	9015	6741	7476	5894	9033	8939	9341	8486	8182.47	7569	8950	1.182	0.242	0.112084	0.378035	0.0247	0.0293
ENSMUSG00000017858	1412	1459	808	734	874	1601	1433	1486	1415	1247	1212	1182	1191	1052	1339	1291	1366	1241	1235.72	1177	1309	1.112	0.154	0.247833	0.557373	0.0181	0.0315
ENSMUSG00000017861	122	156	113	87	124	130	123	113	132	108	130	165	141	149	109	111	104	116	125.81	139	110	0.795	-0.33	0.155844	0.445878	0.0491	0.0798
ENSMUSG00000017868	668	635	651	581	388	656	721	610	411	590	528	952	942	467	549	650	561	360	622.12	696	530	0.763	-0.391	0.105565	0.369356	0.0597	0.0394
ENSMUSG00000017897	379	519	190	230	358	384	414	397	442	335	431	278	373	431	321	373	365	388	366.09	370	362	0.977	-0.033	0.864191	0.945641	0.037	0.0503
ENSMUSG00000017922	0	0	0	0	0	0	0	0	0	NA	NA	NA	NA	NA	NA	NA	NA	NA	NA	NA	NA	NA	NA	NA	NA	NA	NA
ENSMUSG00000017929	3898	3585	1252	1449	1947	3485	2978	3347	3925	3443	2978	1832	2350	2344	2914	2684	3078	3442	2784.95	2589	3030	1.169	0.225	0.194613	0.497257	0.0321	0.0267
ENSMUSG00000017943	3591	3322	1611	1514	2600	2894	2585	2876	3263	3171	2760	2357	2456	3131	2420	2329	2645	2861	2681.09	2775	2564	0.924	-0.115	0.433562	0.708745	0.0224	0.0269
ENSMUSG00000017950	4	3	1	1	0	1	0	0	3	NA	NA	NA	NA	NA	NA	NA	NA	NA	NA	NA	NA	NA	NA	NA	NA	NA	NA
ENSMUSG00000017969	281	163	119	91	156	135	145	117	135	248	135	174	148	188	113	131	108	118	151.4	179	118	0.656	-0.608	0.0131701	0.128261	0.0562	0.075
ENSMUSG00000017978	1122	1172	462	363	819	1474	1092	1251	1761	991	974	676	589	986	1233	984	1150	1544	1014.07	843	1228	1.454	0.54	0.00456232	0.0741431	0.038	0.0333
ENSMUSG00000017999	2815	2851	1928	1575	2247	2451	2330	2264	2439	2486	2368	2820	2555	2706	2050	2100	2082	2139	2367.25	2587	2093	0.809	-0.306	0.0221725	0.170037	0.0185	0.0274
ENSMUSG00000018001	2522	2196	788	791	1131	2096	1744	1983	2255	2227	1824	1153	1283	1362	1753	1572	1823	1977	1663.84	1570	1781	1.133	0.181	0.3367	0.637659	0.0373	0.0294
ENSMUSG00000018008	526	604	469	313	503	625	759	582	444	465	502	686	508	606	523	684	535	389	544.1	553	533	0.964	-0.053	0.787526	0.911747	0.039	0.0417
ENSMUSG00000018012	1598	1520	750	782	1266	1120	1063	1013	1762	1411	1263	1097	1268	1524	937	958	932	1545	1215.01	1313	1093	0.832	-0.265	0.12991	0.405209	0.0316	0.0316
ENSMUSG00000018040	3099	3633	2378	2483	2561	3613	3462	2996	3154	2737	3018	3479	4028	3084	3021	3120	2755	2766	3111.86	3269	2916	0.892	-0.164	0.255971	0.565165	0.0219	0.0264
ENSMUSG00000018042	5820	5854	3838	3008	4096	4778	5325	5140	4562	5140	4863	5615	4879	4932	3996	4798	4727	4000	4772.21	5086	4380	0.861	-0.215	0.10093	0.362278	0.0181	0.0262
ENSMUSG00000018068	1770	2047	1759	1375	1759	2465	2399	2192	2208	1563	1701	2573	2230	2118	2061	2162	2016	1936	2040.03	2037	2044	1.004	0.006	0.970535	0.988345	0.0275	0.0282
ENSMUSG00000018076	4722	4723	1889	1343	2584	3984	3306	3505	3983	4170	3924	2763	2178	3111	3332	2979	3223	3493	3241.51	3229	3257	1.008	0.011	0.949571	0.981071	0.0332	0.0263
ENSMUSG00000018102	1770	2758	2122	1912	1855	2140	2172	2019	1399	1563	2291	3104	3101	2234	1790	1957	1857	1227	2124.86	2459	1708	0.695	-0.525	0.00989698	0.110604	0.0429	0.0279
ENSMUSG00000018126	64	58	36	6	55	31	33	41	69	57	48	53	10	66	26	30	38	61	43.02	47	39	0.817	-0.291	0.462134	0.728291	0.1441	0.0945
ENSMUSG00000018143	566	712	317	280	330	579	689	608	529	500	591	464	454	397	484	621	559	464	503.85	481	532	1.103	0.142	0.43157	0.707229	0.0329	0.0431
ENSMUSG00000018160	4468	4479	2424	2064	2648	4710	3959	4361	4712	3946	3721	3546	3348	3188	3939	3568	4010	4132	3710.86	3550	3912	1.102	0.14	0.279076	0.588044	0.0176	0.0261
ENSMUSG00000018166	3633	3633	3119	2470	1972	5013	4826	4466	2222	3209	3018	4563	4006	2374	4192	4349	4107	1948	3529.61	3434	3649	1.063	0.088	0.694853	0.869622	0.0535	0.0261
ENSMUSG00000018167	1406	1420	980	769	890	1335	1562	1398	979	1242	1180	1434	1247	1072	1116	1408	1286	858	1204.67	1235	1167	0.945	-0.081	0.614822	0.822469	0.0268	0.0317
ENSMUSG00000018168	13	23	7	5	15	10	5	5	18	NA	NA	NA	NA	NA	NA	NA	NA	NA	NA	NA	NA	NA	NA	NA	NA	NA	NA
ENSMUSG00000018169	176	271	162	176	171	255	221	206	216	155	225	237	285	206	213	199	189	189	211.13	222	198	0.895	-0.159	0.477649	0.738145	0.0487	0.0657
ENSMUSG00000018171	5515	6323	4457	4138	3871	6554	6834	6131	4912	4871	5253	6520	6712	4661	5481	6158	5638	4307	5511.2	5603	5396	0.963	-0.054	0.729438	0.885599	0.0258	0.0266
ENSMUSG00000018189	1909	1999	1431	1656	1738	1991	1940	1814	1819	1686	1661	2093	2686	2093	1665	1748	1668	1595	1877.24	2044	1669	0.817	-0.291	0.0703082	0.302085	0.0268	0.0286
ENSMUSG00000018196	2544	2550	2042	1986	2381	3256	2861	2688	2794	2247	2118	2987	3221	2867	2723	2578	2472	2450	2629.27	2688	2556	0.951	-0.072	0.641549	0.837701	0.025	0.027
ENSMUSG00000018199	3136	3704	2293	1836	2346	4311	3819	3781	3607	2770	3077	3354	2978	2825	3605	3441	3477	3163	3187.81	3001	3422	1.14	0.19	0.146435	0.432252	0.0179	0.0263
ENSMUSG00000018209	2184	2238	914	916	1135	2547	2127	2346	2336	1929	1859	1337	1486	1367	2130	1917	2157	2048	1803.32	1596	2063	1.292	0.369	0.0165147	0.144901	0.025	0.0289
ENSMUSG00000018211	0	3	0	0	2	1	0	0	0	NA	NA	NA	NA	NA	NA	NA	NA	NA	NA	NA	NA	NA	NA	NA	NA	NA	NA
ENSMUSG00000018217	7355	13462	1250	1008	4205	12160	5296	2460	3292	6496	11184	1829	1635	5063	10169	4772	2262	2887	5144.02	5241	5022	0.958	-0.062	0.895594	0.959181	0.2353	0.0264
ENSMUSG00000018238	86	71	70	63	57	75	76	58	47	76	59	102	102	69	63	68	53	41	70.43	82	56	0.698	-0.519	0.0634457	0.287532	0.0672	0.0902
ENSMUSG00000018239	447	461	338	300	410	424	398	328	449	395	383	494	487	494	355	359	302	394	406.78	451	352	0.783	-0.352	0.0553617	0.269109	0.0332	0.0478
ENSMUSG00000018259	0	0	1	0	0	0	0	0	0	NA	NA	NA	NA	NA	NA	NA	NA	NA	NA	NA	NA	NA	NA	NA	NA	NA	NA
ENSMUSG00000018263	2	3	0	2	0	2	0	1	1	NA	NA	NA	NA	NA	NA	NA	NA	NA	NA	NA	NA	NA	NA	NA	NA	NA	NA
ENSMUSG00000018286	4240	4984	3921	3680	4175	4176	4556	3674	4114	3745	4140	5736	5969	5027	3492	4105	3378	3608	4355.66	4923	3646	0.741	-0.433	0.00590637	0.0847317	0.0258	0.0261
ENSMUSG00000018287	2364	2484	1941	1688	2124	2416	2321	2061	2273	2088	2064	2839	2738	2557	2020	2091	1895	1993	2254.07	2457	2000	0.815	-0.296	0.0456734	0.244766	0.0227	0.0276
ENSMUSG00000018293	5252	6604	7400	6053	6076	6365	6870	5611	5693	4638	5486	10825	9818	7316	5323	6191	5160	4992	6638.83	7617	5416	0.711	-0.492	0.0215652	0.168062	0.0479	0.0276
ENSMUSG00000018322	1513	1854	1143	1171	1241	1767	1828	1537	1481	1336	1540	1672	1899	1494	1478	1647	1413	1299	1531.02	1588	1459	0.919	-0.121	0.402323	0.687635	0.0216	0.0299
ENSMUSG00000018326	37553	38934	24090	22741	28927	36699	34033	32158	37626	33166	32345	35241	36887	34830	30690	30668	29571	32995	32932.4	34494	30981	0.898	-0.155	0.376755	0.666869	0.0326	0.0558
ENSMUSG00000018334	2641	2300	936	802	1331	1926	1710	1793	2010	2332	1911	1369	1301	1603	1611	1541	1649	1763	1675.43	1703	1641	0.962	-0.056	0.751488	0.894974	0.0322	0.0293
ENSMUSG00000018339	2345	2864	1834	1922	2400	2659	2377	1852	2114	2071	2379	2683	3118	2890	2224	2142	1703	1854	2340.33	2628	1981	0.754	-0.407	0.0102995	0.112402	0.0261	0.0275
ENSMUSG00000018340	6929	6966	3178	4296	3564	7524	6379	7197	5987	6120	5787	4649	6968	4291	6292	5748	6618	5250	5747.05	5563	5977	1.074	0.104	0.509977	0.759208	0.0263	0.0268
ENSMUSG00000018341	2	3	9	3	0	6	4	2	3	NA	NA	NA	NA	NA	NA	NA	NA	NA	NA	NA	NA	NA	NA	NA	NA	NA	NA
ENSMUSG00000018347	567	704	441	375	518	603	635	565	552	501	585	645	608	624	504	572	520	484	560.31	593	520	0.878	-0.187	0.257954	0.566933	0.0272	0.0412
ENSMUSG00000018362	1019	1061	626	688	557	1135	1051	921	991	900	881	916	1116	671	949	947	847	869	899.55	897	903	1.008	0.011	0.944332	0.979253	0.0272	0.0345
ENSMUSG00000018363	2669	2918	1457	1181	1477	3203	2756	3160	2861	2357	2424	2131	1916	1778	2679	2483	2906	2509	2353.72	2121	2644	1.246	0.317	0.0293452	0.195568	0.0223	0.0274
ENSMUSG00000018372	1427	1410	1058	812	1268	1501	1467	1268	1267	1260	1171	1548	1317	1527	1255	1322	1166	1111	1297.49	1365	1214	0.89	-0.168	0.247306	0.55696	0.0217	0.0311
ENSMUSG00000018377	5101	5024	2180	1959	2560	4845	4398	4963	5016	4505	4174	3189	3178	3082	4052	3963	4564	4399	3900.55	3626	4244	1.17	0.227	0.126794	0.401259	0.0234	0.026
ENSMUSG00000018378	5145	5793	4708	3481	5273	4805	5023	4412	4891	4544	4813	6887	5646	6349	4018	4526	4057	4289	5014.41	5648	4222	0.748	-0.419	0.00466875	0.0747835	0.0229	0.0263
ENSMUSG00000018379	12307	14739	7863	7609	9302	15689	13621	12878	14906	10869	12244	11503	12342	11200	13120	12274	11842	13071	12051.8	11632	12577	1.081	0.113	0.423145	0.702333	0.0211	0.0342
ENSMUSG00000018381	155	186	128	103	118	197	165	159	131	137	155	187	167	142	165	149	146	115	151.37	158	144	0.914	-0.129	0.569457	0.795793	0.0482	0.075
ENSMUSG00000018387	242	290	262	258	271	396	290	227	256	214	241	383	418	326	331	261	209	224	289.82	316	256	0.813	-0.298	0.224667	0.534388	0.0601	0.0566
ENSMUSG00000018395	8126	9669	8504	7769	8841	10256	9272	8758	10090	7177	8033	12440	12602	10645	8577	8355	8053	8848	9414.4	10179	8458	0.831	-0.267	0.133908	0.411859	0.0335	0.0308
ENSMUSG00000018398	13567	17403	11091	9512	8119	17373	16987	16301	13042	11982	14458	16225	15429	9776	14528	15307	14990	11437	13792.3	13574	14066	1.036	0.051	0.771465	0.904985	0.0334	0.0364
ENSMUSG00000018401	8641	7741	3308	3190	3844	7913	6688	7439	7551	7632	6431	4839	5174	4628	6617	6027	6841	6622	6090.05	5741	6527	1.137	0.185	0.242795	0.55211	0.0266	0.027
ENSMUSG00000018405	564	533	284	333	388	538	558	467	576	498	443	415	540	467	450	503	429	505	472.33	473	472	0.999	-0.002	0.989968	0.996168	0.0287	0.0445
ENSMUSG00000018411	28765	29267	20061	17238	24037	27078	24178	23035	30447	25405	24314	29347	27961	28942	22644	21787	21182	26699	25364.5	27194	23078	0.849	-0.237	0.169251	0.463298	0.0314	0.0492
ENSMUSG00000018412	5212	4648	2001	1866	2568	4688	4068	4523	4797	4603	3861	2927	3027	3092	3920	3666	4159	4207	3718.03	3502	3988	1.138	0.187	0.224251	0.533795	0.025	0.0261
ENSMUSG00000018415	3976	3939	1426	1499	1955	4548	3549	4135	4035	3512	3272	2086	2431	2354	3803	3198	3802	3538	3110.82	2731	3585	1.312	0.392	0.0182057	0.152696	0.0293	0.0264
ENSMUSG00000018417	1753	2186	1217	1061	1419	2401	2058	2128	2424	1548	1816	1780	1721	1709	2008	1854	1957	2126	1835.43	1715	1986	1.158	0.212	0.115735	0.383019	0.0189	0.0288
ENSMUSG00000018425	1995	2071	1121	900	1051	2208	2091	2291	1800	1762	1720	1640	1460	1265	1846	1884	2107	1578	1695.94	1569	1854	1.181	0.24	0.115069	0.382265	0.0242	0.0292
ENSMUSG00000018427	4918	7032	3646	3225	2476	7290	6840	6705	4768	4343	5842	5334	5231	2981	6096	6164	6166	4181	5148.67	4746	5652	1.191	0.252	0.174495	0.47071	0.0367	0.0264
ENSMUSG00000018428	2402	2455	1197	1080	1536	2310	2050	2184	2272	2121	2039	1751	1752	1849	1932	1847	2008	1992	1921.43	1902	1945	1.022	0.031	0.821009	0.927184	0.0193	0.0285
ENSMUSG00000018433	1820	1951	736	770	1054	1764	1509	1714	1933	1607	1621	1077	1249	1269	1475	1360	1576	1695	1436.56	1365	1526	1.117	0.16	0.301537	0.606864	0.025	0.0304
ENSMUSG00000018442	1958	2238	1270	1191	1233	2477	2301	2185	2093	1729	1859	1858	1932	1485	2071	2073	2009	1835	1872.48	1773	1997	1.127	0.173	0.21516	0.523779	0.0202	0.0286
ENSMUSG00000018446	3529	3882	2804	2818	3100	3527	3858	3325	3215	3117	3225	4102	4571	3733	2950	3476	3058	2819	3449.99	3750	3076	0.821	-0.285	0.0564557	0.271588	0.0233	0.0262
ENSMUSG00000018449	776	746	481	365	619	676	760	639	702	685	620	704	592	745	565	685	588	616	644.38	669	614	0.916	-0.126	0.43031	0.70664	0.0256	0.0389
ENSMUSG00000018451	11563	9970	5662	5920	9653	9282	8375	7380	9879	10212	8283	8283	9602	11623	7762	7547	6786	8663	8751.24	9601	7690	0.801	-0.32	0.0351683	0.214092	0.0243	0.03
ENSMUSG00000018459	1229	2041	896	1295	804	2404	2141	2158	1903	1085	1696	1311	2101	968	2010	1929	1984	1669	1639.24	1432	1898	1.326	0.407	0.0404858	0.229361	0.0419	0.0295
ENSMUSG00000018470	2037	2141	1486	1901	1762	2510	2168	2128	2003	1799	1779	2174	3083	2122	2099	1954	1957	1756	2080.27	2191	1942	0.887	-0.173	0.312353	0.617077	0.0308	0.0281
ENSMUSG00000018474	21093	22268	9854	8412	15144	22948	17788	19128	23656	18629	18499	14415	13645	18234	19191	16029	17589	20744	17441.7	16684	18388	1.102	0.14	0.406265	0.690615	0.0305	0.0408
ENSMUSG00000018476	4651	4823	3322	2892	3254	4303	5841	6530	4321	4108	4007	4860	4691	3918	3598	5263	6005	3789	4470.97	4317	4664	1.081	0.112	0.491515	0.748113	0.0281	0.0261
ENSMUSG00000018479	7	14	5	5	1	10	14	19	6	NA	NA	NA	NA	NA	NA	NA	NA	NA	NA	NA	NA	NA	NA	NA	NA	NA	NA
ENSMUSG00000018481	11229	12259	4932	5095	5256	13755	12324	14549	14184	9917	10184	7215	8264	6329	11503	11105	13379	12438	10037.1	8382	12106	1.444	0.53	0.00132347	0.035519	0.0292	0.0316
ENSMUSG00000018486	16	36	8	10	27	16	20	24	24	NA	NA	NA	NA	NA	NA	NA	NA	NA	NA	NA	NA	NA	NA	NA	NA	NA	NA
ENSMUSG00000018500	896	821	493	455	594	890	795	808	784	791	682	721	738	715	744	716	743	687	726.55	729	722	0.991	-0.013	0.926817	0.971852	0.0215	0.0371
ENSMUSG00000018501	10858	10592	9186	6605	9859	11075	10045	10303	11372	9590	8799	13438	10714	11871	9262	9052	9474	9972	10241.2	10882	9440	0.868	-0.205	0.187385	0.487509	0.0255	0.0319
ENSMUSG00000018507	607	567	267	288	414	607	569	487	597	536	471	391	467	498	508	513	448	524	483.89	473	498	1.052	0.073	0.666158	0.852024	0.0289	0.0439
ENSMUSG00000018509	520	553	462	382	607	632	546	478	635	459	459	676	620	731	529	492	440	557	551.32	589	504	0.858	-0.221	0.243214	0.552388	0.0363	0.0415
ENSMUSG00000018537	1566	1774	851	611	1655	1355	1219	995	1737	1383	1474	1245	991	1993	1133	1098	915	1523	1306.14	1417	1167	0.823	-0.28	0.156403	0.446544	0.0406	0.0311
ENSMUSG00000018541	1773	2078	1553	1207	1593	1865	1851	1703	1579	1566	1726	2272	1958	1918	1560	1668	1566	1385	1735.35	1888	1545	0.819	-0.289	0.0534411	0.264005	0.023	0.0291
ENSMUSG00000018543	69	104	57	74	71	120	104	81	79	61	86	83	120	85	100	94	74	69	86.01	87	84	0.975	-0.036	0.893129	0.958084	0.0649	0.0873
ENSMUSG00000018547	8844	8644	2224	2388	3393	7282	5878	7465	8873	7811	7181	3253	3873	4085	6090	5297	6865	7781	5803.98	5241	6508	1.241	0.312	0.173319	0.468863	0.0562	0.0268
ENSMUSG00000018548	12543	15047	5864	7255	7268	18919	14164	17085	17415	11078	12500	8578	11768	8751	15821	12763	15711	15271	12471.3	10535	14892	1.413	0.499	0.00213967	0.0477603	0.0284	0.0348
ENSMUSG00000018554	227	138	109	55	201	139	132	155	170	200	115	159	89	242	116	119	143	149	148.07	161	132	0.815	-0.294	0.30282	0.607718	0.0797	0.0755
ENSMUSG00000018559	2496	2707	1749	1752	1999	2457	2485	2162	2382	2204	2249	2559	2842	2407	2055	2239	1988	2089	2292.38	2452	2093	0.854	-0.228	0.101941	0.363854	0.0201	0.0276
ENSMUSG00000018565	2173	2357	1504	1463	1706	2366	2344	2032	2221	1919	1958	2200	2373	2054	1979	2112	1869	1948	2045.73	2101	1977	0.941	-0.087	0.526722	0.769216	0.0196	0.0281
ENSMUSG00000018566	2684	1810	900	464	1430	1153	1783	2050	1350	2370	1504	1317	753	1722	964	1607	1885	1184	1478.33	1533	1410	0.919	-0.122	0.635035	0.832964	0.0696	0.0302
ENSMUSG00000018567	7102	8534	6264	5670	6241	7801	8121	7072	6547	6272	7090	9164	9197	7515	6524	7318	6503	5741	7258.09	7848	6522	0.831	-0.267	0.0809346	0.325782	0.0246	0.0282
ENSMUSG00000018569	0	0	0	0	0	1	0	0	1	NA	NA	NA	NA	NA	NA	NA	NA	NA	NA	NA	NA	NA	NA	NA	NA	NA	NA
ENSMUSG00000018570	69	53	45	46	57	54	53	46	49	61	44	66	75	69	45	48	42	43	54.69	63	44	0.717	-0.481	0.0670773	0.2954	0.0537	0.0928
ENSMUSG00000018572	1753	1768	1135	1278	1485	2084	1888	1618	1605	1548	1469	1660	2073	1788	1743	1701	1488	1407	1653.08	1708	1585	0.929	-0.106	0.472112	0.734342	0.0227	0.0294
ENSMUSG00000018574	4335	4533	3197	3335	3881	4824	4594	4172	3822	3829	3766	4677	5409	4673	4034	4140	3836	3352	4190.61	4471	3840	0.859	-0.219	0.131464	0.407799	0.022	0.026
ENSMUSG00000018581	257	184	130	121	284	322	178	205	352	227	153	190	196	342	269	160	189	309	226.12	222	232	1.046	0.065	0.812137	0.923202	0.0754	0.0636
ENSMUSG00000018583	6185	6438	3386	3301	3565	6521	5846	5877	6370	5462	5348	4953	5354	4292	5453	5268	5404	5586	5235.81	5082	5428	1.068	0.095	0.461824	0.728003	0.0176	0.0264
ENSMUSG00000018585	896	979	1039	910	1086	842	994	819	791	791	813	1520	1476	1308	704	896	753	694	994.98	1182	762	0.646	-0.631	0.00246846	0.0519568	0.0443	0.0335
ENSMUSG00000018589	2234	1916	663	633	1428	1692	1283	1479	2645	1973	1592	970	1027	1719	1415	1156	1360	2319	1503.48	1456	1562	1.072	0.101	0.660306	0.848794	0.0554	0.03
ENSMUSG00000018593	104550	73863	52636	45457	61684	77584	85710	88249	60849	92336	61362	77001	73733	74271	64881	77234	81150	53359	72814.1	75741	69156	0.913	-0.131	0.565556	0.793512	0.0555	0.0784
ENSMUSG00000018595	15	33	7	6	16	48	23	34	52	13	27	10	10	19	40	21	31	46	24.18	16	34	2.081	1.058	0.0037517	0.0662523	0.1012	0.0975
ENSMUSG00000018599	1128	1165	717	702	937	1089	1018	891	1098	996	968	1049	1139	1128	911	917	819	963	987.78	1056	902	0.855	-0.225	0.112016	0.378035	0.0203	0.0335
ENSMUSG00000018604	355	379	172	210	254	423	406	315	344	314	315	252	341	306	354	366	290	302	315.26	306	328	1.073	0.102	0.594953	0.811347	0.0362	0.0542
ENSMUSG00000018620	0	0	0	0	0	0	0	1	0	NA	NA	NA	NA	NA	NA	NA	NA	NA	NA	NA	NA	NA	NA	NA	NA	NA	NA
ENSMUSG00000018623	2	0	0	0	0	1	0	0	0	NA	NA	NA	NA	NA	NA	NA	NA	NA	NA	NA	NA	NA	NA	NA	NA	NA	NA
ENSMUSG00000018634	247	282	213	165	308	351	315	267	298	218	234	312	268	371	294	284	246	261	276.3	281	271	0.969	-0.046	0.829072	0.930633	0.0451	0.0579
ENSMUSG00000018648	161	175	117	150	177	200	166	169	136	142	145	171	243	213	167	150	155	119	167.41	183	148	0.812	-0.301	0.217736	0.526676	0.0568	0.0724
ENSMUSG00000018651	1703	2001	1546	1153	1592	1753	1728	1657	1812	1504	1662	2262	1870	1917	1466	1557	1524	1589	1705.65	1843	1534	0.833	-0.264	0.0790046	0.321961	0.0233	0.0292
ENSMUSG00000018654	277	379	201	136	177	278	328	296	276	245	315	294	221	213	232	296	272	242	258.83	258	260	1.01	0.015	0.943303	0.978853	0.0432	0.0597
ENSMUSG00000018656	1	0	0	0	1	0	0	0	0	NA	NA	NA	NA	NA	NA	NA	NA	NA	NA	NA	NA	NA	NA	NA	NA	NA	NA
ENSMUSG00000018659	1822	2145	1294	1512	1565	2344	2188	1909	2019	1609	1782	1893	2453	1884	1960	1972	1755	1770	1897.63	1924	1864	0.97	-0.044	0.769108	0.903767	0.0238	0.0286
ENSMUSG00000018661	2137	1981	987	986	1423	2072	1956	1704	2017	1887	1646	1444	1599	1713	1733	1763	1567	1769	1680.07	1658	1708	1.03	0.042	0.763637	0.901428	0.0202	0.0293
ENSMUSG00000018666	3214	3636	2981	2572	3142	4134	3546	3135	3808	2839	3021	4361	4172	3783	3457	3195	2883	3339	3449.95	3635	3218	0.886	-0.175	0.261516	0.569835	0.0254	0.0262
ENSMUSG00000018669	2041	2013	1405	988	1800	1782	2012	1792	1885	1803	1672	2055	1603	2167	1490	1813	1648	1653	1767.13	1860	1651	0.888	-0.172	0.243692	0.553046	0.0225	0.029
ENSMUSG00000018672	141	137	118	98	150	143	152	111	110	125	114	173	159	181	120	137	102	96	133.96	150	114	0.762	-0.393	0.110596	0.376242	0.0563	0.0783
ENSMUSG00000018677	2513	2688	2025	2186	1958	2673	2569	2300	2485	2219	2233	2962	3546	2358	2235	2315	2115	2179	2462.5	2664	2211	0.831	-0.268	0.102456	0.364631	0.028	0.0272
ENSMUSG00000018678	809	1013	573	337	503	855	878	862	740	714	842	838	547	606	715	791	793	649	721.59	709	737	1.038	0.054	0.757754	0.898851	0.0308	0.0372
ENSMUSG00000018697	1143	1136	685	558	782	1018	1058	889	1062	1009	944	1002	905	942	851	953	817	931	928.38	960	888	0.925	-0.113	0.422108	0.701779	0.0199	0.0342
ENSMUSG00000018698	1008	691	333	242	617	700	513	607	960	890	574	487	393	743	585	462	558	842	614.95	617	612	0.99	-0.015	0.949241	0.981071	0.0591	0.0396
ENSMUSG00000018707	35651	33727	14899	14377	16186	34523	29083	35060	30400	31486	28019	21796	23320	19489	28870	26207	32240	26658	26453.8	24822	28494	1.148	0.199	0.295835	0.602284	0.0388	0.0502
ENSMUSG00000018727	2	3	1	1	1	1	11	1	2	NA	NA	NA	NA	NA	NA	NA	NA	NA	NA	NA	NA	NA	NA	NA	NA	NA	NA
ENSMUSG00000018733	641	580	392	337	428	661	544	526	528	566	482	573	547	515	553	490	484	463	519.23	537	498	0.928	-0.109	0.505173	0.756218	0.0263	0.0426
ENSMUSG00000018736	3566	3386	1544	1679	2019	3535	3068	3322	3407	3149	2813	2259	2723	2431	2956	2765	3055	2988	2793.18	2675	2941	1.099	0.136	0.327062	0.629858	0.0203	0.0267
ENSMUSG00000018740	580	547	328	299	319	603	596	481	583	512	454	480	485	384	504	537	442	511	478.94	463	498	1.077	0.107	0.530305	0.770913	0.029	0.0442
ENSMUSG00000018750	5631	5293	3121	3014	3906	6374	5082	5605	5427	4973	4397	4566	4889	4703	5330	4579	5154	4759	4816.75	4706	4956	1.053	0.075	0.553983	0.786351	0.0169	0.0262
ENSMUSG00000018752	26	14	3	4	18	12	16	8	19	NA	NA	NA	NA	NA	NA	NA	NA	NA	NA	NA	NA	NA	NA	NA	NA	NA	NA
ENSMUSG00000018761	1852	2071	1007	978	1336	1825	1619	1683	1796	1636	1720	1473	1586	1609	1526	1459	1548	1575	1570.21	1605	1527	0.951	-0.072	0.569744	0.795847	0.0167	0.0297
ENSMUSG00000018765	6116	6495	3287	3285	4021	6090	5755	5743	5371	5402	5396	4809	5328	4842	5093	5186	5281	4710	5116.15	5155	5068	0.983	-0.025	0.842315	0.936676	0.0165	0.0263
ENSMUSG00000018770	12966	14445	11835	13265	11642	13196	13615	11929	12718	11451	12000	17313	21516	14018	11035	12269	10969	11153	13525	15260	11356	0.744	-0.426	0.0245092	0.179331	0.0377	0.0361
ENSMUSG00000018774	220	373	219	164	212	355	304	280	232	194	310	320	266	255	297	274	257	203	264.17	269	258	0.959	-0.06	0.785	0.910629	0.0473	0.0591
[truncated: 43,709 more rows]

## Sheet: DEG (unadjusted p-value <0.05)
Complete RNA-seq quantification in spinal cord of delta 7 mice (HALO-treated vs VHL) worksheets: (1) genome-wide expression matrix, (2) differentially expressed genes (DEG) (unadjusted p<0.05), and (3) DEG after multiple testing correction (FDR<0.05).
Id	gene name	description	VHL_1	VHL_2	VHL_3	VHL_4	VHL_5	HALO_2	HALO_3	HALO_4	HALO_5	norm.VHL_1	norm.VHL_2	norm.VHL_3	norm.VHL_4	norm.VHL_5	norm.HALO_2	norm.HALO_3	norm.HALO_4	norm.HALO_5	baseMean	VHL	HALO	FC	log2 Fold Change	p-value	adjusted p-value	tagwise dispersion	trended dispersion
ENSMUSG00000067017	None	None	1630	29	29	30	19	25	43	29	22	1440	24	42	49	23	21	39	27	19	187.03	316	26	0.0839108	-3.575	0.000385928	0.0171375	0.8186	0.0687
ENSMUSG00000104257	Gm20172	predicted gene, 20172 [Source:MGI Symbol;Acc:MGI:5012357]	45	43	179	101	134	24	27	25	33	40	36	262	164	161	20	24	23	29	84.31	133	24	0.183519	-2.446	1.4371e-06	0.000350066	0.219	0.0883
ENSMUSG00000059040	Eno1b	enolase 1B, retrotransposed [Source:MGI Symbol;Acc:MGI:3648653]	51	40	58	56	863	43	68	63	50	45	33	85	91	1039	36	61	58	44	165.79	259	50	0.192776	-2.375	0.00206384	0.0466902	0.5378	0.0729
ENSMUSG00000006574	Slc4a1	solute carrier family 4 (anion exchanger), member 1 [Source:MGI Symbol;Acc:MGI:109393]	4	98	3	203	63	15	3	10	63	4	81	4	329	76	13	3	9	55	63.79	99	20	0.203063	-2.3	0.0153156	0.139045	0.8138	0.0919
ENSMUSG00000083306	Gm13868	predicted gene 13868 [Source:MGI Symbol;Acc:MGI:3651789]	60	47	113	56	82	22	19	8	35	53	39	165	91	99	18	17	7	31	57.83	89	18	0.208772	-2.26	4.09619e-07	0.000149075	0.1628	0.0927
ENSMUSG00000099773	Hmgb1-rs16	high mobility group box 1, related sequence 16 [Source:MGI Symbol;Acc:MGI:104765]	33	52	123	53	93	20	19	20	27	29	43	180	86	112	17	17	18	24	58.46	90	19	0.213454	-2.228	1.09974e-06	0.000298817	0.1727	0.0926
ENSMUSG00000102498	Gm19445	predicted gene, 19445 [Source:MGI Symbol;Acc:MGI:5011630]	86	96	355	201	207	68	85	24	66	76	80	519	326	249	57	77	22	58	162.63	250	54	0.214493	-2.221	1.30013e-05	0.00175521	0.2337	0.0739
ENSMUSG00000083421	Gm14776	predicted gene 14776 [Source:MGI Symbol;Acc:MGI:3705559]	258	275	863	517	675	163	182	123	214	228	228	1262	839	813	136	164	113	188	441.24	674	150	0.223446	-2.162	3.30107e-07	0.000125598	0.1648	0.0462
ENSMUSG00000081046	Gm12846	predicted gene 12846 [Source:MGI Symbol;Acc:MGI:3651461]	23	38	55	36	53	15	10	12	15	20	32	80	58	64	13	9	11	13	33.37	51	12	0.230206	-2.119	3.20467e-07	0.000124766	0.1244	0.0964
ENSMUSG00000106292	Gm43174	predicted gene 43174 [Source:MGI Symbol;Acc:MGI:5663311]	105	102	290	154	296	73	30	57	97	93	85	424	250	356	61	27	52	85	159.27	242	56	0.234555	-2.092	6.03054e-06	0.000963701	0.1934	0.0743
ENSMUSG00000093751	Gm3307	predicted gene 3307 [Source:MGI Symbol;Acc:MGI:3781485]	44	50	82	63	71	17	27	13	26	39	42	120	102	85	14	24	12	23	51.26	78	18	0.239982	-2.059	2.64621e-07	0.00011075	0.127	0.0937
ENSMUSG00000064354	mt-Co2	mitochondrially encoded cytochrome c oxidase II [Source:MGI Symbol;Acc:MGI:102503]	168	163	1512	191	120	165	171	154	157	148	135	2212	310	144	138	154	142	138	391.26	590	143	0.24249	-2.044	0.00214385	0.0477899	0.4159	0.0491
ENSMUSG00000103882	Gm37452	predicted gene, 37452 [Source:MGI Symbol;Acc:MGI:5610680]	36	71	139	79	121	32	33	21	38	32	59	203	128	146	27	30	19	33	75.23	114	27	0.242659	-2.043	4.39918e-06	0.000818296	0.1708	0.0898
ENSMUSG00000081968	Rpl23a-ps2	ribosomal protein L23A, pseudogene 2 [Source:MGI Symbol;Acc:MGI:3651561]	48	46	107	80	116	27	31	20	33	42	38	157	130	140	23	28	18	29	67.16	101	24	0.244346	-2.033	2.06278e-06	0.000448037	0.1552	0.0912
ENSMUSG00000103251	Gm37519	predicted gene, 37519 [Source:MGI Symbol;Acc:MGI:5610747]	41	41	116	72	108	27	25	20	35	36	34	170	117	130	23	23	18	31	64.55	97	24	0.244855	-2.03	7.49478e-06	0.00111036	0.1754	0.0916
ENSMUSG00000106054	Gm43623	predicted gene 43623 [Source:MGI Symbol;Acc:MGI:5663760]	43	51	81	42	75	18	18	23	19	38	42	118	68	90	15	16	21	17	47.37	71	17	0.245195	-2.028	8.94749e-08	4.993e-05	0.1103	0.0943
ENSMUSG00000102623	Gm37673	predicted gene, 37673 [Source:MGI Symbol;Acc:MGI:5610901]	37	57	127	91	77	32	29	14	38	33	47	186	148	93	27	26	13	33	67.25	101	25	0.247929	-2.012	1.47281e-05	0.0018679	0.1863	0.0912
ENSMUSG00000081264	Gm14021	predicted gene 14021 [Source:MGI Symbol;Acc:MGI:3651447]	40	37	141	125	93	32	28	23	50	35	31	206	203	112	27	25	21	44	78.23	117	29	0.251739	-1.99	0.000110797	0.00725143	0.2362	0.0894
ENSMUSG00000104388	Gm37033	predicted gene, 37033 [Source:MGI Symbol;Acc:MGI:5610261]	149	163	288	172	381	99	62	42	128	132	135	421	279	459	83	56	39	112	190.62	285	72	0.254899	-1.972	1.31691e-06	0.000334036	0.1518	0.069
ENSMUSG00000105663	Gm43606	predicted gene 43606 [Source:MGI Symbol;Acc:MGI:5663743]	30	23	81	52	87	21	23	13	24	26	19	118	84	105	18	21	12	21	47.16	70	18	0.256139	-1.965	5.38353e-05	0.00427136	0.1999	0.0944
ENSMUSG00000093561	None	None	101	108	294	194	189	70	77	41	79	89	90	430	315	228	59	69	38	69	154.02	230	59	0.256495	-1.963	4.63187e-06	0.000842849	0.1668	0.0753
ENSMUSG00000106706	C530043K16Rik	RIKEN cDNA C530043K16 gene [Source:MGI Symbol;Acc:MGI:2444587]	37	53	119	75	110	27	34	20	37	33	44	174	122	132	23	31	18	32	67.66	101	26	0.260616	-1.94	1.31776e-05	0.00175521	0.1713	0.0911
ENSMUSG00000102349	Gm37376	predicted gene, 37376 [Source:MGI Symbol;Acc:MGI:5610604]	109	163	607	949	282	192	158	145	229	96	135	888	1539	340	161	142	133	201	403.95	600	159	0.266093	-1.91	0.000946638	0.0297501	0.3159	0.0483
ENSMUSG00000103563	8030445P17Rik	RIKEN cDNA 8030445P17 gene [Source:MGI Symbol;Acc:MGI:2442299]	84	107	313	172	248	79	73	45	92	74	89	458	279	299	66	66	41	81	161.38	240	64	0.266093	-1.91	2.23933e-05	0.00238781	0.1865	0.074
ENSMUSG00000106106	None	None	1227	2006	2768	8454	982	1935	887	346	2167	1084	1666	4049	13713	1182	1618	799	318	1900	2925.59	4339	1159	0.267201	-1.904	0.0029031	0.0566493	0.3904	0.0266
ENSMUSG00000052471	None	None	48	38	101	37	42	25	12	15	28	42	32	148	60	51	21	11	14	25	44.71	67	18	0.268129	-1.899	1.83382e-05	0.00208843	0.1617	0.0947
ENSMUSG00000105374	Gm42551	predicted gene 42551 [Source:MGI Symbol;Acc:MGI:5662688]	33	23	40	40	54	16	19	8	14	29	19	59	65	65	13	17	7	12	31.87	47	12	0.271307	-1.882	6.10582e-06	0.000964316	0.1288	0.0967
ENSMUSG00000086921	Gm13189	predicted gene 13189 [Source:MGI Symbol;Acc:MGI:3650860]	143	99	169	133	192	65	57	40	62	126	82	247	216	231	54	51	37	54	122.17	180	49	0.274714	-1.864	2.85067e-08	1.72791e-05	0.0985	0.0809
ENSMUSG00000104205	Gm37396	predicted gene, 37396 [Source:MGI Symbol;Acc:MGI:5610624]	65	29	100	45	92	24	26	15	38	57	24	146	73	111	20	23	14	33	55.8	82	22	0.278355	-1.845	3.00411e-05	0.00292394	0.1669	0.093
ENSMUSG00000105828	Gm43048	predicted gene 43048 [Source:MGI Symbol;Acc:MGI:5663185]	108	119	366	153	349	101	75	52	134	95	99	535	248	420	84	68	48	118	190.6	279	80	0.284796	-1.812	8.42733e-05	0.00582983	0.1985	0.0691
ENSMUSG00000105431	Gm42640	predicted gene 42640 [Source:MGI Symbol;Acc:MGI:5662777]	98	133	221	126	213	81	66	36	74	87	110	323	204	256	68	59	33	65	134.04	196	56	0.288771	-1.792	1.98275e-06	0.000444972	0.1284	0.0787
ENSMUSG00000105519	E430021H15Rik	RIKEN cDNA E430021H15 gene [Source:MGI Symbol;Acc:MGI:2444377]	62	65	142	91	140	37	38	36	54	55	54	208	148	169	31	34	33	47	86.48	127	36	0.290377	-1.784	9.8072e-06	0.00141537	0.1437	0.0877
ENSMUSG00000105136	8030487O14Rik	RIKEN cDNA 8030487O14 gene [Source:MGI Symbol;Acc:MGI:1924798]	35	39	94	46	74	18	18	15	44	31	32	138	75	89	15	16	14	39	49.8	73	21	0.29078	-1.782	0.000120528	0.0076142	0.1843	0.094
ENSMUSG00000103914	Gm38073	predicted gene, 38073 [Source:MGI Symbol;Acc:MGI:5611301]	92	237	279	182	313	104	79	57	124	81	197	408	295	377	87	71	52	109	186.41	272	80	0.295044	-1.761	4.91146e-06	0.000865503	0.1375	0.0697
ENSMUSG00000089828	Gm16300	predicted gene 16300 [Source:MGI Symbol;Acc:MGI:3826587]	68	50	118	64	133	52	27	19	47	60	42	173	104	160	43	24	17	41	73.85	108	31	0.29689	-1.752	3.52416e-05	0.00322394	0.1582	0.0899
ENSMUSG00000103209	Gm37331	predicted gene, 37331 [Source:MGI Symbol;Acc:MGI:5610559]	128	106	170	133	191	72	62	42	65	113	88	249	216	230	60	56	39	57	123.02	179	53	0.297714	-1.748	2.03455e-07	9.0144e-05	0.1001	0.0808
ENSMUSG00000088359	None	None	22	25	92	84	57	33	35	9	25	19	21	135	136	69	28	32	8	22	52.11	76	22	0.298334	-1.745	0.00161827	0.0398405	0.2749	0.0937
ENSMUSG00000090516	Rps11-ps1	ribosomal protein S11, pseudogene 1 [Source:MGI Symbol;Acc:MGI:3644744]	32	45	92	60	86	23	28	24	32	28	37	135	97	104	19	25	22	28	55.08	80	24	0.298748	-1.743	3.95516e-05	0.00348491	0.1531	0.0931
ENSMUSG00000106732	Gm43792	predicted gene 43792 [Source:MGI Symbol;Acc:MGI:5663929]	64	74	119	84	96	45	28	21	53	57	61	174	136	116	38	25	19	46	74.73	109	32	0.299162	-1.741	5.7046e-06	0.000945552	0.1272	0.0898
ENSMUSG00000064851	Gm24525	predicted gene, 24525 [Source:MGI Symbol;Acc:MGI:5454302]	42	43	62	25	62	16	18	10	31	37	36	91	41	75	13	16	9	27	38.3	56	16	0.299993	-1.737	1.17418e-05	0.00163595	0.1225	0.0956
ENSMUSG00000102902	Gm38263	predicted gene, 38263 [Source:MGI Symbol;Acc:MGI:5611491]	82	30	89	68	128	36	35	23	39	72	25	130	110	154	30	32	21	34	67.66	98	29	0.300201	-1.736	3.22645e-05	0.00301981	0.1521	0.091
ENSMUSG00000107338	None	None	37	45	67	55	87	30	21	17	30	33	37	98	89	105	25	19	16	26	49.78	72	22	0.301661	-1.729	1.13445e-05	0.00159595	0.1273	0.0939
ENSMUSG00000106214	Gm43426	predicted gene 43426 [Source:MGI Symbol;Acc:MGI:5663563]	32	22	31	25	44	17	11	5	17	28	18	45	41	53	14	10	5	15	25.45	37	11	0.302079	-1.727	1.76546e-05	0.00205945	0.1123	0.0977
ENSMUSG00000106024	A530083M17Rik	RIKEN cDNA A530083M17 gene [Source:MGI Symbol;Acc:MGI:2444172]	13	28	60	51	31	11	31	8	15	11	23	88	83	37	9	28	7	13	33.36	48	14	0.302918	-1.723	0.00144564	0.037233	0.2497	0.0965
ENSMUSG00000084411	Gm11510	predicted gene 11510 [Source:MGI Symbol;Acc:MGI:3650711]	71	65	145	75	151	42	50	31	52	63	54	212	122	182	35	45	29	46	87.4	127	39	0.307573	-1.701	1.84984e-05	0.00209244	0.1403	0.0874
ENSMUSG00000104292	Gm38042	predicted gene, 38042 [Source:MGI Symbol;Acc:MGI:5611270]	89	85	97	64	143	52	43	20	43	79	71	142	104	172	43	39	18	38	78.38	114	34	0.307573	-1.701	9.10735e-07	0.000282345	0.1022	0.0889
ENSMUSG00000105942	Gm43175	predicted gene 43175 [Source:MGI Symbol;Acc:MGI:5663312]	207	185	347	206	426	107	131	86	148	183	154	508	334	513	89	118	79	130	234.18	338	104	0.308855	-1.695	1.45437e-06	0.000350066	0.1155	0.063
ENSMUSG00000087785	None	None	76	61	117	33	88	25	34	22	45	67	51	171	54	106	21	31	20	39	62.19	90	28	0.312516	-1.678	1.68572e-05	0.00201576	0.1298	0.0918
ENSMUSG00000092563	Gm3617	predicted gene 3617 [Source:MGI Symbol;Acc:MGI:3781793]	38	22	51	36	46	14	17	9	27	34	18	75	58	55	12	15	8	24	33.24	48	15	0.313383	-1.674	7.27694e-05	0.00531547	0.1391	0.0964
ENSMUSG00000082503	Gm12229	predicted gene 12229 [Source:MGI Symbol;Acc:MGI:3649743]	25	49	38	38	36	16	18	17	11	22	41	56	62	43	13	16	16	10	30.92	45	14	0.313601	-1.673	3.41846e-06	0.000673276	0.0893	0.0968
ENSMUSG00000102494	Gm36988	predicted gene, 36988 [Source:MGI Symbol;Acc:MGI:5610216]	75	109	410	282	186	115	108	49	139	66	91	600	457	224	96	97	45	122	199.82	288	90	0.314471	-1.669	0.00123506	0.0341756	0.2543	0.0679
ENSMUSG00000104672	Gm43665	predicted gene 43665 [Source:MGI Symbol;Acc:MGI:5663802]	51	38	81	64	66	27	27	23	30	45	32	118	104	79	23	24	21	26	52.53	76	24	0.316878	-1.658	1.40331e-05	0.00182115	0.1201	0.0935
ENSMUSG00000098202	B830012L14Rik	RIKEN cDNA B830012L14 gene [Source:MGI Symbol;Acc:MGI:2443332]	306	364	725	378	714	289	226	128	268	270	302	1061	613	860	242	204	118	235	433.79	621	200	0.321747	-1.636	6.54289e-06	0.000995769	0.126	0.0465
ENSMUSG00000085078	C030013C21Rik	RIKEN cDNA C030013C21 gene [Source:MGI Symbol;Acc:MGI:1924667]	39	48	89	42	59	26	35	25	13	34	40	130	68	71	22	32	23	11	47.93	69	22	0.323088	-1.63	7.03499e-05	0.00518823	0.1406	0.0942
ENSMUSG00000073940	Hbb-bt	hemoglobin, beta adult t chain [Source:MGI Symbol;Acc:MGI:5474850]	103	373	132	4544	914	518	541	532	1069	91	310	193	7371	1101	433	488	489	937	1268.03	1813	587	0.323761	-1.627	0.0483085	0.251941	0.6626	0.0313
ENSMUSG00000103646	Gm37706	predicted gene, 37706 [Source:MGI Symbol;Acc:MGI:5610934]	24	34	79	45	84	16	28	22	32	21	28	116	73	101	13	25	20	28	47.34	68	22	0.324435	-1.624	0.000445589	0.0189812	0.1853	0.0943
ENSMUSG00000104210	Gm37984	predicted gene, 37984 [Source:MGI Symbol;Acc:MGI:5611212]	25	35	56	35	63	26	19	4	29	22	29	82	57	76	22	17	4	25	37.08	53	17	0.325335	-1.62	0.000595228	0.0223926	0.1879	0.0958
ENSMUSG00000080772	Gm12543	predicted gene 12543 [Source:MGI Symbol;Acc:MGI:3649591]	32	82	59	36	57	13	34	20	23	28	68	86	58	69	11	31	18	20	43.31	62	20	0.325561	-1.619	1.33321e-05	0.00175743	0.1093	0.0948
ENSMUSG00000105720	Gm42440	predicted gene 42440 [Source:MGI Symbol;Acc:MGI:5662577]	39	38	90	47	67	29	25	12	38	34	32	132	76	81	24	23	11	33	49.52	71	23	0.326239	-1.616	0.000192407	0.0106496	0.1611	0.094
ENSMUSG00000104524	Gm37333	predicted gene, 37333 [Source:MGI Symbol;Acc:MGI:5610561]	197	264	497	339	502	169	199	103	202	174	219	727	550	604	141	179	95	177	318.57	455	148	0.326465	-1.615	1.53598e-05	0.00190484	0.1329	0.0543
ENSMUSG00000105434	Gm43359	predicted gene 43359 [Source:MGI Symbol;Acc:MGI:5663496]	145	176	254	171	306	80	107	58	137	128	146	372	277	368	67	96	53	120	180.94	258	84	0.327145	-1.612	6.22493e-06	0.00097394	0.1182	0.0705
ENSMUSG00000084628	None	None	33	43	60	43	75	27	33	12	20	29	36	88	70	90	23	30	11	18	43.73	63	20	0.328508	-1.606	6.53508e-05	0.00497149	0.1328	0.0948
ENSMUSG00000102250	Gm38260	predicted gene, 38260 [Source:MGI Symbol;Acc:MGI:5611488]	43	49	73	66	88	32	23	15	48	38	41	107	107	106	27	21	14	42	55.76	80	26	0.328736	-1.605	9.0819e-05	0.00615547	0.1444	0.093
ENSMUSG00000106772	Gm43794	predicted gene 43794 [Source:MGI Symbol;Acc:MGI:5663931]	66	82	108	52	117	40	33	34	44	58	68	158	84	141	33	30	31	39	71.41	102	33	0.329192	-1.603	2.38448e-06	0.000498982	0.0972	0.0902
ENSMUSG00000083935	Gm12294	predicted gene 12294 [Source:MGI Symbol;Acc:MGI:3649526]	32	25	74	36	46	28	21	13	18	28	21	108	58	55	23	19	12	16	37.9	54	18	0.329877	-1.6	0.000266733	0.0133694	0.159	0.0957
ENSMUSG00000064558	Gm24620	predicted gene, 24620 [Source:MGI Symbol;Acc:MGI:5454397]	40	42	49	27	46	16	21	14	20	35	35	72	44	55	13	19	13	18	33.76	48	16	0.330564	-1.597	2.06534e-06	0.000448037	0.0775	0.0963
ENSMUSG00000105726	Gm42443	predicted gene 42443 [Source:MGI Symbol;Acc:MGI:5662580]	12	34	58	43	49	24	21	6	24	11	28	85	70	59	20	19	6	21	35.33	51	16	0.331022	-1.595	0.00157052	0.0388779	0.2181	0.0962
ENSMUSG00000097583	6430590A07Rik	RIKEN cDNA 6430590A07 gene [Source:MGI Symbol;Acc:MGI:3648839]	62	89	191	126	163	79	57	43	64	55	74	279	204	196	66	51	40	56	113.54	162	53	0.331941	-1.591	0.000110919	0.00725143	0.1562	0.0826
ENSMUSG00000103085	Gm38120	predicted gene, 38120 [Source:MGI Symbol;Acc:MGI:5611348]	30	49	105	78	86	43	35	22	35	26	41	154	127	104	36	32	20	31	63.25	90	30	0.332632	-1.588	0.00033398	0.015599	0.1743	0.0918
ENSMUSG00000076281	None	None	834	783	869	269	401	394	318	69	312	737	650	1271	436	483	329	287	63	274	503.39	715	238	0.333325	-1.585	3.69097e-05	0.00332774	0.1426	0.0432
ENSMUSG00000103284	3110080O07Rik	RIKEN cDNA 3110080O07 gene [Source:MGI Symbol;Acc:MGI:1920491]	58	46	109	54	151	49	53	16	39	51	38	159	88	182	41	48	15	34	72.88	104	34	0.334714	-1.579	0.00048164	0.0198538	0.1857	0.09
ENSMUSG00000070891	Gm12689	predicted gene 12689 [Source:MGI Symbol;Acc:MGI:3650433]	56	78	90	71	85	35	35	32	37	49	65	132	115	102	29	32	29	32	65.12	93	30	0.335178	-1.577	1.30506e-06	0.000334036	0.0867	0.0914
ENSMUSG00000106369	Gm43355	predicted gene 43355 [Source:MGI Symbol;Acc:MGI:5663492]	61	70	204	151	187	66	75	52	73	54	58	298	245	225	55	68	48	64	123.91	176	59	0.335178	-1.577	0.000406096	0.0176583	0.1861	0.0808
ENSMUSG00000104114	Gm37297	predicted gene, 37297 [Source:MGI Symbol;Acc:MGI:5610525]	41	46	101	56	76	33	35	13	42	36	38	148	91	92	28	32	12	37	56.94	81	27	0.337978	-1.565	0.000281379	0.0138546	0.1629	0.0928
ENSMUSG00000105939	Gm43322	predicted gene 43322 [Source:MGI Symbol;Acc:MGI:5663459]	893	906	1393	847	1248	510	499	395	589	789	753	2038	1374	1503	426	450	363	516	912.39	1291	439	0.340329	-1.555	2.41006e-09	2.01734e-06	0.0655	0.0344
ENSMUSG00000104030	5330406M23Rik	RIKEN cDNA 5330406M23 gene [Source:MGI Symbol;Acc:MGI:1923921]	58	70	143	86	138	50	64	29	49	51	58	209	139	166	42	58	27	43	88.15	125	42	0.34151	-1.55	0.00014069	0.00853364	0.1503	0.0873
ENSMUSG00000081078	Gm12568	predicted gene 12568 [Source:MGI Symbol;Acc:MGI:3652153]	15	35	53	40	37	21	20	7	22	13	29	78	65	45	18	18	6	19	32.29	46	15	0.341984	-1.548	0.000776019	0.0264052	0.174	0.0966
ENSMUSG00000104626	Gm42675	predicted gene 42675 [Source:MGI Symbol;Acc:MGI:5662812]	58	47	75	30	39	20	15	15	41	51	39	110	49	47	17	14	14	36	41.73	59	20	0.342458	-1.546	8.80165e-05	0.00603887	0.1264	0.095
ENSMUSG00000082762	Gm12366	predicted gene 12366 [Source:MGI Symbol;Acc:MGI:3649557]	19	38	34	29	44	9	19	15	17	17	32	50	47	53	8	17	14	15	27.94	40	14	0.342933	-1.544	7.0099e-05	0.00518823	0.1083	0.0972
ENSMUSG00000107362	Gm40309	predicted gene, 40309 [Source:MGI Symbol;Acc:MGI:5623194]	115	117	306	174	223	89	113	62	107	102	97	448	282	269	74	102	57	94	169.36	240	82	0.343171	-1.543	0.000115986	0.00743954	0.151	0.0725
ENSMUSG00000064927	Gm22043	predicted gene, 22043 [Source:MGI Symbol;Acc:MGI:5451820]	44	50	48	29	57	16	16	22	28	39	42	70	47	69	13	14	20	25	37.65	53	18	0.344601	-1.537	3.4676e-06	0.000675012	0.0784	0.0956
ENSMUSG00000103544	Gm10048	predicted gene 10048 [Source:MGI Symbol;Acc:MGI:3644560]	43	46	137	51	122	39	31	38	49	38	38	200	83	147	33	28	35	43	71.63	101	35	0.34484	-1.536	0.000606811	0.0226774	0.182	0.0903
ENSMUSG00000102767	None	None	229	187	263	109	279	113	118	61	102	202	155	385	177	336	94	106	56	89	177.94	251	86	0.346037	-1.531	1.10666e-06	0.000298817	0.091	0.0708
ENSMUSG00000075596	None	None	50	57	112	58	99	49	28	22	49	44	47	164	94	119	41	25	20	43	66.45	94	32	0.34917	-1.518	0.000162113	0.00943126	0.143	0.0912
ENSMUSG00000107234	Gm43371	predicted gene 43371 [Source:MGI Symbol;Acc:MGI:5663508]	50	56	87	48	80	33	35	18	37	44	47	127	78	96	28	32	17	32	55.59	78	27	0.34917	-1.518	3.06774e-05	0.00296862	0.1106	0.0929
ENSMUSG00000107009	6720475M21Rik	RIKEN cDNA 6720475M21 gene [Source:MGI Symbol;Acc:MGI:1925146]	40	46	67	43	75	23	27	17	38	35	38	98	70	90	19	24	16	33	47.13	66	23	0.353799	-1.499	6.81171e-05	0.00509084	0.1162	0.0943
ENSMUSG00000106749	Gm43281	predicted gene 43281 [Source:MGI Symbol;Acc:MGI:5663418]	51	56	125	77	84	38	41	33	47	45	47	183	125	101	32	37	30	41	71.19	100	35	0.354535	-1.496	0.000148494	0.00884677	0.1378	0.0904
ENSMUSG00000106636	Gm43813	predicted gene 43813 [Source:MGI Symbol;Acc:MGI:5663950]	105	129	177	124	253	84	107	46	73	93	107	259	201	305	70	96	42	64	137.51	193	68	0.355519	-1.492	4.41707e-05	0.00381166	0.1237	0.078
ENSMUSG00000103364	Gm38157	predicted gene, 38157 [Source:MGI Symbol;Acc:MGI:5611385]	300	311	414	281	516	156	197	147	210	265	258	606	456	621	130	178	135	184	314.82	441	157	0.356259	-1.489	2.93138e-07	0.000119693	0.0797	0.0545
ENSMUSG00000102403	Gm38187	predicted gene, 38187 [Source:MGI Symbol;Acc:MGI:5611415]	39	72	75	58	97	47	29	18	40	34	60	110	94	117	39	26	17	35	59.1	83	29	0.357249	-1.485	8.27124e-05	0.00581802	0.122	0.0923
ENSMUSG00000084383	Gm13370	predicted gene 13370 [Source:MGI Symbol;Acc:MGI:3651012]	26	48	73	31	86	24	38	11	31	23	40	107	50	104	20	34	10	27	46.12	65	23	0.357744	-1.483	0.00103074	0.0313713	0.1781	0.0944
ENSMUSG00000103803	Gm37064	predicted gene, 37064 [Source:MGI Symbol;Acc:MGI:5610292]	35	21	48	26	29	12	21	19	10	31	17	70	42	35	10	19	17	9	27.87	39	14	0.359733	-1.475	0.000305862	0.0145881	0.125	0.0973
ENSMUSG00000088246	None	None	806	822	283	138	385	397	191	53	197	712	683	414	224	464	332	172	49	173	357.97	499	182	0.363241	-1.461	0.000352635	0.0160857	0.1626	0.0509
ENSMUSG00000085179	Gm13645	predicted gene 13645 [Source:MGI Symbol;Acc:MGI:3650945]	35	37	75	71	75	29	18	35	41	31	31	110	115	90	24	16	32	36	53.94	75	27	0.365514	-1.452	0.000705664	0.0252311	0.1615	0.0933
ENSMUSG00000031802	Phxr4	per-hexamer repeat gene 4 [Source:MGI Symbol;Acc:MGI:104522]	77	111	168	78	162	64	67	47	63	68	92	246	127	195	54	60	43	55	104.44	146	53	0.367292	-1.445	4.585e-05	0.00389444	0.114	0.0842
ENSMUSG00000091825	Gm5778	predicted gene 5778 [Source:MGI Symbol;Acc:MGI:3646275]	44	28	83	30	59	32	26	17	25	39	23	121	49	71	27	23	16	22	43.44	61	22	0.367292	-1.445	0.000551148	0.021309	0.1482	0.0949
ENSMUSG00000097464	Gm26736	predicted gene, 26736 [Source:MGI Symbol;Acc:MGI:5477230]	146	154	282	185	302	85	109	97	151	129	128	413	300	364	71	98	89	132	191.56	267	98	0.368057	-1.442	5.35119e-05	0.00426592	0.1205	0.0689
ENSMUSG00000105445	Gm42972	predicted gene 42972 [Source:MGI Symbol;Acc:MGI:5663109]	48	71	202	116	159	83	55	29	93	42	59	296	188	191	69	50	27	82	111.52	155	57	0.368057	-1.442	0.00276078	0.0551028	0.2203	0.083
ENSMUSG00000081487	Gm13689	predicted gene 13689 [Source:MGI Symbol;Acc:MGI:3652061]	97	171	129	116	228	52	78	63	99	86	142	189	188	275	43	70	58	87	126.4	176	64	0.369079	-1.438	1.39818e-05	0.00182115	0.1	0.08
ENSMUSG00000106528	Gm42841	predicted gene 42841 [Source:MGI Symbol;Acc:MGI:5662978]	214	301	482	254	532	166	221	133	220	189	250	705	412	641	139	199	122	193	316.66	439	163	0.372678	-1.424	3.48209e-05	0.00320295	0.1141	0.0544
ENSMUSG00000083153	Gm12459	predicted gene 12459 [Source:MGI Symbol;Acc:MGI:3651071]	15	46	110	28	81	26	27	14	53	13	38	161	45	98	22	24	13	46	51.19	71	26	0.37449	-1.417	0.00925586	0.106406	0.2739	0.0937
ENSMUSG00000105748	Gm43088	predicted gene 43088 [Source:MGI Symbol;Acc:MGI:5663225]	61	65	84	82	125	72	36	24	43	54	54	123	133	151	60	32	22	38	74.08	103	38	0.37449	-1.417	0.000219786	0.0116438	0.1313	0.0898
ENSMUSG00000047751	Utf1	undifferentiated embryonic cell transcription factor 1 [Source:MGI Symbol;Acc:MGI:1276125]	68	62	56	27	17	21	20	33	13	60	52	82	44	20	18	18	30	11	37.23	52	19	0.376051	-1.411	0.000296687	0.0143136	0.1223	0.0956
ENSMUSG00000082078	Gm12098	predicted gene 12098 [Source:MGI Symbol;Acc:MGI:3651581]	138	141	247	218	250	103	97	83	144	122	117	361	354	301	86	87	76	126	181.23	251	94	0.376573	-1.409	6.92168e-05	0.00515004	0.1185	0.0705
ENSMUSG00000100394	Gm28791	predicted gene 28791 [Source:MGI Symbol;Acc:MGI:5579497]	55	81	151	83	147	50	78	41	52	49	67	221	135	177	42	70	38	46	93.75	130	49	0.379455	-1.398	0.000500885	0.020157	0.1488	0.0862
ENSMUSG00000107021	Gm42853	predicted gene 42853 [Source:MGI Symbol;Acc:MGI:5662990]	208	195	333	241	405	181	135	91	186	184	162	487	391	488	151	122	84	163	247.91	342	130	0.381036	-1.392	4.59624e-05	0.00389444	0.1117	0.0613
ENSMUSG00000106320	Gm42992	predicted gene 42992 [Source:MGI Symbol;Acc:MGI:5663129]	75	63	163	85	138	65	65	31	67	66	52	238	138	166	54	59	29	59	95.69	132	50	0.381565	-1.39	0.000625142	0.0231538	0.1529	0.0859
ENSMUSG00000083806	Gm12131	predicted gene 12131 [Source:MGI Symbol;Acc:MGI:3651513]	51	34	25	21	84	20	14	14	37	45	28	37	34	101	17	13	13	32	35.52	49	19	0.382889	-1.385	0.00105014	0.0313745	0.1482	0.0959
ENSMUSG00000107136	Gm42466	predicted gene 42466 [Source:MGI Symbol;Acc:MGI:5662603]	54	81	103	95	142	63	64	22	56	48	67	151	154	171	53	58	20	49	85.6	118	45	0.383421	-1.383	0.000562818	0.0216601	0.1473	0.0877
ENSMUSG00000102937	Gm38116	predicted gene, 38116 [Source:MGI Symbol;Acc:MGI:5611344]	12	17	35	23	51	11	13	5	31	11	14	51	37	61	9	12	5	27	25.26	35	13	0.384752	-1.378	0.00988872	0.110586	0.2423	0.0978
ENSMUSG00000103762	Gm37861	predicted gene, 37861 [Source:MGI Symbol;Acc:MGI:5611089]	83	91	133	72	205	73	55	42	77	73	76	195	117	247	61	50	39	68	102.65	142	54	0.385286	-1.376	0.000217679	0.0115688	0.1273	0.0845
ENSMUSG00000106446	Gm42970	predicted gene 42970 [Source:MGI Symbol;Acc:MGI:5663107]	540	588	984	600	887	390	441	309	420	477	488	1439	973	1068	326	397	284	368	646.9	889	344	0.387428	-1.368	1.99348e-06	0.000444972	0.0808	0.0389
ENSMUSG00000102562	Gm37694	predicted gene, 37694 [Source:MGI Symbol;Acc:MGI:5610922]	125	125	310	167	243	118	100	87	127	110	104	453	271	293	99	90	80	111	179.04	246	95	0.387697	-1.367	0.000287559	0.0139943	0.1354	0.0709
ENSMUSG00000105637	Gm42480	predicted gene 42480 [Source:MGI Symbol;Acc:MGI:5662617]	142	190	262	165	253	95	110	93	135	125	158	383	268	305	79	99	86	118	180.14	248	96	0.387697	-1.367	1.70514e-05	0.00202452	0.0946	0.0706
ENSMUSG00000103482	Gm37999	predicted gene, 37999 [Source:MGI Symbol;Acc:MGI:5611227]	198	141	310	207	398	127	146	109	165	175	117	453	336	479	106	132	100	145	227.02	312	121	0.387965	-1.366	0.00012943	0.00805201	0.1221	0.0639
ENSMUSG00000088549	None	None	32	53	60	36	77	11	30	23	44	28	44	88	58	93	9	27	21	39	45.24	62	24	0.389043	-1.362	0.00105674	0.0313745	0.1486	0.0945
ENSMUSG00000102970	Gm37349	predicted gene, 37349 [Source:MGI Symbol;Acc:MGI:5610577]	46	50	88	66	76	43	34	26	41	41	42	129	107	92	36	31	24	36	59.55	82	32	0.391749	-1.352	0.000262785	0.0132111	0.1184	0.0923
ENSMUSG00000104851	E030026E10Rik	RIKEN cDNA E030026E10 gene [Source:MGI Symbol;Acc:MGI:2444788]	47	67	124	47	195	63	40	28	79	42	56	181	76	235	53	36	26	69	85.93	118	46	0.391749	-1.352	0.00383458	0.0674314	0.2059	0.0876
ENSMUSG00000102764	Gm37183	predicted gene, 37183 [Source:MGI Symbol;Acc:MGI:5610411]	20	25	63	57	55	21	25	22	33	18	21	92	92	66	18	23	20	29	42.06	58	22	0.392564	-1.349	0.00354149	0.064272	0.1873	0.0952
ENSMUSG00000051606	2010001K21Rik	RIKEN cDNA 2010001K21 gene [Source:MGI Symbol;Acc:MGI:1917079]	32	23	29	31	59	34	5	23	13	28	19	42	50	71	28	5	21	11	30.73	42	16	0.3942	-1.343	0.00349346	0.0638866	0.1767	0.0967
ENSMUSG00000104027	Gm37211	predicted gene, 37211 [Source:MGI Symbol;Acc:MGI:5610439]	203	137	299	156	252	112	127	87	133	179	114	437	253	303	94	114	80	117	187.97	257	101	0.394747	-1.341	5.27463e-05	0.00424532	0.104	0.0694
ENSMUSG00000105290	Gm43528	predicted gene 43528 [Source:MGI Symbol;Acc:MGI:5663665]	45	70	36	21	73	24	21	13	40	40	58	53	34	88	20	19	12	35	39.84	55	22	0.395569	-1.338	0.000252923	0.0129091	0.1072	0.0952
ENSMUSG00000106229	Gm19409	predicted gene, 19409 [Source:MGI Symbol;Acc:MGI:5011594]	82	115	130	147	177	78	76	43	93	72	96	190	238	213	65	68	40	82	118.28	162	64	0.396117	-1.336	0.00019275	0.0106496	0.1189	0.0816
ENSMUSG00000103774	Gm36932	predicted gene, 36932 [Source:MGI Symbol;Acc:MGI:5610160]	53	94	80	87	92	57	43	32	45	47	78	117	141	111	48	39	29	39	72.12	99	39	0.398044	-1.329	5.69601e-05	0.00447685	0.0939	0.0901
ENSMUSG00000091313	Fth-ps2	ferritin heavy chain, pseudogene 2 [Source:MGI Symbol;Acc:MGI:104594]	79	75	78	38	98	33	39	28	53	70	62	114	62	118	28	35	26	46	62.31	85	34	0.39832	-1.328	2.98608e-05	0.00292339	0.0838	0.0917
ENSMUSG00000105071	Gm43336	predicted gene 43336 [Source:MGI Symbol;Acc:MGI:5663473]	82	72	109	104	102	55	61	23	72	72	60	159	169	123	46	55	21	63	85.38	117	46	0.400813	-1.319	0.000426829	0.0182751	0.1274	0.0878
ENSMUSG00000105691	Gm42876	predicted gene 42876 [Source:MGI Symbol;Acc:MGI:5663013]	70	50	82	45	78	31	41	29	39	62	42	120	73	94	26	37	27	34	57.11	78	31	0.400813	-1.319	6.59262e-05	0.00497149	0.0902	0.0926
ENSMUSG00000079501	Gm5138	predicted gene 5138 [Source:MGI Symbol;Acc:MGI:3779464]	30	25	35	49	40	31	12	22	16	26	21	51	79	48	26	11	20	14	33.01	45	18	0.402483	-1.313	0.00133879	0.0356236	0.1345	0.0965
ENSMUSG00000103220	Gm37728	predicted gene, 37728 [Source:MGI Symbol;Acc:MGI:5610956]	54	86	124	52	111	39	53	32	64	48	71	181	84	134	33	48	29	56	76.05	104	42	0.403041	-1.311	0.000502601	0.0201775	0.1279	0.0894
ENSMUSG00000100176	Gm28586	predicted gene 28586 [Source:MGI Symbol;Acc:MGI:5579292]	22	31	47	40	50	22	36	9	19	19	26	69	65	60	18	32	8	17	34.98	48	19	0.403601	-1.309	0.00284568	0.0561638	0.1615	0.0961
ENSMUSG00000066809	Gm10180	predicted gene 10180 [Source:MGI Symbol;Acc:MGI:3701608]	30	45	37	40	45	18	16	22	29	26	37	54	65	54	15	14	20	25	34.69	47	18	0.40388	-1.308	0.000142941	0.00857698	0.087	0.0961
ENSMUSG00000103976	Gm37677	predicted gene, 37677 [Source:MGI Symbol;Acc:MGI:5610905]	113	122	214	109	194	92	78	53	116	100	101	313	177	234	77	70	49	102	135.81	185	74	0.404721	-1.305	0.00022653	0.0118511	0.1174	0.0783
ENSMUSG00000102460	Gm38197	predicted gene, 38197 [Source:MGI Symbol;Acc:MGI:5611425]	45	44	38	38	28	19	21	15	27	40	37	56	62	34	16	19	14	24	33.28	46	18	0.405283	-1.303	5.26055e-05	0.00424532	0.0714	0.0963
ENSMUSG00000105740	Gm42685	predicted gene 42685 [Source:MGI Symbol;Acc:MGI:5662822]	64	69	101	64	159	55	60	27	62	57	57	148	104	191	46	54	25	54	81.79	111	45	0.405283	-1.303	0.000760229	0.0260266	0.1368	0.0883
ENSMUSG00000102567	None	None	113	58	117	102	108	41	82	54	46	100	48	171	165	130	34	74	50	40	90.31	123	50	0.406126	-1.3	0.000354219	0.0161141	0.1206	0.0868
ENSMUSG00000093668	Pou5f2	POU domain class 5, transcription factor 2 [Source:MGI Symbol;Acc:MGI:1922757]	23	43	50	39	52	37	19	18	19	20	36	73	63	63	31	17	17	17	37.37	51	20	0.406408	-1.299	0.000831084	0.0276055	0.1222	0.0957
ENSMUSG00000105454	Gm43830	predicted gene 43830 [Source:MGI Symbol;Acc:MGI:5663967]	120	136	190	115	273	96	67	69	141	106	113	278	187	329	80	60	63	124	148.88	203	82	0.406408	-1.299	0.0002829	0.0138886	0.1209	0.0758
ENSMUSG00000103867	9630010A21Rik	RIKEN cDNA 9630010A21 gene [Source:MGI Symbol;Acc:MGI:2442787]	165	195	374	220	394	191	175	96	161	146	162	547	357	474	160	158	88	141	248.11	337	137	0.40669	-1.298	0.000350399	0.0160274	0.1276	0.0613
ENSMUSG00000103696	Gm37531	predicted gene, 37531 [Source:MGI Symbol;Acc:MGI:5610759]	25	37	65	57	66	36	41	16	24	22	31	95	92	79	30	37	15	21	46.96	64	26	0.408102	-1.293	0.00301388	0.0578617	0.1672	0.0944
ENSMUSG00000106166	Gm43484	predicted gene 43484 [Source:MGI Symbol;Acc:MGI:5663621]	34	27	28	28	35	17	18	10	21	30	22	41	45	42	14	16	9	18	26.56	36	14	0.410655	-1.284	0.000180156	0.0100869	0.0771	0.0974
ENSMUSG00000103959	Gm37720	predicted gene, 37720 [Source:MGI Symbol;Acc:MGI:5610948]	198	279	304	183	278	135	139	88	191	175	232	445	297	335	113	125	81	167	218.83	297	122	0.41151	-1.281	1.32104e-05	0.00175521	0.0817	0.0648
ENSMUSG00000104432	A430027C01Rik	RIKEN cDNA A430027C01 gene [Source:MGI Symbol;Acc:MGI:2143417]	35	51	89	41	69	22	39	21	48	31	42	130	67	83	18	35	19	42	52	71	28	0.41151	-1.281	0.00183241	0.0429642	0.1486	0.0935
ENSMUSG00000087107	AI662270	expressed sequence AI662270 [Source:MGI Symbol;Acc:MGI:2144254]	20	35	29	76	63	33	18	15	41	18	29	42	123	76	28	16	14	36	42.43	58	24	0.412653	-1.277	0.0084214	0.10194	0.2105	0.0951
ENSMUSG00000084132	Gm15982	predicted gene 15982 [Source:MGI Symbol;Acc:MGI:3801722]	38	42	37	32	48	22	26	16	22	34	35	54	52	58	18	23	15	19	34.23	47	19	0.415235	-1.268	5.93751e-05	0.00458064	0.0686	0.0962
ENSMUSG00000098973	Mir6236	microRNA 6236 [Source:MGI Symbol;Acc:MGI:5530929]	6012	5722	2927	2362	2933	3505	1699	543	2570	5310	4754	4282	3831	3531	2931	1531	499	2254	3213.66	4342	1804	0.415523	-1.267	0.000107187	0.00709253	0.1071	0.0263
ENSMUSG00000107091	Gm43343	predicted gene 43343 [Source:MGI Symbol;Acc:MGI:5663480]	255	217	360	230	368	139	198	133	186	225	180	527	373	443	116	178	122	163	258.71	350	145	0.416099	-1.265	3.22887e-05	0.00301981	0.0888	0.06
ENSMUSG00000078157	Fem1al	fem-1 homolog A like [Source:MGI Symbol;Acc:MGI:2441689]	80	107	96	66	122	65	43	35	66	71	89	140	107	147	54	39	32	58	81.9	111	46	0.416677	-1.263	3.86731e-05	0.00344376	0.0815	0.0882
ENSMUSG00000065360	Gm24412	predicted gene, 24412 [Source:MGI Symbol;Acc:MGI:5454189]	29	38	83	49	70	39	32	26	31	26	32	121	79	84	33	29	24	27	50.55	68	28	0.417255	-1.261	0.00218609	0.0484605	0.1487	0.0938
ENSMUSG00000096970	None	None	135	126	168	101	200	87	87	67	89	119	105	246	164	241	73	78	62	78	129.46	175	73	0.418123	-1.258	2.78918e-05	0.00277939	0.0822	0.0794
ENSMUSG00000000031	H19	H19, imprinted maternally expressed transcript [Source:MGI Symbol;Acc:MGI:95891]	1474	245	334	644	1143	531	418	142	604	1302	204	489	1045	1376	444	377	131	530	655.08	883	370	0.419575	-1.253	0.0046854	0.0747835	0.1958	0.0386
ENSMUSG00000105711	Gm42598	predicted gene 42598 [Source:MGI Symbol;Acc:MGI:5662735]	76	65	94	68	109	39	46	31	73	67	54	138	110	131	33	41	29	64	74.08	100	42	0.420157	-1.251	0.000348777	0.0159969	0.1084	0.0897
ENSMUSG00000107155	Gm43793	predicted gene 43793 [Source:MGI Symbol;Acc:MGI:5663930]	36	32	53	27	49	20	25	13	32	32	27	78	44	59	17	23	12	28	35.33	48	20	0.4222	-1.244	0.000957527	0.0298288	0.1122	0.096
ENSMUSG00000062319	Gm10115	predicted gene 10115 [Source:MGI Symbol;Acc:MGI:3641675]	44	41	65	31	84	38	28	19	37	39	34	95	50	101	32	25	17	32	47.37	64	26	0.423373	-1.24	0.00101769	0.0311464	0.1207	0.0942
ENSMUSG00000102145	Gm38056	predicted gene, 38056 [Source:MGI Symbol;Acc:MGI:5611284]	121	123	139	89	71	64	90	35	57	107	102	203	144	85	54	81	32	50	95.45	128	54	0.424548	-1.236	0.000171793	0.00979768	0.0975	0.0858
ENSMUSG00000088265	Gm24784	predicted gene, 24784 [Source:MGI Symbol;Acc:MGI:5454561]	27	31	41	21	70	20	21	12	34	24	26	60	34	84	17	19	11	30	33.82	46	19	0.424842	-1.235	0.00328291	0.0610658	0.1464	0.0962
ENSMUSG00000105201	Gm43362	predicted gene 43362 [Source:MGI Symbol;Acc:MGI:5663499]	30	37	88	44	76	38	36	26	33	26	31	129	71	92	32	32	24	29	51.77	70	29	0.425137	-1.234	0.00317744	0.0598238	0.1551	0.0936
ENSMUSG00000088609	None	None	3536	3427	1574	1071	1670	1861	1279	263	1315	3123	2847	2303	1737	2011	1556	1153	242	1153	1791.58	2404	1026	0.426613	-1.229	0.000408827	0.0176971	0.1211	0.0289
ENSMUSG00000065847	Gm25188	predicted gene, 25188 [Source:MGI Symbol;Acc:MGI:5454965]	35	33	75	48	39	21	39	8	44	31	27	110	78	47	18	35	7	39	43.5	59	25	0.427205	-1.227	0.00962923	0.108627	0.2017	0.0949
ENSMUSG00000106826	Gm42583	predicted gene 42583 [Source:MGI Symbol;Acc:MGI:5662720]	590	660	867	539	1057	483	417	266	578	521	548	1268	874	1273	404	376	245	507	668.42	897	383	0.427501	-1.226	1.60254e-05	0.00195825	0.0797	0.0384
ENSMUSG00000102243	Gm37718	predicted gene, 37718 [Source:MGI Symbol;Acc:MGI:5610946]	53	77	99	63	78	58	34	36	47	47	64	145	102	94	49	31	33	41	67.24	90	38	0.430176	-1.217	0.000298849	0.0143765	0.0981	0.0909
ENSMUSG00000081214	Rpl35a-ps2	ribosomal protein L35A, pseudogene 2 [Source:MGI Symbol;Acc:MGI:3705461]	16	33	37	41	44	18	24	16	24	14	27	54	67	53	15	22	15	21	31.95	43	18	0.430475	-1.216	0.00281092	0.0557555	0.1329	0.0966
ENSMUSG00000091306	None	None	27	21	41	40	43	32	18	13	21	24	17	60	65	52	27	16	12	18	32.36	44	18	0.43167	-1.212	0.00323637	0.0604639	0.1374	0.0965
ENSMUSG00000106753	Gm43230	predicted gene 43230 [Source:MGI Symbol;Acc:MGI:5663367]	55	57	120	59	114	47	49	27	75	49	47	176	96	137	39	44	25	66	75.39	101	44	0.434974	-1.201	0.00316434	0.0597229	0.1528	0.0895
ENSMUSG00000092603	Gm20386	predicted gene 20386 [Source:MGI Symbol;Acc:MGI:5141851]	46	83	104	52	111	55	34	35	65	41	69	152	84	134	46	31	32	57	71.73	96	42	0.435879	-1.198	0.00122884	0.0341329	0.1238	0.0901
ENSMUSG00000106570	C230071H17Rik	RIKEN cDNA C230071H17 gene [Source:MGI Symbol;Acc:MGI:2444463]	27	28	67	37	59	29	34	10	35	24	23	98	60	71	24	31	9	31	41.22	55	24	0.435879	-1.198	0.00786265	0.0980929	0.1792	0.0952
ENSMUSG00000000739	Sult5a1	sulfotransferase family 5A, member 1 [Source:MGI Symbol;Acc:MGI:1931463]	30	47	38	32	78	32	11	25	37	26	39	56	52	94	27	10	23	32	39.9	53	23	0.436181	-1.197	0.00255682	0.0528781	0.1326	0.0953
ENSMUSG00000089855	None	None	917	858	334	168	397	461	278	51	324	810	713	489	273	478	386	251	47	284	414.31	553	242	0.437392	-1.193	0.00411086	0.0697951	0.1719	0.0473
ENSMUSG00000099924	Gm28320	predicted gene 28320 [Source:MGI Symbol;Acc:MGI:5579026]	812	1206	1544	1011	1029	780	789	490	665	717	1002	2259	1640	1239	652	711	451	583	1028.17	1371	599	0.437392	-1.193	6.50884e-06	0.000995769	0.0695	0.0332
ENSMUSG00000104562	Gm42767	predicted gene 42767 [Source:MGI Symbol;Acc:MGI:5662904]	123	76	108	58	172	50	89	29	82	109	63	158	94	207	42	80	27	72	94.61	126	55	0.438607	-1.189	0.00171976	0.0413064	0.1341	0.0859
ENSMUSG00000105033	Gm43423	predicted gene 43423 [Source:MGI Symbol;Acc:MGI:5663560]	65	32	41	40	47	27	27	11	40	57	27	60	65	57	23	24	10	35	39.73	53	23	0.43952	-1.186	0.00111339	0.0324161	0.107	0.0953
ENSMUSG00000083827	Gm15712	predicted gene 15712 [Source:MGI Symbol;Acc:MGI:3783154]	54	48	62	57	68	32	42	22	43	48	40	91	92	82	27	38	20	38	52.79	71	31	0.44074	-1.182	0.000478764	0.0198538	0.0951	0.0933
ENSMUSG00000105974	Gm43318	predicted gene 43318 [Source:MGI Symbol;Acc:MGI:5663455]	307	295	445	196	655	237	210	145	319	271	245	651	318	789	198	189	133	280	341.59	455	200	0.44074	-1.182	0.000505593	0.0201927	0.1135	0.0523
ENSMUSG00000065087	Snord22	small nucleolar RNA, C/D box 22 [Source:MGI Symbol;Acc:MGI:1933385]	175	168	339	200	309	172	156	123	143	155	140	496	324	372	144	141	113	125	223.27	297	131	0.441658	-1.179	0.000419601	0.0180579	0.1081	0.0643
ENSMUSG00000102516	Gm38340	predicted gene, 38340 [Source:MGI Symbol;Acc:MGI:5611568]	79	106	129	80	196	70	79	50	85	70	88	189	130	236	59	71	46	75	106.95	143	63	0.441658	-1.179	0.000732012	0.0256373	0.1132	0.0836
ENSMUSG00000100255	Gm28196	predicted gene 28196 [Source:MGI Symbol;Acc:MGI:5578902]	25	58	62	47	63	39	35	9	42	22	48	91	76	76	33	32	8	37	46.92	63	28	0.441964	-1.178	0.00593239	0.0848839	0.1626	0.0943
ENSMUSG00000078087	Rps12l1	ribosomal protein S12-like 1 [Source:MGI Symbol;Acc:MGI:3783241]	30	34	20	25	39	21	21	10	16	26	28	29	41	47	18	19	9	14	25.69	34	15	0.442577	-1.176	0.000512884	0.0202882	0.0747	0.0975
ENSMUSG00000081730	Gm13785	predicted gene 13785 [Source:MGI Symbol;Acc:MGI:3649781]	69	63	75	54	127	45	47	40	53	61	52	110	88	153	38	42	37	46	69.64	93	41	0.443806	-1.172	0.000398707	0.0174115	0.0954	0.0904
ENSMUSG00000027843	Ptpn22	protein tyrosine phosphatase, non-receptor type 22 (lymphoid) [Source:MGI Symbol;Acc:MGI:107170]	172	68	80	70	69	68	41	47	55	152	56	117	114	83	57	37	43	48	78.59	104	46	0.445346	-1.167	0.000205951	0.0112114	0.0865	0.0887
ENSMUSG00000106469	C030015E24Rik	RIKEN cDNA C030015E24 gene [Source:MGI Symbol;Acc:MGI:1924665]	149	146	214	86	276	107	91	70	154	132	121	313	139	332	89	82	64	135	156.52	207	92	0.448133	-1.158	0.000969526	0.0300571	0.1178	0.0744
ENSMUSG00000105969	Gm42525	predicted gene 42525 [Source:MGI Symbol;Acc:MGI:5662662]	68	52	123	93	151	46	73	67	61	60	43	180	151	182	38	66	62	53	92.8	123	55	0.448444	-1.157	0.00365025	0.0652872	0.1487	0.0864
ENSMUSG00000105378	Gm42515	predicted gene 42515 [Source:MGI Symbol;Acc:MGI:5662652]	47	51	130	62	137	63	49	39	68	42	42	190	101	165	53	44	36	60	81.32	108	48	0.449066	-1.155	0.00642895	0.0884821	0.1685	0.0885
ENSMUSG00000105542	Gm34248	predicted gene, 34248 [Source:MGI Symbol;Acc:MGI:5593407]	16	38	22	23	27	17	8	20	14	14	32	32	37	33	14	7	18	12	22.2	30	13	0.449378	-1.154	0.00195461	0.0449479	0.0929	0.0983
ENSMUSG00000071860	None	None	55	56	108	51	146	39	30	61	77	49	47	158	83	176	33	27	56	68	77.21	103	46	0.450313	-1.151	0.00667703	0.0899277	0.1684	0.0892
ENSMUSG00000076258	None	None	46461	44540	20050	13935	21160	24748	16310	4105	19202	41033	37002	29331	22603	25478	20696	14697	3775	16838	23494.8	31089	14002	0.450313	-1.151	0.000846154	0.0279398	0.1203	0.0474
ENSMUSG00000093044	Snord8	small nucleolar RNA, C/D box 8 [Source:MGI Symbol;Acc:MGI:3819556]	41	31	50	19	50	20	26	20	25	36	26	73	31	60	17	23	18	22	34.07	45	20	0.450313	-1.151	0.0012983	0.0349998	0.0985	0.0962
ENSMUSG00000083340	Gm13156	predicted gene 13156 [Source:MGI Symbol;Acc:MGI:3651983]	33	36	47	19	40	17	22	24	20	29	30	69	31	48	14	20	22	18	31.16	41	18	0.45125	-1.148	0.000988337	0.030471	0.0889	0.0966
ENSMUSG00000105202	C230031I18Rik	RIKEN cDNA C230031I18 gene [Source:MGI Symbol;Acc:MGI:2445192]	99	126	168	97	128	93	77	48	88	87	105	246	157	154	78	69	44	77	113.09	150	67	0.45125	-1.148	0.000334212	0.015599	0.0942	0.0825
ENSMUSG00000103427	Gm37534	predicted gene, 37534 [Source:MGI Symbol;Acc:MGI:5610762]	36	35	73	64	49	42	37	16	39	32	29	107	104	59	35	33	15	34	49.76	66	29	0.451563	-1.147	0.00631164	0.0877601	0.1568	0.0939
ENSMUSG00000102649	Gm38021	predicted gene, 38021 [Source:MGI Symbol;Acc:MGI:5611249]	203	227	256	136	282	170	114	101	150	179	189	375	221	340	142	103	93	132	196.87	261	118	0.451876	-1.146	4.26324e-05	0.0037367	0.0739	0.0679
ENSMUSG00000047228	A2ml1	alpha-2-macroglobulin like 1 [Source:MGI Symbol;Acc:MGI:3039594]	54	247	207	398	257	266	92	73	197	48	205	303	646	309	222	83	67	173	228.44	302	136	0.452503	-1.144	0.0227093	0.172072	0.2506	0.0638
ENSMUSG00000103539	Gm37834	predicted gene, 37834 [Source:MGI Symbol;Acc:MGI:5611062]	44	34	61	29	92	39	36	11	43	39	28	89	47	111	33	32	10	38	47.45	63	28	0.453445	-1.141	0.0084057	0.101823	0.1678	0.0941
ENSMUSG00000102856	Gm37084	predicted gene, 37084 [Source:MGI Symbol;Acc:MGI:5610312]	49	55	57	30	46	29	26	21	37	43	46	83	49	55	24	23	19	32	41.76	55	24	0.455335	-1.135	0.000248245	0.0127481	0.0718	0.095
ENSMUSG00000062007	Hsh2d	hematopoietic SH2 domain containing [Source:MGI Symbol;Acc:MGI:2676364]	53	56	38	15	80	32	26	16	38	47	47	56	24	96	27	23	15	33	40.87	54	24	0.455967	-1.133	0.00234638	0.0506848	0.1154	0.095
ENSMUSG00000073528	Gm10530	predicted gene 10530 [Source:MGI Symbol;Acc:MGI:3641765]	40	44	106	54	70	46	49	35	34	35	37	155	88	84	38	44	32	30	60.38	80	36	0.459138	-1.123	0.0050181	0.0776412	0.1447	0.0922
ENSMUSG00000105962	Gm42432	predicted gene 42432 [Source:MGI Symbol;Acc:MGI:5662569]	111	126	206	149	187	91	118	77	117	98	105	301	242	225	76	106	71	103	147.42	194	89	0.460732	-1.118	0.000899227	0.0290617	0.1076	0.0762
ENSMUSG00000081248	Gm13787	predicted gene 13787 [Source:MGI Symbol;Acc:MGI:3650035]	31	34	56	40	68	38	34	14	32	27	28	82	65	82	32	31	13	28	43.07	57	26	0.461691	-1.115	0.00537387	0.0809029	0.138	0.0949
ENSMUSG00000105568	Gm42971	predicted gene 42971 [Source:MGI Symbol;Acc:MGI:5663108]	859	958	1206	692	1204	652	670	524	624	759	796	1764	1122	1450	545	604	482	547	896.55	1178	544	0.462652	-1.112	1.46375e-06	0.000350066	0.0529	0.0346
ENSMUSG00000106751	Gm42467	predicted gene 42467 [Source:MGI Symbol;Acc:MGI:5662604]	35	54	71	47	58	30	38	22	45	31	45	104	76	70	25	34	20	39	49.41	65	30	0.463615	-1.109	0.00222164	0.0487221	0.1117	0.0939
ENSMUSG00000081999	Gm13461	predicted gene 13461 [Source:MGI Symbol;Acc:MGI:3650103]	41	63	69	50	51	40	40	36	22	36	52	101	81	61	33	36	33	19	50.43	66	30	0.465547	-1.103	0.00108644	0.0317418	0.0945	0.0937
ENSMUSG00000091288	Gm17075	predicted gene 17075 [Source:MGI Symbol;Acc:MGI:4937902]	101	141	125	95	158	81	66	76	85	89	117	183	154	190	68	59	70	75	111.69	147	68	0.46587	-1.102	7.59381e-05	0.00543282	0.0692	0.0827
ENSMUSG00000093760	None	None	86	97	154	69	100	77	76	51	54	76	81	225	112	120	64	68	47	47	93.48	123	56	0.46587	-1.102	0.000993827	0.0305839	0.1023	0.0862
ENSMUSG00000105733	Gm42973	predicted gene 42973 [Source:MGI Symbol;Acc:MGI:5663110]	36	46	60	49	70	44	46	24	21	32	38	88	79	84	37	41	22	18	48.92	64	30	0.468136	-1.095	0.00362826	0.0651026	0.1221	0.094
ENSMUSG00000064952	Gm24920	predicted gene, 24920 [Source:MGI Symbol;Acc:MGI:5454697]	38	38	59	44	74	34	50	18	29	34	32	86	71	89	28	45	17	25	47.49	62	29	0.468786	-1.093	0.00498087	0.0773514	0.1314	0.0942
ENSMUSG00000103693	Gm37529	predicted gene, 37529 [Source:MGI Symbol;Acc:MGI:5610757]	175	198	271	195	365	148	195	114	166	155	164	396	316	439	124	176	105	146	224.57	294	138	0.468786	-1.093	0.000632831	0.0233353	0.0992	0.0641
ENSMUSG00000105985	Gm42993	predicted gene 42993 [Source:MGI Symbol;Acc:MGI:5663130]	248	180	303	183	290	160	186	129	143	219	150	443	297	349	134	168	119	125	222.58	292	136	0.469436	-1.091	0.000178132	0.0100071	0.0812	0.0643
ENSMUSG00000094832	Gm21846	predicted gene, 21846 [Source:MGI Symbol;Acc:MGI:5434010]	444	542	684	433	715	380	362	341	365	392	450	1001	702	861	318	326	314	320	520.43	681	320	0.469761	-1.09	1.43842e-05	0.00183821	0.062	0.0426
ENSMUSG00000086324	Gm15564	predicted gene 15564 [Source:MGI Symbol;Acc:MGI:3783013]	1191	1288	593	323	622	804	296	161	591	1052	1070	867	524	749	672	267	148	518	651.95	852	401	0.470739	-1.087	0.00123148	0.0341329	0.1134	0.0387
ENSMUSG00000086943	4732414G09Rik	RIKEN cDNA 4732414G09 gene [Source:MGI Symbol;Acc:MGI:3045381]	40	38	24	14	37	24	17	17	15	35	32	35	23	45	20	15	16	13	25.94	34	16	0.474013	-1.077	0.000698856	0.0251212	0.0633	0.0974
ENSMUSG00000105936	Gm43544	predicted gene 43544 [Source:MGI Symbol;Acc:MGI:5663681]	69	62	95	62	121	43	59	40	70	61	52	139	101	146	36	53	37	61	76.11	100	47	0.474342	-1.076	0.00212199	0.0474922	0.1108	0.0893
ENSMUSG00000105655	Gm42659	predicted gene 42659 [Source:MGI Symbol;Acc:MGI:5662796]	47	118	240	146	202	104	99	97	116	42	98	351	237	243	87	89	89	102	148.64	194	92	0.475	-1.074	0.0123736	0.12364	0.1803	0.076
ENSMUSG00000106190	Gm20768	predicted gene, 20768 [Source:MGI Symbol;Acc:MGI:5434124]	36	51	73	55	46	25	29	15	70	32	42	107	89	55	21	26	14	61	49.75	65	30	0.47533	-1.073	0.0140922	0.133033	0.1732	0.0939
ENSMUSG00000099746	Ppnr	per-pentamer repeat gene [Source:MGI Symbol;Acc:MGI:1349458]	27	38	49	40	25	36	17	13	29	24	32	72	65	30	30	15	12	25	33.88	45	20	0.477311	-1.067	0.00745532	0.0956124	0.1305	0.0963
ENSMUSG00000102579	Gm37965	predicted gene, 37965 [Source:MGI Symbol;Acc:MGI:5611193]	207	203	262	161	319	147	152	126	171	183	169	383	261	384	123	137	116	150	211.74	276	132	0.477973	-1.065	0.000162249	0.00943126	0.0761	0.0658
ENSMUSG00000021485	Mxd3	Max dimerization protein 3 [Source:MGI Symbol;Acc:MGI:104987]	19	53	27	35	25	20	18	17	25	17	44	39	57	30	17	16	16	22	28.63	37	18	0.4793	-1.061	0.00318132	0.0598238	0.0949	0.097
ENSMUSG00000102816	Gm37814	predicted gene, 37814 [Source:MGI Symbol;Acc:MGI:5611042]	344	293	297	238	390	230	198	130	242	304	243	434	386	470	192	178	120	212	282.2	367	176	0.4793	-1.061	2.13152e-05	0.00231713	0.0596	0.0574
ENSMUSG00000036139	Hoxc9	homeobox C9 [Source:MGI Symbol;Acc:MGI:96199]	985	1227	1718	1142	1353	950	805	674	1005	870	1019	2513	1852	1629	794	725	620	881	1211.65	1577	755	0.479632	-1.06	2.4508e-05	0.00253265	0.0634	0.0317
ENSMUSG00000053461	Hhipl2	hedgehog interacting protein-like 2 [Source:MGI Symbol;Acc:MGI:1926022]	39	62	37	28	84	29	23	33	39	34	52	54	45	101	24	21	30	34	44.02	57	27	0.479632	-1.06	0.00205146	0.0466902	0.0967	0.0946
ENSMUSG00000101135	Gm17981	predicted gene, 17981 [Source:MGI Symbol;Acc:MGI:5010166]	103	111	145	94	167	87	82	71	85	91	92	212	152	201	73	74	65	75	115.04	150	72	0.481297	-1.055	0.000493047	0.0200342	0.084	0.0821
ENSMUSG00000102277	A130050O07Rik	RIKEN cDNA A130050O07 gene [Source:MGI Symbol;Acc:MGI:2443458]	109	180	266	264	240	155	157	101	176	96	150	389	428	289	130	141	93	154	207.83	270	130	0.481297	-1.055	0.00392615	0.068324	0.131	0.0665
ENSMUSG00000102770	Gm38163	predicted gene, 38163 [Source:MGI Symbol;Acc:MGI:5611391]	39	50	51	35	54	28	25	31	33	34	42	75	57	65	23	23	29	29	41.75	55	26	0.481631	-1.054	0.000740225	0.0257652	0.074	0.095
ENSMUSG00000083061	Gm12191	predicted gene 12191 [Source:MGI Symbol;Acc:MGI:3651293]	57	75	90	58	96	42	56	44	54	50	62	132	94	116	35	50	40	47	69.71	91	43	0.481965	-1.053	0.00101314	0.0310639	0.0892	0.0905
ENSMUSG00000087636	Gm4660	predicted gene 4660 [Source:MGI Symbol;Acc:MGI:3782842]	43	25	44	25	68	25	29	22	30	38	21	64	41	82	21	26	20	26	37.68	49	23	0.481965	-1.053	0.0048136	0.0755952	0.1141	0.0956
ENSMUSG00000084202	Gm5398	predicted gene 5398 [Source:MGI Symbol;Acc:MGI:3646383]	29	32	54	51	63	25	32	34	33	26	27	79	83	76	21	29	31	29	44.41	58	28	0.482299	-1.052	0.00689759	0.0917441	0.1302	0.0947
ENSMUSG00000090449	Gm17076	predicted gene 17076 [Source:MGI Symbol;Acc:MGI:4937903]	72	78	107	64	114	50	66	52	60	64	65	157	104	137	42	59	48	53	80.86	105	50	0.483303	-1.049	0.00108606	0.0317418	0.0918	0.0885
ENSMUSG00000103561	Gm38069	predicted gene, 38069 [Source:MGI Symbol;Acc:MGI:5611297]	124	102	143	61	199	88	88	57	92	110	85	209	99	240	74	79	52	81	114.22	149	72	0.483638	-1.048	0.00164598	0.0402238	0.1038	0.0821
ENSMUSG00000098068	Gm7909	predicted gene 7909 [Source:MGI Symbol;Acc:MGI:3645643]	36	33	24	45	55	24	38	13	26	32	27	35	73	66	20	34	12	23	35.84	47	22	0.484309	-1.046	0.00650244	0.0887907	0.1211	0.0959
ENSMUSG00000105774	Gm43006	predicted gene 43006 [Source:MGI Symbol;Acc:MGI:5663143]	19	36	53	31	74	37	18	26	34	17	30	78	50	89	31	16	24	30	40.5	53	25	0.484981	-1.044	0.0142035	0.133585	0.1587	0.0952
ENSMUSG00000101964	Gm28693	predicted gene 28693 [Source:MGI Symbol;Acc:MGI:5579399]	55	50	77	38	64	29	42	35	42	49	42	113	62	77	24	38	32	37	52.51	69	33	0.485317	-1.043	0.00165854	0.0402984	0.0917	0.0933
ENSMUSG00000040564	Apoc1	apolipoprotein C-I [Source:MGI Symbol;Acc:MGI:88053]	672	362	876	474	979	522	527	410	355	593	301	1281	769	1179	437	475	377	311	635.9	825	400	0.485654	-1.042	0.000953394	0.0297776	0.0997	0.0391
ENSMUSG00000103546	Gm37666	predicted gene, 37666 [Source:MGI Symbol;Acc:MGI:5610894]	60	65	45	37	81	20	41	23	61	53	54	66	60	98	17	37	21	53	50.96	66	32	0.48734	-1.037	0.00318398	0.0598238	0.1056	0.0935
ENSMUSG00000024871	Doc2g	double C2, gamma [Source:MGI Symbol;Acc:MGI:1926250]	190	141	190	142	205	109	129	88	132	168	117	278	230	247	91	116	81	116	160.46	208	101	0.488016	-1.035	0.000223275	0.0117913	0.0735	0.0737
ENSMUSG00000102316	Gm37629	predicted gene, 37629 [Source:MGI Symbol;Acc:MGI:5610857]	131	167	179	125	232	125	113	73	134	116	139	262	203	279	105	102	67	118	154.38	200	98	0.491751	-1.024	0.000681994	0.0247663	0.0858	0.0748
ENSMUSG00000105322	Gm43751	predicted gene 43751 [Source:MGI Symbol;Acc:MGI:5663888]	193	243	324	224	297	205	154	132	208	170	202	474	363	358	171	139	121	182	242.36	313	153	0.491751	-1.024	0.00051384	0.0202882	0.0843	0.0619
ENSMUSG00000084391	Gm13967	predicted gene 13967 [Source:MGI Symbol;Acc:MGI:3650703]	28	28	63	48	52	35	40	25	23	25	23	92	78	63	29	36	23	20	43.23	56	27	0.492092	-1.023	0.0129139	0.126799	0.1481	0.0949
ENSMUSG00000103291	Gm38235	predicted gene, 38235 [Source:MGI Symbol;Acc:MGI:5611463]	24	31	63	29	44	40	33	9	24	21	26	92	47	53	33	30	8	21	36.85	48	23	0.492092	-1.023	0.0219902	0.169244	0.1753	0.0958
ENSMUSG00000104938	Gm42840	predicted gene 42840 [Source:MGI Symbol;Acc:MGI:5662977]	105	106	117	57	118	74	59	37	92	93	88	171	92	142	62	53	34	81	90.69	117	58	0.492433	-1.022	0.00112126	0.0325343	0.0889	0.0865
ENSMUSG00000107205	Gm42576	predicted gene 42576 [Source:MGI Symbol;Acc:MGI:5662713]	27	37	47	17	64	22	26	16	37	24	31	69	28	77	18	23	15	32	35.22	46	22	0.492775	-1.021	0.011257	0.116762	0.136	0.096
ENSMUSG00000084166	Gm6451	predicted gene 6451 [Source:MGI Symbol;Acc:MGI:3648305]	69	63	86	59	78	55	52	36	47	61	52	126	96	94	46	47	33	41	66.21	86	42	0.493458	-1.019	0.000921916	0.0292657	0.0804	0.0911
ENSMUSG00000093772	4931403E22Rik	RIKEN cDNA 4931403E22 gene [Source:MGI Symbol;Acc:MGI:1918192]	22	39	52	38	42	30	22	15	39	19	32	76	62	51	25	20	14	34	37	48	23	0.493458	-1.019	0.0100489	0.111213	0.1313	0.0958
ENSMUSG00000106579	Gm42771	predicted gene 42771 [Source:MGI Symbol;Acc:MGI:5662908]	10	15	40	33	46	17	12	17	37	9	12	59	54	55	14	11	16	32	29.09	38	18	0.494143	-1.017	0.0490019	0.253741	0.2364	0.0971
ENSMUSG00000026630	Batf3	basic leucine zipper transcription factor, ATF-like 3 [Source:MGI Symbol;Acc:MGI:1925491]	151	98	44	17	117	39	64	55	43	133	81	64	28	141	33	58	51	38	69.57	89	45	0.495515	-1.013	0.00867783	0.103789	0.1378	0.0901
ENSMUSG00000101823	Gm29438	predicted gene 29438 [Source:MGI Symbol;Acc:MGI:5580144]	23	22	31	36	43	43	14	15	15	20	18	45	58	52	36	13	14	13	29.96	39	19	0.49827	-1.005	0.019779	0.160505	0.1551	0.0969
ENSMUSG00000104467	Gm37660	predicted gene, 37660 [Source:MGI Symbol;Acc:MGI:5610888]	233	225	215	138	251	113	170	114	158	206	187	315	224	302	94	153	105	139	191.59	247	123	0.498961	-1.003	7.95844e-05	0.00566946	0.0605	0.0686
ENSMUSG00000105282	Gm42981	predicted gene 42981 [Source:MGI Symbol;Acc:MGI:5663118]	41	48	64	31	113	43	40	17	61	36	40	94	50	136	36	36	16	53	55.24	71	35	0.498961	-1.003	0.0179593	0.151617	0.1648	0.0929
ENSMUSG00000103225	Gm37731	predicted gene, 37731 [Source:MGI Symbol;Acc:MGI:5610959]	30	60	54	31	28	51	25	6	27	26	50	79	50	34	43	23	6	24	37.08	48	24	0.499307	-1.002	0.0222102	0.170248	0.1687	0.0957
ENSMUSG00000102211	Gm37490	predicted gene, 37490 [Source:MGI Symbol;Acc:MGI:5610718]	37	39	71	48	75	41	48	25	37	33	32	104	78	90	34	43	23	32	52.23	67	33	0.5	-1	0.00857588	0.103138	0.1275	0.0934
ENSMUSG00000071192	Wfikkn1	WAP, FS, Ig, KU, and NTR-containing protein 1 [Source:MGI Symbol;Acc:MGI:2670967]	95	89	57	43	53	31	46	53	39	84	74	83	70	64	26	41	49	34	58.34	75	38	0.500347	-0.999	0.000260617	0.0131921	0.0587	0.0922
ENSMUSG00000096942	Rps19-ps6	ribosomal protein S19, pseudogene 6 [Source:MGI Symbol;Acc:MGI:5011818]	62	58	62	49	77	37	60	31	36	55	48	91	79	93	31	54	29	32	56.77	73	36	0.500694	-0.998	0.0014804	0.037722	0.0822	0.0926
ENSMUSG00000085085	1700086P04Rik	RIKEN cDNA 1700086P04 gene [Source:MGI Symbol;Acc:MGI:1914599]	43	32	28	42	31	26	16	28	24	38	27	41	68	37	22	14	26	21	32.66	42	21	0.501736	-0.995	0.00307378	0.0586084	0.083	0.0964
ENSMUSG00000092540	Gm8738	predicted gene 8738 [Source:MGI Symbol;Acc:MGI:3644778]	126	133	150	125	237	104	129	86	103	111	110	219	203	285	87	116	79	90	144.66	186	93	0.503478	-0.99	0.00126916	0.0346607	0.0891	0.0765
ENSMUSG00000105485	Gm42447	predicted gene 42447 [Source:MGI Symbol;Acc:MGI:5662584]	61	61	122	76	113	57	88	32	69	54	51	178	123	136	48	79	29	61	84.36	108	54	0.504176	-0.988	0.0120042	0.121062	0.1458	0.0879
ENSMUSG00000082057	Gm15789	predicted gene 15789 [Source:MGI Symbol;Acc:MGI:3783231]	60	91	114	67	81	54	46	60	67	53	76	167	109	98	45	41	55	59	78.01	101	50	0.504526	-0.987	0.00249132	0.0521545	0.0953	0.089
ENSMUSG00000104293	Gm38043	predicted gene, 38043 [Source:MGI Symbol;Acc:MGI:5611271]	88	123	95	74	142	72	69	52	85	78	102	139	120	171	60	62	48	75	94.96	122	61	0.504526	-0.987	0.000570277	0.0217809	0.0729	0.0858
ENSMUSG00000028963	Uts2	urotensin 2 [Source:MGI Symbol;Acc:MGI:1346329]	205	153	168	163	148	138	98	80	140	181	127	246	264	178	115	88	74	123	155.17	199	100	0.504876	-0.986	0.000339004	0.0156343	0.0706	0.0746
ENSMUSG00000081485	Gm12338	predicted gene 12338 [Source:MGI Symbol;Acc:MGI:3650622]	31	37	47	58	37	33	24	29	33	27	31	69	94	45	28	22	27	29	41.15	53	26	0.504876	-0.986	0.00786337	0.0980929	0.1147	0.0952
ENSMUSG00000065530	Mir99a	microRNA 99a [Source:MGI Symbol;Acc:MGI:2676912]	99	92	157	83	198	102	74	59	118	87	76	230	135	238	85	67	54	103	119.59	153	77	0.507683	-0.978	0.0060668	0.0860715	0.1211	0.0812
ENSMUSG00000097736	9530059O14Rik	RIKEN cDNA 9530059O14 gene [Source:MGI Symbol;Acc:MGI:2442421]	778	1153	1468	1316	859	1083	857	425	870	687	958	2148	2135	1034	906	772	391	763	1088.11	1392	708	0.509093	-0.974	0.001829	0.0429444	0.099	0.0326
ENSMUSG00000105326	6030400A10Rik	RIKEN cDNA 6030400A10 gene [Source:MGI Symbol;Acc:MGI:1924319]	21	40	34	24	32	20	26	16	19	19	33	50	39	39	17	23	15	17	27.83	36	18	0.509093	-0.974	0.00428805	0.0713234	0.0812	0.0972
ENSMUSG00000104994	Gm42989	predicted gene 42989 [Source:MGI Symbol;Acc:MGI:5663126]	31	37	26	12	27	27	16	4	22	27	31	38	19	33	23	14	4	19	23.12	30	15	0.509799	-0.972	0.011781	0.119748	0.1093	0.098
ENSMUSG00000085791	Rpl30-ps9	ribosomal protein L30, pseudogene 9 [Source:MGI Symbol;Acc:MGI:3648153]	294	396	443	355	534	301	255	258	320	260	329	648	576	643	252	230	237	281	383.87	491	250	0.510152	-0.971	0.000243045	0.0125581	0.0689	0.0493
ENSMUSG00000103932	Gm36963	predicted gene, 36963 [Source:MGI Symbol;Acc:MGI:5610191]	284	288	293	155	413	190	194	133	255	251	239	429	251	497	159	175	122	224	260.78	333	170	0.510506	-0.97	0.000468027	0.0195393	0.0747	0.0596
ENSMUSG00000105700	Gm42772	predicted gene 42772 [Source:MGI Symbol;Acc:MGI:5662909]	357	300	276	163	499	223	186	125	320	315	249	404	264	601	186	168	115	281	287.02	367	188	0.511569	-0.967	0.00120113	0.0338804	0.0876	0.0569
ENSMUSG00000106408	Gm43321	predicted gene 43321 [Source:MGI Symbol;Acc:MGI:5663458]	356	359	341	185	623	277	240	178	310	314	298	499	300	750	232	216	164	272	338.35	432	221	0.511569	-0.967	0.000695177	0.0250818	0.0802	0.0525
ENSMUSG00000039476	Prrx2	paired related homeobox 2 [Source:MGI Symbol;Acc:MGI:98218]	52	62	38	19	56	32	35	25	25	46	52	56	31	67	27	32	23	22	39.39	50	26	0.512278	-0.965	0.00133182	0.035519	0.0666	0.0952
ENSMUSG00000103808	Gm37060	predicted gene, 37060 [Source:MGI Symbol;Acc:MGI:5610288]	53	94	76	87	94	67	66	35	59	47	78	111	141	113	56	59	32	52	76.64	98	50	0.513701	-0.961	0.00373984	0.0661126	0.0987	0.0892
ENSMUSG00000065162	Gm23645	predicted gene, 23645 [Source:MGI Symbol;Acc:MGI:5453422]	37	55	80	53	68	57	45	30	36	33	46	117	86	82	48	41	28	32	56.74	73	37	0.514413	-0.959	0.00799697	0.0990216	0.1152	0.0927
ENSMUSG00000035202	Lars2	leucyl-tRNA synthetase, mitochondrial [Source:MGI Symbol;Acc:MGI:2142973]	53756	53352	23527	14443	27390	32919	20406	5751	27456	47476	44322	34418	23427	32979	27529	18388	5288	24076	28656	36524	18820	0.515127	-0.957	0.00585334	0.0846207	0.1234	0.0522
ENSMUSG00000080186	Gm14448	predicted gene 14448 [Source:MGI Symbol;Acc:MGI:3649326]	33	45	76	70	70	39	44	34	56	29	37	111	114	84	33	40	31	49	58.69	75	38	0.515484	-0.956	0.014419	0.134703	0.1383	0.0924
ENSMUSG00000093921	None	None	52	51	64	39	48	43	38	28	31	46	42	94	63	58	36	34	26	27	47.35	61	31	0.515842	-0.955	0.00199018	0.045578	0.0755	0.0941
ENSMUSG00000105388	Rpl36a-ps2	ribosomal protein L36A, pseudogene 2 [Source:MGI Symbol;Acc:MGI:3780887]	32	39	24	38	28	21	28	9	30	28	32	35	62	34	18	25	8	26	29.83	38	19	0.515842	-0.955	0.00847209	0.102258	0.0999	0.0968
ENSMUSG00000107148	Gm42888	predicted gene 42888 [Source:MGI Symbol;Acc:MGI:5663025]	52	67	85	50	105	50	47	27	78	46	56	124	81	126	42	42	25	68	67.87	87	44	0.515842	-0.955	0.00915961	0.10587	0.1222	0.0907
ENSMUSG00000105332	Gm43316	predicted gene 43316 [Source:MGI Symbol;Acc:MGI:5663453]	382	334	409	221	654	324	258	205	321	337	277	598	358	787	271	232	189	281	370.28	471	243	0.516557	-0.953	0.000814396	0.0273223	0.0802	0.0502
ENSMUSG00000085360	Arhgap27os2	Rho GTPase activating protein 27, opposite strand 2 [Source:MGI Symbol;Acc:MGI:3650160]	50	29	31	34	47	23	34	20	27	44	24	45	55	57	19	31	18	24	35.25	45	23	0.516915	-0.952	0.00389334	0.0679649	0.0817	0.096
ENSMUSG00000057346	Apol9a	apolipoprotein L 9a [Source:MGI Symbol;Acc:MGI:3606001]	49	57	36	27	19	22	19	30	27	43	47	53	44	23	18	17	28	24	32.97	42	22	0.517632	-0.95	0.0030378	0.058121	0.0741	0.0962
ENSMUSG00000078588	Ccdc24	coiled-coil domain containing 24 [Source:MGI Symbol;Acc:MGI:2685874]	55	41	33	35	61	35	34	17	36	49	34	48	57	73	29	31	16	32	40.92	52	27	0.517991	-0.949	0.00310097	0.0588586	0.0802	0.0951
ENSMUSG00000079042	Apela	apelin receptor early endogenous ligand [Source:MGI Symbol;Acc:MGI:3642370]	40	35	31	16	52	21	22	14	36	35	29	45	26	63	18	20	13	32	31.13	40	21	0.51871	-0.947	0.0079068	0.0983066	0.0976	0.0965
ENSMUSG00000102664	Gm38380	predicted gene, 38380 [Source:MGI Symbol;Acc:MGI:5611608]	31	38	39	38	45	39	32	12	25	27	32	57	62	54	33	29	11	22	36.25	46	24	0.51943	-0.945	0.00931639	0.10668	0.1067	0.0959
ENSMUSG00000091831	Gm4707	predicted gene 4707 [Source:MGI Symbol;Acc:MGI:3782887]	62	100	79	65	104	49	58	52	67	55	83	116	105	125	41	52	48	59	75.99	97	50	0.51979	-0.944	0.00141955	0.0368445	0.0758	0.0893
ENSMUSG00000103138	Gm2238	predicted gene 2238 [Source:MGI Symbol;Acc:MGI:3780408]	65	93	126	113	122	90	67	54	94	57	77	184	183	147	75	60	50	82	101.88	130	67	0.52015	-0.943	0.00709998	0.0931511	0.1153	0.0846
ENSMUSG00000105791	Gm43341	predicted gene 43341 [Source:MGI Symbol;Acc:MGI:5663478]	166	204	217	83	344	161	129	81	189	147	169	317	135	414	135	116	74	166	185.94	236	123	0.52015	-0.943	0.00657781	0.0893824	0.1179	0.0694
ENSMUSG00000104060	Gm37954	predicted gene, 37954 [Source:MGI Symbol;Acc:MGI:5611182]	18	36	59	38	46	42	25	13	37	16	30	86	62	55	35	23	12	32	39.02	50	26	0.521233	-0.94	0.0318078	0.203553	0.1696	0.0955
ENSMUSG00000081648	Gm13423	predicted gene 13423 [Source:MGI Symbol;Acc:MGI:3650165]	134	155	129	79	161	68	104	78	107	118	129	189	128	194	57	94	72	94	119.33	152	79	0.52268	-0.936	0.000532165	0.0208641	0.0661	0.0811
ENSMUSG00000103851	Gm37606	predicted gene, 37606 [Source:MGI Symbol;Acc:MGI:5610834]	319	327	364	197	423	223	215	180	291	282	272	532	320	509	186	194	166	255	301.74	383	200	0.524131	-0.932	0.000289922	0.0140277	0.0644	0.0556
ENSMUSG00000104145	D130019J16Rik	RIKEN cDNA D130019J16 gene [Source:MGI Symbol;Acc:MGI:2443523]	340	527	472	357	389	272	358	244	298	300	438	690	579	468	227	323	224	261	390.2	495	259	0.524131	-0.932	9.1501e-05	0.00617669	0.0555	0.0489
ENSMUSG00000104449	Gm37255	predicted gene, 37255 [Source:MGI Symbol;Acc:MGI:5610483]	68	89	117	74	102	69	68	58	63	60	74	171	120	123	58	61	53	55	86.17	110	57	0.524131	-0.932	0.00299503	0.0576952	0.0889	0.0875
ENSMUSG00000097176	None	None	42	59	79	62	66	68	37	26	50	37	49	116	101	79	57	33	24	44	59.96	76	40	0.524858	-0.93	0.0108873	0.115081	0.1194	0.0922
ENSMUSG00000079065	None	None	2905	3423	4630	3960	4709	3169	3057	2397	2969	2566	2844	6773	6423	5670	2650	2755	2204	2604	3832.02	4855	2553	0.525951	-0.927	0.000212916	0.0113879	0.064	0.0261
ENSMUSG00000103574	Gm37116	predicted gene, 37116 [Source:MGI Symbol;Acc:MGI:5610344]	22	12	38	31	38	13	32	16	23	19	10	56	50	46	11	29	15	20	28.4	36	19	0.526316	-0.926	0.0416558	0.23223	0.1749	0.0972
ENSMUSG00000059244	Gm10062	predicted gene 10062 [Source:MGI Symbol;Acc:MGI:3641967]	55	60	57	30	74	39	38	27	48	49	50	83	49	89	33	34	25	42	50.37	64	34	0.527046	-0.924	0.00269301	0.0543177	0.0767	0.0936
ENSMUSG00000054580	Pla2r1	phospholipase A2 receptor 1 [Source:MGI Symbol;Acc:MGI:102468]	32	33	26	34	37	29	25	23	14	28	27	38	55	45	24	23	21	12	30.4	39	20	0.529242	-0.918	0.00588108	0.084729	0.0796	0.0967
ENSMUSG00000105574	Gm43648	predicted gene 43648 [Source:MGI Symbol;Acc:MGI:5663785]	56	50	86	34	83	57	44	26	51	49	42	126	55	100	48	40	24	45	58.65	74	39	0.529242	-0.918	0.0109182	0.115139	0.1157	0.0923
ENSMUSG00000105881	4932422M17Rik	RIKEN cDNA 4932422M17 gene [Source:MGI Symbol;Acc:MGI:1921616]	43	41	26	44	33	31	27	15	32	38	34	38	71	40	26	24	14	28	34.81	44	23	0.530344	-0.915	0.00557304	0.0827816	0.0819	0.096
ENSMUSG00000047911	Npm2	nucleophosmin/nucleoplasmin 2 [Source:MGI Symbol;Acc:MGI:1890811]	27	29	37	31	38	17	23	21	32	24	24	54	50	46	14	21	19	28	31.16	40	20	0.53108	-0.913	0.0100339	0.111213	0.0954	0.0967
ENSMUSG00000105224	Gm3364	predicted gene 3364 [Source:MGI Symbol;Acc:MGI:3781542]	55	53	46	30	62	39	38	20	39	49	44	67	49	75	33	34	18	34	44.74	57	30	0.531448	-0.912	0.00257372	0.0528781	0.0709	0.0945
ENSMUSG00000079697	Gm5751	predicted gene 5751 [Source:MGI Symbol;Acc:MGI:3642927]	33	43	71	33	42	48	41	14	28	29	36	104	54	51	40	37	13	25	43.04	55	29	0.532554	-0.909	0.0240809	0.177282	0.1425	0.0948
ENSMUSG00000089764	Gm16580	predicted gene 16580 [Source:MGI Symbol;Acc:MGI:4415000]	78	106	88	78	89	78	55	43	74	69	88	129	127	107	65	50	40	65	82.06	104	55	0.532923	-0.908	0.00150465	0.0380503	0.0714	0.0882
ENSMUSG00000038729	Pakap	paralemmin A kinase anchor protein [Source:MGI Symbol;Acc:MGI:5141924]	41	48	34	26	34	24	20	30	26	36	40	50	42	41	20	18	28	23	33.05	42	22	0.533663	-0.906	0.00172901	0.0414341	0.0546	0.0963
ENSMUSG00000059461	Gm7331	predicted gene 7331 [Source:MGI Symbol;Acc:MGI:3644702]	40	35	49	47	67	38	49	23	30	35	29	72	76	81	32	44	21	26	46.26	59	31	0.534403	-0.904	0.0129573	0.12686	0.1132	0.0943
ENSMUSG00000086916	Gm15903	predicted gene 15903 [Source:MGI Symbol;Acc:MGI:3802037]	27	40	44	22	55	31	31	20	25	24	33	64	36	66	26	28	18	22	35.28	45	24	0.534403	-0.904	0.0104587	0.113107	0.0988	0.096
ENSMUSG00000086165	Gm15690	predicted gene 15690 [Source:MGI Symbol;Acc:MGI:3783131]	96	76	76	61	110	63	61	53	60	85	63	111	99	132	53	55	49	53	77.72	98	52	0.536258	-0.899	0.00122976	0.0341329	0.066	0.0889
ENSMUSG00000028141	Oaz3	ornithine decarboxylase antizyme 3 [Source:MGI Symbol;Acc:MGI:1858170]	39	73	17	14	72	19	27	29	37	34	61	25	23	87	16	24	27	32	36.52	46	25	0.537002	-0.897	0.0242262	0.177912	0.136	0.0956
ENSMUSG00000085442	Gm3362	predicted pseudogene 3362 [Source:MGI Symbol;Acc:MGI:3781540]	70	87	82	53	73	62	55	49	41	62	72	120	86	88	52	50	45	36	67.82	86	46	0.537747	-0.895	0.00132771	0.035519	0.0645	0.0907
ENSMUSG00000100555	Gm8173	predicted gene 8173 [Source:MGI Symbol;Acc:MGI:3648321]	148	145	183	119	251	108	133	85	169	131	120	268	193	302	90	120	78	148	161.18	203	109	0.539988	-0.889	0.00461227	0.0743157	0.0947	0.0736
ENSMUSG00000104241	Gm9442	predicted gene 9442 [Source:MGI Symbol;Acc:MGI:3779852]	50	39	30	38	41	29	24	27	32	44	32	44	62	49	24	22	25	28	36.69	46	25	0.541488	-0.885	0.00270115	0.0543503	0.0611	0.0957
ENSMUSG00000102241	Gm37716	predicted gene, 37716 [Source:MGI Symbol;Acc:MGI:5610944]	48	47	36	24	61	37	19	29	36	42	39	53	39	73	31	17	27	32	39.2	49	27	0.542239	-0.883	0.00515451	0.0786615	0.0763	0.0953
ENSMUSG00000104339	C130089K02Rik	RIKEN cDNA C130089K02 gene [Source:MGI Symbol;Acc:MGI:2444420]	150	136	180	99	206	138	101	85	127	132	113	263	161	248	115	91	78	111	145.93	183	99	0.542239	-0.883	0.00254039	0.0527651	0.081	0.0762
ENSMUSG00000106244	Gm43046	predicted gene 43046 [Source:MGI Symbol;Acc:MGI:5663183]	28	36	103	60	99	55	51	34	66	25	30	151	97	119	46	46	31	58	66.99	84	45	0.542239	-0.883	0.0502186	0.256314	0.1938	0.091
ENSMUSG00000085828	Gm15612	predicted gene 15612 [Source:MGI Symbol;Acc:MGI:3641714]	32	29	23	24	38	23	11	18	31	28	24	34	39	46	19	10	17	27	27.06	34	18	0.542615	-0.882	0.0105567	0.11358	0.0845	0.0973
ENSMUSG00000083536	Gm15808	predicted gene 15808 [Source:MGI Symbol;Acc:MGI:3802045]	40	41	54	28	68	27	35	29	43	35	34	79	45	82	23	32	27	38	43.8	55	30	0.542991	-0.881	0.0107348	0.114666	0.0988	0.0947
ENSMUSG00000062353	Gm15772	predicted gene 15772 [Source:MGI Symbol;Acc:MGI:3805541]	33	36	54	30	50	40	23	29	28	29	30	79	49	60	33	21	27	25	39.15	49	26	0.543367	-0.88	0.0117507	0.119586	0.0989	0.0954
ENSMUSG00000085204	Gm15327	predicted gene 15327 [Source:MGI Symbol;Acc:MGI:3705295]	46	60	57	52	44	36	56	25	34	41	50	83	84	53	30	50	23	30	49.39	62	33	0.543367	-0.88	0.00743457	0.0955197	0.09	0.0938
ENSMUSG00000091095	None	None	52	71	128	63	128	75	55	56	83	46	59	187	102	154	63	50	51	73	87.23	110	59	0.543367	-0.88	0.0191516	0.157862	0.1332	0.0873
ENSMUSG00000102571	Gm37967	predicted gene, 37967 [Source:MGI Symbol;Acc:MGI:5611195]	85	70	87	41	122	64	81	34	54	75	58	127	67	147	54	73	31	47	75.45	95	51	0.543744	-0.879	0.0103918	0.112769	0.1075	0.0893
ENSMUSG00000105861	Gm43508	predicted gene 43508 [Source:MGI Symbol;Acc:MGI:5663645]	96	155	85	62	146	81	74	42	107	85	129	124	101	176	68	67	39	94	97.9	123	67	0.544121	-0.878	0.00392336	0.068324	0.085	0.0851
ENSMUSG00000107041	Gm42735	predicted gene 42735 [Source:MGI Symbol;Acc:MGI:5662872]	114	159	114	76	130	86	92	54	103	101	132	167	123	157	72	83	50	90	108.24	136	74	0.544499	-0.877	0.00105088	0.0313745	0.0642	0.0832
ENSMUSG00000095178	None	None	32	37	58	41	49	47	25	19	41	28	31	85	67	59	39	23	17	36	42.73	54	29	0.544876	-0.876	0.020534	0.16368	0.1226	0.0949
ENSMUSG00000107176	Gm9794	predicted pseudogene 9794 [Source:MGI Symbol;Acc:MGI:3642653]	47	70	58	56	84	42	34	48	60	42	58	85	91	101	35	31	44	53	59.89	75	41	0.545254	-0.875	0.00573714	0.0841121	0.0858	0.0921
ENSMUSG00000098749	None	None	93	78	113	83	122	85	91	52	64	82	65	165	135	147	71	82	48	56	94.53	119	64	0.545632	-0.874	0.00590598	0.0847317	0.0927	0.0859
ENSMUSG00000072692	Rpl37rt	ribosomal protein L37, retrotransposed [Source:MGI Symbol;Acc:MGI:3651519]	63	74	86	70	110	56	75	53	56	56	61	126	114	132	47	68	49	49	77.91	98	53	0.547526	-0.869	0.0065425	0.0891197	0.0916	0.089
ENSMUSG00000032291	Crabp1	cellular retinoic acid binding protein I [Source:MGI Symbol;Acc:MGI:88490]	1239	1367	997	1034	1209	778	811	759	1043	1094	1136	1459	1677	1456	651	731	698	915	1090.58	1364	749	0.549427	-0.864	4.25838e-07	0.000149857	0.0291	0.0326
ENSMUSG00000104118	Gm37298	predicted gene, 37298 [Source:MGI Symbol;Acc:MGI:5610526]	31	45	74	68	72	49	59	32	42	27	37	108	110	87	41	53	29	37	58.93	74	40	0.549427	-0.864	0.0285234	0.192934	0.1423	0.0924
ENSMUSG00000105302	Gm19817	predicted gene, 19817 [Source:MGI Symbol;Acc:MGI:5012002]	180	169	282	156	352	147	214	123	205	159	140	413	253	424	123	193	113	180	221.93	278	152	0.549427	-0.864	0.0094428	0.10748	0.1094	0.0644
ENSMUSG00000106414	Gm43320	predicted gene 43320 [Source:MGI Symbol;Acc:MGI:5663457]	42	62	90	56	101	60	43	32	80	37	52	132	91	122	50	39	29	70	69.02	87	47	0.549808	-0.863	0.023728	0.175378	0.1349	0.0906
ENSMUSG00000009248	Ascl2	achaete-scute family bHLH transcription factor 2 [Source:MGI Symbol;Acc:MGI:96920]	64	40	17	15	50	17	23	23	37	57	33	25	24	60	14	21	21	32	31.97	40	22	0.550189	-0.862	0.0182516	0.153005	0.1065	0.0963
ENSMUSG00000104795	Gm42783	predicted gene 42783 [Source:MGI Symbol;Acc:MGI:5662920]	96	128	154	107	140	102	111	78	85	85	106	225	174	169	85	100	72	75	121.12	152	83	0.550189	-0.862	0.00398921	0.0688564	0.0835	0.0809
ENSMUSG00000104721	Gm42696	predicted gene 42696 [Source:MGI Symbol;Acc:MGI:5662833]	31	28	33	16	38	29	10	12	34	27	23	48	26	46	24	9	11	30	27.19	34	18	0.550571	-0.861	0.0268848	0.186768	0.1185	0.0972
ENSMUSG00000103920	Gm37897	predicted gene, 37897 [Source:MGI Symbol;Acc:MGI:5611125]	140	66	102	50	147	71	67	60	94	124	55	149	81	177	59	60	55	82	93.68	117	64	0.550953	-0.86	0.00926075	0.106406	0.1016	0.0859
ENSMUSG00000106926	Rpl7-ps7	ribosomal protein L7, pseudogene 7 [Source:MGI Symbol;Acc:MGI:3644615]	39	43	50	36	53	40	43	25	23	34	36	73	58	64	33	39	23	20	42.32	53	29	0.551335	-0.859	0.00992312	0.110749	0.0896	0.0949
ENSMUSG00000085788	4930470G03Rik	RIKEN cDNA 4930470G03 gene [Source:MGI Symbol;Acc:MGI:1922171]	51	40	39	14	60	28	29	28	30	45	33	57	23	72	23	26	26	26	36.88	46	25	0.552099	-0.857	0.0108067	0.114666	0.089	0.0956
ENSMUSG00000104871	Gm42639	predicted gene 42639 [Source:MGI Symbol;Acc:MGI:5662776]	997	1114	1259	796	1247	892	740	664	932	881	925	1842	1291	1501	746	667	611	817	1031.22	1288	710	0.552099	-0.857	4.44477e-05	0.00381589	0.0444	0.0331
ENSMUSG00000054304	None	None	98	103	150	137	141	119	112	80	80	87	86	219	222	170	100	101	74	70	125.3	157	86	0.553249	-0.854	0.00898505	0.105188	0.1016	0.0802
ENSMUSG00000104655	Gm43317	predicted gene 43317 [Source:MGI Symbol;Acc:MGI:5663454]	22	33	66	31	61	40	20	25	48	19	27	97	50	73	33	18	23	42	42.63	53	29	0.553249	-0.854	0.0471945	0.249552	0.1663	0.0949
ENSMUSG00000039084	Chad	chondroadherin [Source:MGI Symbol;Acc:MGI:1096866]	58	47	62	26	65	54	37	27	33	51	39	91	42	78	45	33	25	29	48.19	60	33	0.553632	-0.853	0.00968933	0.109158	0.0908	0.0939
ENSMUSG00000059159	Gm8129	predicted pseudogene 8129 [Source:MGI Symbol;Acc:MGI:3646863]	66	45	64	106	89	63	71	43	56	58	37	94	172	107	53	64	40	49	74.86	94	52	0.5544	-0.851	0.0228522	0.172406	0.13	0.0896
ENSMUSG00000062456	Rpl9-ps6	ribosomal protein L9, pseudogene 6 [Source:MGI Symbol;Acc:MGI:3642682]	34	49	49	47	49	32	40	27	38	30	41	72	76	59	27	36	25	33	44.29	56	30	0.5544	-0.851	0.00920368	0.106188	0.0862	0.0946
ENSMUSG00000103657	Gm37204	predicted gene, 37204 [Source:MGI Symbol;Acc:MGI:5610432]	39	36	51	40	48	30	41	24	34	34	30	75	65	58	25	37	22	30	41.73	52	28	0.5544	-0.851	0.011632	0.119004	0.0921	0.095
ENSMUSG00000105422	Gm6089	predicted gene 6089 [Source:MGI Symbol;Acc:MGI:3647070]	84	90	108	112	104	97	96	52	62	74	75	158	182	125	81	87	48	54	98.18	123	68	0.554785	-0.85	0.00940209	0.107367	0.0997	0.0853
ENSMUSG00000105304	Gm43696	predicted gene 43696 [Source:MGI Symbol;Acc:MGI:5663833]	70	91	140	108	151	92	105	65	88	62	76	205	175	182	77	95	60	77	111.97	140	77	0.555554	-0.848	0.0152481	0.138685	0.1164	0.0827
ENSMUSG00000097385	Gm26814	predicted gene, 26814 [Source:MGI Symbol;Acc:MGI:5477308]	168	200	165	88	252	108	154	130	110	148	166	241	143	303	90	139	120	96	160.79	200	111	0.55594	-0.847	0.00245639	0.0518644	0.0742	0.0735
ENSMUSG00000082383	Gm9670	predicted gene 9670 [Source:MGI Symbol;Acc:MGI:3780078]	64	51	87	81	106	71	67	41	64	57	42	127	131	128	59	60	38	56	77.64	97	53	0.556325	-0.846	0.0172648	0.148586	0.1167	0.0891
ENSMUSG00000015452	Ager	advanced glycosylation end product-specific receptor [Source:MGI Symbol;Acc:MGI:893592]	184	140	120	68	169	86	90	92	120	163	116	176	110	203	72	81	85	105	123.44	154	86	0.558256	-0.841	0.00151592	0.03822	0.0642	0.0803
ENSMUSG00000039103	Nexn	nexilin [Source:MGI Symbol;Acc:MGI:1916060]	1321	1521	2414	2690	1717	1892	1560	1572	1250	1167	1264	3531	4363	2067	1582	1406	1446	1096	1991.33	2478	1382	0.558256	-0.841	0.00745892	0.0956124	0.1014	0.0283
ENSMUSG00000028862	Map3k6	mitogen-activated protein kinase kinase kinase 6 [Source:MGI Symbol;Acc:MGI:1855691]	379	192	120	67	185	85	194	146	79	335	160	176	109	223	71	175	134	69	161.18	201	112	0.559419	-0.838	0.0155547	0.14001	0.1176	0.0732
ENSMUSG00000036655	Colec11	collectin sub-family member 11 [Source:MGI Symbol;Acc:MGI:1918943]	53	54	43	23	63	38	28	30	40	47	45	63	37	76	32	25	28	35	43.05	54	30	0.560972	-0.834	0.00513082	0.0785146	0.0679	0.0947
ENSMUSG00000037621	Atoh8	atonal bHLH transcription factor 8 [Source:MGI Symbol;Acc:MGI:1918343]	219	176	167	70	177	106	140	107	109	193	146	244	114	213	89	126	98	96	146.6	182	102	0.561361	-0.833	0.00169044	0.0407777	0.0657	0.076
ENSMUSG00000044645	Gm7334	predicted gene 7334 [Source:MGI Symbol;Acc:MGI:3647393]	40	72	37	18	53	36	27	25	36	35	60	54	29	64	30	24	23	32	39.03	48	27	0.561361	-0.833	0.00763697	0.0964594	0.075	0.0953
ENSMUSG00000046958	4930432E11Rik	RIKEN cDNA 4930432E11 gene [Source:MGI Symbol;Acc:MGI:3045259]	285	225	371	521	271	308	267	237	282	252	187	543	845	326	258	241	218	247	346.24	431	241	0.561361	-0.833	0.0143207	0.134111	0.1163	0.052
ENSMUSG00000093392	Gm6061	predicted gene 6061 [Source:MGI Symbol;Acc:MGI:3648621]	43	36	46	35	40	36	30	32	22	38	30	67	57	48	30	27	29	19	38.44	48	26	0.561361	-0.833	0.00879761	0.104455	0.0771	0.0955
ENSMUSG00000106678	Gm43457	predicted gene 43457 [Source:MGI Symbol;Acc:MGI:5663594]	92	99	130	88	127	88	62	64	116	81	82	190	143	153	74	56	59	102	104.37	130	73	0.562529	-0.83	0.00860678	0.103287	0.0929	0.0841
ENSMUSG00000086567	Gm2830	predicted gene 2830 [Source:MGI Symbol;Acc:MGI:3781002]	111	158	215	260	170	178	174	140	103	98	131	315	422	205	149	157	129	90	188.33	234	131	0.56331	-0.828	0.022386	0.170887	0.1299	0.0693
ENSMUSG00000106717	Gm42798	predicted gene 42798 [Source:MGI Symbol;Acc:MGI:5662935]	91	128	161	114	201	116	114	74	129	80	106	236	185	242	97	103	68	113	136.67	170	95	0.5637	-0.827	0.0119249	0.120518	0.1039	0.078
ENSMUSG00000083899	Gm12346	predicted gene 12346 [Source:MGI Symbol;Acc:MGI:3649810]	236	221	320	235	228	191	201	180	200	208	184	468	381	275	160	181	166	175	244.18	303	170	0.564874	-0.824	0.00264824	0.0537794	0.0733	0.0616
ENSMUSG00000083992	Gm11478	predicted gene 11478 [Source:MGI Symbol;Acc:MGI:3650888]	64	48	81	71	87	59	54	53	54	57	40	118	115	105	49	49	49	47	69.88	87	48	0.564874	-0.824	0.0128215	0.12641	0.098	0.0904
ENSMUSG00000102600	Gm37266	predicted gene, 37266 [Source:MGI Symbol;Acc:MGI:5610494]	48	55	52	19	58	26	25	31	53	42	46	76	31	70	22	23	29	46	42.67	53	30	0.564874	-0.824	0.0163815	0.144111	0.0978	0.0948
ENSMUSG00000000982	Ccl3	chemokine (C-C motif) ligand 3 [Source:MGI Symbol;Acc:MGI:98260]	14	66	24	22	33	26	17	26	22	12	55	35	36	40	22	15	24	19	28.66	36	20	0.566049	-0.821	0.029039	0.194846	0.111	0.0969
ENSMUSG00000050604	None	None	31	41	32	23	30	27	25	19	21	27	34	47	37	36	23	23	17	18	29.19	36	20	0.566049	-0.821	0.00609599	0.0862352	0.0573	0.0969
ENSMUSG00000100215	Gm8292	predicted gene 8292 [Source:MGI Symbol;Acc:MGI:3648460]	75	64	86	76	94	59	54	51	81	66	53	126	123	113	49	49	47	71	77.51	96	54	0.566442	-0.82	0.0094254	0.10748	0.0894	0.0891
ENSMUSG00000025739	Gng13	guanine nucleotide binding protein (G protein), gamma 13 [Source:MGI Symbol;Acc:MGI:1925616]	98	138	146	141	165	141	113	84	94	87	115	214	229	199	118	102	77	82	135.73	169	95	0.567228	-0.818	0.00782507	0.097907	0.09	0.0782
ENSMUSG00000103891	Gm37941	predicted gene, 37941 [Source:MGI Symbol;Acc:MGI:5611169]	198	203	353	197	321	194	186	190	232	175	169	516	320	387	162	168	175	203	252.66	313	177	0.567228	-0.818	0.0073761	0.0952068	0.0921	0.0606
ENSMUSG00000083093	Gm15385	predicted gene 15385 [Source:MGI Symbol;Acc:MGI:3705807]	48	51	80	58	73	50	66	38	41	42	42	117	94	88	42	59	35	36	61.77	77	43	0.568015	-0.816	0.0187213	0.155309	0.1073	0.0918
ENSMUSG00000101301	Gm29214	predicted gene 29214 [Source:MGI Symbol;Acc:MGI:5579920]	129	107	80	49	105	63	80	44	84	114	89	117	79	126	53	72	40	74	84.96	105	60	0.568015	-0.816	0.00328708	0.0610756	0.0676	0.0875
ENSMUSG00000052631	Sh2d6	SH2 domain containing 6 [Source:MGI Symbol;Acc:MGI:1918380]	102	99	79	58	96	64	80	55	56	90	82	116	94	116	54	72	51	49	80.32	100	56	0.568408	-0.815	0.00170168	0.0409896	0.0568	0.0884
ENSMUSG00000092341	Malat1	metastasis associated lung adenocarcinoma transcript 1 (non-coding RNA) [Source:MGI Symbol;Acc:MGI:1919539]	238115	292459	418166	333211	300900	292972	277189	198207	248590	210297	242961	611733	540478	362300	245002	249779	182263	217991	318089	393554	223759	0.568408	-0.815	0.0205119	0.16368	0.1277	0.1306
ENSMUSG00000097863	1010001B22Rik	RIKEN cDNA 1010001B22 gene [Source:MGI Symbol;Acc:MGI:1922653]	29	35	40	28	50	30	27	26	28	26	29	59	45	60	25	24	24	25	35.19	44	24	0.569197	-0.813	0.0141345	0.133235	0.0837	0.096
ENSMUSG00000015970	Chdh	choline dehydrogenase [Source:MGI Symbol;Acc:MGI:1860776]	130	92	45	17	64	47	35	63	43	115	76	66	28	77	39	32	58	38	58.69	72	42	0.569592	-0.812	0.0189921	0.156933	0.1071	0.092
ENSMUSG00000018919	Tm4sf5	transmembrane 4 superfamily member 5 [Source:MGI Symbol;Acc:MGI:1922854]	46	25	22	19	51	27	17	17	35	41	21	32	31	61	23	15	16	31	30	37	21	0.569987	-0.811	0.0253213	0.181655	0.1023	0.0967
ENSMUSG00000067719	Gm10221	predicted gene 10221 [Source:MGI Symbol;Acc:MGI:3708709]	25	49	25	37	48	36	26	22	27	22	41	37	60	58	30	23	20	24	34.96	44	24	0.569987	-0.811	0.0157089	0.140557	0.087	0.096
ENSMUSG00000080059	Rps19-ps3	ribosomal protein S19, pseudogene 3 [Source:MGI Symbol;Acc:MGI:3701125]	87	107	112	103	120	84	101	61	83	77	89	164	167	144	70	91	56	73	103.47	128	72	0.570382	-0.81	0.00669664	0.0900469	0.082	0.0842
ENSMUSG00000090273	Prr22	proline rich 22 [Source:MGI Symbol;Acc:MGI:2685392]	43	35	40	23	36	25	34	27	19	38	29	59	37	43	21	31	25	17	33.25	41	24	0.570382	-0.81	0.0103678	0.112769	0.0722	0.0962
ENSMUSG00000057322	Rpl38	ribosomal protein L38 [Source:MGI Symbol;Acc:MGI:1914921]	3626	4162	5033	3942	4956	3583	3867	2982	3256	3202	3458	7363	6394	5967	2996	3485	2742	2855	4273.59	5277	3020	0.572362	-0.805	0.000224401	0.0118135	0.0489	0.026
ENSMUSG00000097971	None	None	8773	11546	9874	10652	5304	9261	6318	2724	10770	7748	9592	14445	17278	6386	7745	5693	2505	9444	8981.76	11090	6347	0.572362	-0.805	0.0129831	0.126922	0.1084	0.0303
ENSMUSG00000067870	Rpl31-ps8	ribosomal protein L31, pseudogene 8 [Source:MGI Symbol;Acc:MGI:3647726]	42	54	56	50	55	42	35	39	43	37	45	82	81	66	35	32	36	38	50.16	62	35	0.572759	-0.804	0.00868573	0.103789	0.076	0.0937
ENSMUSG00000046750	Selenov	selenoprotein V [Source:MGI Symbol;Acc:MGI:3608324]	109	135	70	45	119	60	73	42	100	96	112	102	73	143	50	66	39	88	85.48	105	61	0.573554	-0.802	0.00727802	0.0947444	0.0804	0.0873
ENSMUSG00000061815	Rufy4	RUN and FYVE domain containing 4 [Source:MGI Symbol;Acc:MGI:3588214]	86	42	43	45	63	40	40	53	33	76	35	63	73	76	33	36	49	29	52.2	65	37	0.573554	-0.802	0.0090109	0.105243	0.0777	0.0933
ENSMUSG00000093394	Gm20621	predicted gene 20621 [Source:MGI Symbol;Acc:MGI:5313068]	40	36	22	32	40	34	19	17	32	35	30	32	52	48	28	17	16	28	31.86	39	22	0.573554	-0.802	0.012936	0.12686	0.0754	0.0965
ENSMUSG00000080645	Mir1198	microRNA 1198 [Source:MGI Symbol;Acc:MGI:3783371]	37	34	21	13	30	26	19	15	18	33	28	31	21	36	22	17	14	16	24.14	30	17	0.573951	-0.801	0.0106951	0.114333	0.0606	0.0977
ENSMUSG00000104272	Gm38297	predicted gene, 38297 [Source:MGI Symbol;Acc:MGI:5611525]	60	59	73	44	90	44	52	32	73	53	49	107	71	108	37	47	29	64	62.85	78	44	0.574747	-0.799	0.0164056	0.14419	0.0982	0.0916
ENSMUSG00000084416	Rpl10a-ps1	ribosomal protein L10A, pseudogene 1 [Source:MGI Symbol;Acc:MGI:3705885]	83	83	102	91	124	72	86	67	79	73	69	149	148	149	60	77	62	69	95.22	118	67	0.575545	-0.797	0.0090149	0.105243	0.0852	0.0858
ENSMUSG00000066175	2510046G10Rik	RIKEN cDNA 2510046G10 gene [Source:MGI Symbol;Acc:MGI:3698051]	48	33	61	36	41	29	35	36	37	42	27	89	58	49	24	32	33	32	43.13	53	30	0.577543	-0.792	0.0193819	0.158592	0.0942	0.0948
ENSMUSG00000096768	Erdr1y	erythroid differentiation regulator 1 y [Source:MGI Symbol;Acc:MGI:6096131]	492	364	744	524	621	549	365	391	491	435	302	1088	850	748	459	329	360	431	555.68	685	395	0.577543	-0.792	0.00663403	0.0895598	0.0861	0.0414
ENSMUSG00000005864	Cnga2	cyclic nucleotide gated channel alpha 2 [Source:MGI Symbol;Acc:MGI:108040]	39	42	16	22	74	29	21	26	38	34	35	23	36	89	24	19	24	33	35.33	43	25	0.577943	-0.791	0.0365494	0.217748	0.1199	0.0959
ENSMUSG00000020911	Krt19	keratin 19 [Source:MGI Symbol;Acc:MGI:96693]	57	34	21	24	44	39	27	17	23	50	28	31	39	53	33	24	16	20	32.66	40	23	0.577943	-0.791	0.0160686	0.142255	0.0809	0.0963
ENSMUSG00000027559	Car3	carbonic anhydrase 3 [Source:MGI Symbol;Acc:MGI:88270]	180	349	271	152	262	269	179	141	152	159	290	396	247	315	225	161	130	133	228.51	281	162	0.577943	-0.791	0.0041973	0.0704925	0.0744	0.0634
ENSMUSG00000021647	Cartpt	CART prepropeptide [Source:MGI Symbol;Acc:MGI:1351330]	334	472	264	404	282	293	243	280	266	295	392	386	655	340	245	219	257	233	335.87	414	238	0.578745	-0.789	0.000836831	0.0277414	0.0545	0.0527
ENSMUSG00000024215	Spdef	SAM pointed domain containing ets transcription factor [Source:MGI Symbol;Acc:MGI:1353422]	81	125	89	26	93	36	75	57	72	72	104	130	42	112	30	68	52	63	74.77	92	53	0.578745	-0.789	0.0204462	0.163541	0.1062	0.0893
ENSMUSG00000093227	Mir1251	microRNA 1251 [Source:MGI Symbol;Acc:MGI:4834231]	40	26	30	9	28	18	33	12	15	35	22	44	15	34	15	30	11	13	24.23	30	17	0.578745	-0.789	0.0393353	0.225982	0.1105	0.0977
ENSMUSG00000025515	Muc2	mucin 2 [Source:MGI Symbol;Acc:MGI:1339364]	79	89	36	20	75	38	45	36	50	70	74	53	32	90	32	41	33	44	52.04	64	38	0.579548	-0.787	0.0106144	0.113835	0.0792	0.0931
ENSMUSG00000031896	Ctrl	chymotrypsin-like [Source:MGI Symbol;Acc:MGI:88558]	79	85	75	58	101	68	59	63	53	70	71	110	94	122	57	53	58	46	75.58	93	54	0.579548	-0.787	0.00411631	0.0697951	0.064	0.0893
ENSMUSG00000042962	Gm5436	predicted pseudogene 5436 [Source:MGI Symbol;Acc:MGI:3643291]	305	336	408	332	385	317	300	247	262	269	279	597	539	464	265	270	227	230	348.86	430	248	0.579548	-0.787	0.00174194	0.041541	0.0623	0.0517
ENSMUSG00000091955	Tmsb10b	thymosin beta 10b [Source:MGI Symbol;Acc:MGI:3704288]	71	67	81	84	113	65	85	56	59	63	56	118	136	136	54	77	51	52	82.59	102	58	0.580352	-0.785	0.0154979	0.139865	0.0961	0.0881
ENSMUSG00000025257	Ribc1	RIB43A domain with coiled-coils 1 [Source:MGI Symbol;Acc:MGI:1913861]	43	34	27	16	26	28	13	20	25	38	28	39	26	31	23	12	18	22	26.49	32	19	0.580754	-0.784	0.0132002	0.12833	0.0657	0.0973
ENSMUSG00000061983	Rps12	ribosomal protein S12 [Source:MGI Symbol;Acc:MGI:98105]	5211	6171	6743	5305	6755	5086	5055	4028	4973	4602	5127	9864	8605	8133	4253	4555	3704	4361	5911.62	7266	4218	0.580754	-0.784	0.000106847	0.00709253	0.0422	0.0269
ENSMUSG00000023089	Ndufa5	NADH:ubiquinone oxidoreductase subunit A5 [Source:MGI Symbol;Acc:MGI:1915452]	2102	2570	3040	2800	2909	2385	2242	1932	2135	1856	2135	4447	4542	3503	1994	2020	1777	1872	2682.95	3297	1916	0.58156	-0.782	0.000791681	0.0268834	0.0558	0.0269
ENSMUSG00000057863	Rpl36	ribosomal protein L36 [Source:MGI Symbol;Acc:MGI:1860603]	3841	4272	4793	3641	5092	3468	3832	3166	3252	3392	3549	7012	5906	6131	2900	3453	2911	2852	4234	5198	3029	0.582771	-0.779	0.000114319	0.00736083	0.0419	0.026
ENSMUSG00000085771	C230066G23Rik	RIKEN cDNA C230066G23 gene [Source:MGI Symbol;Acc:MGI:2141339]	34	47	44	24	38	30	38	19	27	30	39	64	39	46	25	34	17	24	35.4	44	25	0.582771	-0.779	0.0151031	0.138181	0.0772	0.0959
ENSMUSG00000016252	Atp5f1e	ATP synthase F1 subunit epsilon [Source:MGI Symbol;Acc:MGI:1855697]	2374	2952	3570	3366	3509	2811	2802	2296	2388	2097	2452	5223	5460	4225	2351	2525	2111	2094	3170.82	3891	2270	0.583579	-0.777	0.00133241	0.035519	0.0603	0.0264
ENSMUSG00000039720	Got1l1	glutamic-oxaloacetic transaminase 1-like 1 [Source:MGI Symbol;Acc:MGI:1923865]	158	85	50	48	79	70	60	53	60	140	71	73	78	95	59	54	49	53	74.47	91	54	0.583984	-0.776	0.00608183	0.0862116	0.0694	0.0893
ENSMUSG00000043165	Lor	loricrin cornified envelope precursor protein [Source:MGI Symbol;Acc:MGI:96816]	96	91	81	87	93	56	62	65	96	85	76	118	141	112	47	56	60	84	86.51	106	62	0.584389	-0.775	0.0065511	0.0891642	0.072	0.0873
ENSMUSG00000024846	Cst6	cystatin E/M [Source:MGI Symbol;Acc:MGI:1920970]	56	50	66	64	74	53	59	41	46	49	42	97	104	89	44	53	38	40	61.78	76	44	0.584794	-0.774	0.0155737	0.14001	0.0889	0.0918
ENSMUSG00000035458	Tnni3	troponin I, cardiac 3 [Source:MGI Symbol;Acc:MGI:98783]	90	79	67	54	150	80	53	40	99	79	66	98	88	181	67	48	37	87	83.29	102	60	0.584794	-0.774	0.0239866	0.176743	0.1095	0.0879
ENSMUSG00000091780	Sco2	SCO2 cytochrome c oxidase assembly protein [Source:MGI Symbol;Acc:MGI:3818630]	130	156	175	132	163	129	125	111	115	115	130	256	214	196	108	113	102	101	148.25	182	106	0.584794	-0.774	0.00417788	0.0704349	0.0684	0.0759
ENSMUSG00000103621	Gm38366	predicted gene, 38366 [Source:MGI Symbol;Acc:MGI:5611594]	61	58	110	73	85	69	60	64	61	54	48	161	118	102	58	54	59	53	78.65	97	56	0.585605	-0.772	0.0246815	0.179727	0.1088	0.0889
ENSMUSG00000082705	Gm15616	predicted gene 15616 [Source:MGI Symbol;Acc:MGI:3783061]	177	135	152	94	229	107	119	113	147	156	112	222	152	276	89	107	104	129	149.84	184	107	0.586011	-0.771	0.00598179	0.0853718	0.0746	0.0755
ENSMUSG00000026922	Agpat2	1-acylglycerol-3-phosphate O-acyltransferase 2 (lysophosphatidic acid acyltransferase, beta) [Source:MGI Symbol;Acc:MGI:1914762]	79	63	33	27	69	41	38	30	50	70	52	48	44	83	34	34	28	44	48.58	59	35	0.586417	-0.77	0.00852712	0.1027	0.0682	0.0937
ENSMUSG00000081461	Rpl30-ps11	ribosomal protein L30, pseudogene 11 [Source:MGI Symbol;Acc:MGI:3642364]	47	30	37	46	43	36	37	25	31	42	25	54	75	52	30	33	23	27	40.06	50	28	0.586824	-0.769	0.0196581	0.159934	0.0865	0.0953
ENSMUSG00000086665	Gm13067	predicted gene 13067 [Source:MGI Symbol;Acc:MGI:3651968]	187	107	102	133	65	118	96	85	71	165	89	149	216	78	99	87	78	62	113.65	139	82	0.586824	-0.769	0.0138321	0.13172	0.0919	0.0822
ENSMUSG00000104394	Gm37254	predicted gene, 37254 [Source:MGI Symbol;Acc:MGI:5610482]	217	323	287	244	310	267	240	170	200	192	268	420	396	373	223	216	156	175	268.9	330	192	0.586824	-0.769	0.00243029	0.051697	0.0627	0.0588
ENSMUSG00000062619	2310039H08Rik	RIKEN cDNA 2310039H08 gene [Source:MGI Symbol;Acc:MGI:1914351]	221	194	245	192	216	158	172	162	189	195	161	358	311	260	132	155	149	166	209.79	257	150	0.587638	-0.767	0.00301986	0.0579101	0.0642	0.066
ENSMUSG00000105021	Gm8234	predicted gene 8234 [Source:MGI Symbol;Acc:MGI:3779790]	74	60	44	31	62	37	35	43	47	65	50	64	50	75	31	32	40	41	49.75	61	36	0.588453	-0.765	0.00471604	0.0749063	0.0555	0.0936
ENSMUSG00000034762	Glis1	GLIS family zinc finger 1 [Source:MGI Symbol;Acc:MGI:2386723]	126	195	107	42	145	95	93	61	112	111	162	157	68	175	79	84	56	98	110.01	135	79	0.58927	-0.763	0.0104068	0.112837	0.0828	0.0827
ENSMUSG00000033409	Syce1l	synaptonemal complex central element protein 1 like [Source:MGI Symbol;Acc:MGI:1922247]	34	56	38	19	66	26	31	29	43	30	47	56	31	79	22	28	27	38	39.61	49	29	0.589678	-0.762	0.0252707	0.181655	0.0947	0.0952
ENSMUSG00000100618	None	None	38	41	37	35	52	49	22	13	45	34	34	54	57	63	41	20	12	39	39.26	48	28	0.590087	-0.761	0.0390872	0.225098	0.1149	0.0953
ENSMUSG00000047676	Rpsa-ps10	ribosomal protein SA, pseudogene 10 [Source:MGI Symbol;Acc:MGI:3704228]	73	69	75	63	87	51	72	47	62	64	57	110	102	105	43	65	43	54	71.51	88	51	0.590496	-0.76	0.00949676	0.107641	0.0743	0.0901
ENSMUSG00000084319	Tpt1-ps3	tumor protein, translationally-controlled, pseudogene 3 [Source:MGI Symbol;Acc:MGI:2664997]	112	292	166	137	298	162	249	99	113	99	243	243	222	359	135	224	91	99	190.59	233	137	0.590906	-0.759	0.0259349	0.1839	0.115	0.0687
ENSMUSG00000087590	Epb41l4aos	erythrocyte membrane protein band 4.1 like 4a, opposite strand [Source:MGI Symbol;Acc:MGI:1916999]	164	153	175	145	155	125	145	118	117	145	127	256	235	187	105	131	109	103	155.12	190	112	0.590906	-0.759	0.00389935	0.067999	0.0648	0.0746
ENSMUSG00000082823	Gm15828	predicted gene 15828 [Source:MGI Symbol;Acc:MGI:3802124]	60	76	41	43	57	41	40	32	55	53	63	60	70	69	34	36	29	48	51.39	63	37	0.591316	-0.758	0.00459906	0.0742459	0.0542	0.0934
ENSMUSG00000086859	Snhg20	small nucleolar RNA host gene 20 [Source:MGI Symbol;Acc:MGI:1924222]	895	993	1119	858	1242	874	917	682	822	790	825	1637	1392	1495	731	826	627	721	1004.96	1228	726	0.592136	-0.756	0.000481865	0.0198538	0.0475	0.0334
ENSMUSG00000085255	Taco1os	translational activator of mitochondrially encoded cytochrome c oxidase I, opposite strand [Source:MGI Symbol;Acc:MGI:1915441]	61	66	52	42	74	43	59	41	39	54	55	76	68	89	36	53	38	34	55.89	68	40	0.592546	-0.755	0.00713757	0.0932788	0.0631	0.0927
ENSMUSG00000021025	Nfkbia	nuclear factor of kappa light polypeptide gene enhancer in B cells inhibitor, alpha [Source:MGI Symbol;Acc:MGI:104741]	2588	2204	2680	1549	2128	1488	1888	1870	1774	2286	1831	3921	2513	2562	1244	1701	1720	1556	2148.09	2623	1555	0.593368	-0.753	0.000142455	0.00857698	0.0401	0.0279
ENSMUSG00000037563	Rps16	ribosomal protein S16 [Source:MGI Symbol;Acc:MGI:98118]	3663	3886	4240	3442	4482	3134	3509	2861	3201	3235	3228	6203	5583	5397	2621	3162	2631	2807	3874.04	4729	2805	0.593368	-0.753	0.00011272	0.00728592	0.0391	0.026
ENSMUSG00000083621	Gm14586	predicted gene 14586 [Source:MGI Symbol;Acc:MGI:3705507]	28	35	37	35	39	39	28	25	20	25	29	54	57	47	33	25	23	18	34.45	42	25	0.594192	-0.751	0.0267966	0.186742	0.089	0.0961
ENSMUSG00000021290	Atp5mj	ATP synthase membrane subunit j [Source:MGI Symbol;Acc:MGI:1917507]	3274	4016	4716	4998	4148	3870	3816	3218	3235	2892	3336	6899	8107	4994	3236	3439	2959	2837	4299.9	5246	3118	0.594604	-0.75	0.00212068	0.0474922	0.0615	0.026
ENSMUSG00000027160	Ccdc34	coiled-coil domain containing 34 [Source:MGI Symbol;Acc:MGI:1915451]	1522	1688	2240	1627	2135	1612	1673	1238	1535	1344	1402	3277	2639	2571	1348	1508	1138	1346	1841.46	2247	1335	0.594604	-0.75	0.00139567	0.0365077	0.0565	0.0288
ENSMUSG00000028040	Efna4	ephrin A4 [Source:MGI Symbol;Acc:MGI:106643]	68	28	24	20	36	26	39	15	25	60	23	35	32	43	22	35	14	22	31.87	39	23	0.594604	-0.75	0.0353369	0.21437	0.1004	0.0964
ENSMUSG00000034892	Rps29	ribosomal protein S29 [Source:MGI Symbol;Acc:MGI:107681]	5103	6002	6386	5289	6542	5018	5018	4329	4659	4507	4986	9342	8579	7877	4196	4522	3981	4086	5786.15	7058	4196	0.594604	-0.75	0.000154378	0.00916472	0.0405	0.0268
ENSMUSG00000043687	1190005I06Rik	RIKEN cDNA 1190005I06 gene [Source:MGI Symbol;Acc:MGI:1916168]	56	60	30	14	48	18	43	23	37	49	50	44	23	58	15	39	21	32	36.79	45	27	0.594604	-0.75	0.0292779	0.195353	0.096	0.0956
ENSMUSG00000080893	Ndufa12-ps	NADH:ubiquinone oxidoreductase subunit A12, pseudogene [Source:MGI Symbol;Acc:MGI:3801934]	617	722	901	882	917	764	750	556	624	545	600	1318	1431	1104	639	676	511	547	818.97	1000	593	0.594604	-0.75	0.00352537	0.064272	0.0672	0.0356
ENSMUSG00000106676	Gm42895	predicted gene 42895 [Source:MGI Symbol;Acc:MGI:5663032]	23	27	40	23	44	30	26	13	33	20	22	59	37	53	25	23	12	29	31.22	38	22	0.595016	-0.749	0.0500744	0.256003	0.1184	0.0966
ENSMUSG00000087075	Lbhd2	LBH domain containing 2 [Source:MGI Symbol;Acc:MGI:2685744]	16	41	38	21	39	24	33	24	17	14	34	56	34	47	20	30	22	15	30.18	37	22	0.595428	-0.748	0.0460744	0.24619	0.1118	0.0968
ENSMUSG00000106992	Gm43167	predicted gene 43167 [Source:MGI Symbol;Acc:MGI:5663304]	52	67	75	26	73	52	57	24	51	46	56	110	42	88	43	51	22	45	55.89	68	40	0.595428	-0.748	0.030867	0.200599	0.1061	0.0927
ENSMUSG00000081434	Gm14165	predicted gene 14165 [Source:MGI Symbol;Acc:MGI:3650537]	147	149	160	145	160	145	130	114	103	130	124	234	235	193	121	117	105	90	149.9	183	108	0.595841	-0.747	0.00497014	0.0772564	0.0663	0.0756
ENSMUSG00000106472	Gm43111	predicted gene 43111 [Source:MGI Symbol;Acc:MGI:5663248]	94	68	80	61	110	69	75	54	64	83	56	117	99	132	58	68	50	56	79.89	97	58	0.596254	-0.746	0.010241	0.112087	0.0745	0.0885
ENSMUSG00000055172	C1ra	complement component 1, r subcomponent A [Source:MGI Symbol;Acc:MGI:1355313]	52	53	42	30	66	36	41	36	37	46	44	61	49	79	30	37	33	32	45.79	56	33	0.596668	-0.745	0.0092145	0.10624	0.0625	0.0943
[truncated: 2,851 more rows]

## Sheet: DEG (adjusted p-value <0.05)
Complete RNA-seq quantification in spinal cord of delta 7 mice (HALO-treated vs VHL) worksheets: (1) genome-wide expression matrix, (2) differentially expressed genes (DEG) (unadjusted p<0.05), and (3) DEG after multiple testing correction (FDR<0.05).
[truncated: 774 more rows]
