# Supplementary material for: Haloperidol induces neuroprotection and enhances neuromuscular function in both murine and human models of spinal muscular atrophy
Source: Exp Mol Med. 2026 Apr 13;58(4):1216–29. doi: 10.1038/s12276-026-01689-0 (PMC13144737; doi:10.1038/s12276-026-01689-0)
Supplement: Supplementary file 4 — Supplementary Dataset 2 [file 12276_2026_1689_MOESM4_ESM.xlsx]

## Sheet: genome-wide expression matrix
Complete RNA-seq quantification in quadriceps of delta 7 mice (HALO-treated vs VHL) worksheets: (1) genome-wide expression matrix, (2) differentially expressed genes (DEG) (unadjusted p<0.05), and (3) DEG after multiple testing correction (FDR<0.05).
Id	VHL_1	VHL_2	VHL_3	VHL_4	HALO_1	HALO_2	HALO_3	HALO_4	norm.VHL_1	norm.VHL_2	norm.VHL_3	norm.VHL_4	norm.HALO_1	norm.HALO_2	norm.HALO_3	norm.HALO_4	baseMean	VHL	HALO	FC	log2FoldChange	p-value	adjusted p-value	tagwise dispersion	trended dispersion
ENSMUSG00000000031	1340730	761854	701461	776670	411529	649051	411068	535506	1537923	734090	742340	849417	464893	440319	470293	536697	721996	965942	478050	0.495	-1.015	0.00183037	0.0567312	0.0998	0.1174
ENSMUSG00000000056	3335	3574	3465	3563	2467	5870	1960	3422	3826	3444	3667	3897	2787	3982	2242	3430	3409.26	3708	3110	0.839	-0.253	0.159474	0.497117	0.0308	0.0306
ENSMUSG00000000058	1279	2639	2400	2633	3806	4879	2928	2757	1467	2543	2540	2880	4300	3310	3350	2763	2893.98	2358	3431	1.455	0.541	0.00847732	0.123892	0.04	0.0307
ENSMUSG00000000085	1441	1642	1140	1244	1004	1993	1058	1019	1653	1582	1206	1361	1134	1352	1210	1021	1315	1450	1179	0.813	-0.298	0.0782653	0.367402	0.0267	0.033
ENSMUSG00000000088	11068	17360	16688	12982	15099	30376	21134	31409	12696	16727	17661	14198	17057	20607	24179	31479	19325.4	15320	23330	1.523	0.607	0.00471632	0.0921138	0.0439	0.0436
ENSMUSG00000000094	169	171	140	123	187	325	179	191	194	165	148	135	211	220	205	191	183.66	160	207	1.292	0.369	0.155416	0.492509	0.0592	0.0899
ENSMUSG00000000120	394	287	305	302	180	356	198	194	452	277	323	330	203	242	227	194	280.92	346	216	0.628	-0.672	0.00433261	0.0888214	0.0491	0.0674
ENSMUSG00000000131	3193	3679	3395	3496	4791	6655	4133	4150	3663	3545	3593	3823	5412	4515	4728	4159	4179.82	3656	4704	1.286	0.363	0.0173664	0.180249	0.0221	0.0308
ENSMUSG00000000142	723	534	449	409	242	536	314	397	829	515	475	447	273	364	359	398	457.56	566	348	0.616	-0.7	0.00251242	0.0667407	0.0487	0.0477
ENSMUSG00000000223	1459	1040	1159	1318	1075	1400	609	812	1674	1002	1227	1441	1214	950	697	814	1127.3	1336	919	0.688	-0.54	0.0103039	0.138329	0.0414	0.0338
ENSMUSG00000000275	1155	1533	1404	1579	1799	2987	1482	1373	1325	1477	1486	1727	2032	2026	1696	1376	1643.12	1504	1782	1.186	0.246	0.148939	0.483758	0.0272	0.0321
ENSMUSG00000000276	456	800	529	621	899	1380	895	707	523	771	560	679	1016	936	1024	709	777.15	633	921	1.454	0.54	0.0057285	0.101602	0.0351	0.0371
ENSMUSG00000000290	55	59	71	49	46	57	30	51	63	57	75	54	52	39	34	51	53.09	62	44	0.707	-0.499	0.119851	0.443903	0.0795	0.123
ENSMUSG00000000303	76	60	86	82	39	70	29	50	87	58	91	90	44	47	33	50	62.56	82	44	0.54	-0.889	0.00640467	0.107795	0.0842	0.1236
ENSMUSG00000000305	70	203	140	130	191	449	166	271	80	196	148	142	216	305	190	272	193.52	142	246	1.733	0.794	0.00964775	0.132554	0.0839	0.0869
ENSMUSG00000000317	942	2145	2068	1629	2274	3811	2527	2251	1081	2067	2189	1782	2569	2585	2891	2256	2177.35	1780	2575	1.447	0.533	0.0075213	0.11669	0.0375	0.0312
ENSMUSG00000000355	786	1281	1225	1023	1434	2096	1522	1965	902	1234	1296	1119	1620	1422	1741	1969	1412.96	1138	1688	1.483	0.568	0.000964691	0.0398283	0.0276	0.0327
ENSMUSG00000000374	3160	3028	2582	2459	1728	3613	1682	2369	3625	2918	2732	2689	1952	2451	1924	2374	2583.25	2991	2175	0.728	-0.459	0.0045775	0.0908019	0.0247	0.0309
ENSMUSG00000000384	1773	2163	1846	1743	1779	3737	2170	2698	2034	2084	1954	1906	2010	2535	2483	2704	2213.66	1994	2433	1.22	0.287	0.0587972	0.323639	0.0216	0.0312
ENSMUSG00000000392	989	1062	1297	1037	881	1212	793	1060	1134	1023	1373	1134	995	822	907	1062	1056.44	1166	946	0.812	-0.301	0.0796634	0.370912	0.0273	0.0343
ENSMUSG00000000399	9328	13281	10567	9242	10870	20279	11755	15278	10700	12797	11183	10108	12280	13757	13449	15312	12448.1	11197	13700	1.223	0.291	0.0851387	0.383232	0.0273	0.038
ENSMUSG00000000439	2368	2493	1799	2125	1501	3125	1663	2001	2716	2402	1904	2324	1696	2120	1903	2005	2133.75	2336	1931	0.827	-0.275	0.0839828	0.380412	0.0238	0.0313
ENSMUSG00000000486	79	173	147	102	171	253	221	159	91	167	156	112	193	172	253	159	162.68	132	194	1.477	0.563	0.0597352	0.326293	0.0791	0.0965
ENSMUSG00000000489	1437	2293	1827	1398	2014	3517	2368	2810	1648	2209	1933	1529	2275	2386	2709	2816	2188.34	1830	2546	1.391	0.476	0.00366128	0.0808087	0.0252	0.0312
ENSMUSG00000000552	5271	4735	5531	4864	2664	6282	3784	4724	6046	4562	5853	5320	3009	4262	4329	4735	4764.56	5445	4084	0.75	-0.415	0.01868	0.187836	0.0296	0.0311
ENSMUSG00000000561	1145	1596	1113	1333	1442	2225	1783	1559	1313	1538	1178	1458	1629	1509	2040	1562	1528.47	1372	1685	1.228	0.296	0.0704396	0.350383	0.025	0.0324
ENSMUSG00000000563	24590	35564	32708	30297	30317	56179	35072	45610	28207	34268	34614	33135	34248	38112	40125	45711	36052.5	32556	39549	1.215	0.281	0.157827	0.494927	0.0379	0.0536
ENSMUSG00000000600	1247	1557	1336	1476	1659	2328	1661	1703	1430	1500	1414	1614	1874	1579	1900	1707	1627.41	1490	1765	1.184	0.244	0.102216	0.41475	0.0208	0.0321
ENSMUSG00000000605	1535	1923	2637	2131	2280	3642	2562	3264	1761	1853	2791	2331	2576	2471	2931	3271	2497.97	2184	2812	1.288	0.365	0.0396299	0.264605	0.0297	0.0309
ENSMUSG00000000628	5296	6709	7447	6815	7550	17039	7924	8868	6075	6465	7881	7453	8529	11559	9066	8888	8239.43	6968	9510	1.365	0.449	0.00797863	0.120515	0.0273	0.034
ENSMUSG00000000631	13041	12574	9940	10645	8061	16566	8863	10133	14959	12116	10519	11642	9106	11238	10140	10156	11234.5	12309	10160	0.825	-0.277	0.10942	0.428087	0.0286	0.0368
ENSMUSG00000000693	540	360	445	447	398	503	276	421	619	347	471	489	450	341	316	422	431.83	482	382	0.794	-0.333	0.132242	0.460106	0.0446	0.0495
ENSMUSG00000000711	6103	6542	5040	5873	4194	8860	4130	4563	7001	6304	5334	6423	4738	6011	4725	4573	5638.46	6266	5012	0.8	-0.322	0.0504673	0.298012	0.0258	0.0317
ENSMUSG00000000751	4159	3855	3306	3671	2974	6129	2506	3256	4771	3715	3499	4015	3360	4158	2867	3263	3705.82	4000	3412	0.853	-0.229	0.174566	0.516744	0.027	0.0307
ENSMUSG00000000753	2287	1989	3199	1784	1833	2686	1667	2296	2623	1917	3385	1951	2071	1822	1907	2301	2247.2	2469	2025	0.82	-0.286	0.134086	0.463036	0.0345	0.0311
ENSMUSG00000000782	86	102	75	90	47	58	50	66	99	98	79	98	53	39	57	66	73.82	94	54	0.574	-0.801	0.0121358	0.149689	0.0827	0.1229
ENSMUSG00000000805	614	423	310	503	1090	1268	496	263	704	408	328	550	1231	860	567	264	614.08	498	730	1.469	0.555	0.116704	0.438576	0.1177	0.0407
ENSMUSG00000000823	3209	3198	2138	2318	2370	3356	1991	2245	3681	3081	2263	2535	2677	2277	2278	2250	2630.25	2890	2370	0.82	-0.286	0.0962556	0.402659	0.028	0.0308
ENSMUSG00000000876	729	1266	1160	1033	1117	2087	1127	1330	836	1220	1228	1130	1262	1416	1289	1333	1214.18	1104	1325	1.201	0.264	0.121539	0.445165	0.0271	0.0334
ENSMUSG00000000881	261	197	244	208	186	264	163	203	299	190	258	227	210	179	186	203	219.26	244	194	0.799	-0.323	0.195783	0.543134	0.0552	0.0804
ENSMUSG00000000934	311	345	505	291	497	791	656	765	357	332	534	318	561	537	751	767	519.64	385	654	1.695	0.761	0.000562855	0.0286184	0.0442	0.0443
ENSMUSG00000000942	340	605	525	395	471	863	611	590	390	583	556	432	532	585	699	591	546.05	490	602	1.227	0.295	0.135513	0.465588	0.0357	0.0431
ENSMUSG00000000957	5663	4756	6208	4687	3651	5648	3965	4121	6496	4583	6570	5126	4124	3832	4536	4130	4924.61	5694	4156	0.73	-0.454	0.0066234	0.109218	0.0266	0.0312
ENSMUSG00000001017	3746	5357	5034	4346	4356	8482	5096	6157	4297	5162	5327	4753	4921	5754	5830	6171	5276.89	4885	5669	1.161	0.215	0.170983	0.512413	0.0234	0.0314
ENSMUSG00000001029	425	652	759	584	697	1027	664	807	488	628	803	639	787	697	760	809	701.28	640	763	1.193	0.254	0.179095	0.521938	0.0329	0.0385
ENSMUSG00000001052	2147	2004	1610	1943	1612	2757	1494	1415	2463	1931	1704	2125	1821	1870	1709	1418	1880.17	2056	1704	0.829	-0.27	0.103736	0.417612	0.0258	0.0316
ENSMUSG00000001053	230	505	525	433	463	937	551	518	264	487	556	474	523	636	630	519	510.98	445	577	1.297	0.375	0.0988456	0.407972	0.0474	0.0447
ENSMUSG00000001056	616	700	664	555	687	930	882	1023	707	674	703	607	776	631	1009	1025	766.51	673	860	1.278	0.354	0.0684308	0.345243	0.0348	0.0373
ENSMUSG00000001082	543	376	304	279	233	369	215	319	623	362	322	305	263	250	246	320	336.41	403	270	0.67	-0.578	0.0234265	0.206195	0.059	0.059
ENSMUSG00000001089	802	918	1318	1279	1347	2145	1054	1451	920	885	1395	1399	1522	1455	1206	1454	1279.38	1150	1409	1.226	0.294	0.124492	0.449763	0.0344	0.0331
ENSMUSG00000001105	735	803	954	789	699	1339	1124	1205	843	774	1010	863	790	908	1286	1208	960.12	872	1048	1.201	0.264	0.176099	0.517777	0.0355	0.035
ENSMUSG00000001119	13739	10225	16387	11078	8722	13130	7116	10586	15760	9852	17342	12116	9853	8907	8141	10610	11572.6	13768	9378	0.681	-0.554	0.00538906	0.0979188	0.0377	0.0372
ENSMUSG00000001131	34	42	42	16	20	66	62	86	39	40	44	17	23	45	71	86	45.74	35	56	1.583	0.662	0.119658	0.443903	0.1504	0.1215
ENSMUSG00000001134	393	504	352	413	448	732	610	546	451	486	373	452	506	497	698	547	501.05	440	562	1.276	0.351	0.0708837	0.351153	0.0342	0.0452
ENSMUSG00000001138	2204	2124	1179	1481	1332	1821	891	895	2528	2047	1248	1620	1505	1235	1019	897	1512.33	1861	1164	0.626	-0.676	0.00219893	0.061669	0.0458	0.0324
ENSMUSG00000001143	602	970	958	904	845	1696	852	1194	691	935	1014	989	955	1151	975	1197	988.03	907	1070	1.179	0.238	0.192928	0.540016	0.0309	0.0347
ENSMUSG00000001150	2688	2616	2232	2680	2591	3608	1698	1836	3083	2521	2362	2931	2927	2448	1943	1840	2506.81	2724	2290	0.84	-0.251	0.156516	0.493172	0.0297	0.0309
ENSMUSG00000001151	10739	8243	7386	9396	6491	11104	4852	5901	12318	7943	7816	10276	7333	7533	5551	5914	8085.56	9588	6583	0.687	-0.542	0.00420163	0.0874303	0.0342	0.0338
ENSMUSG00000001156	675	546	424	488	444	632	311	408	774	526	449	534	502	429	356	409	497.23	571	424	0.743	-0.429	0.0436561	0.276945	0.0412	0.0454
ENSMUSG00000001158	2217	3693	2965	2813	3420	4978	4731	4458	2543	3558	3138	3076	3863	3377	5413	4468	3679.61	3079	4280	1.39	0.475	0.00788384	0.119936	0.0303	0.0307
ENSMUSG00000001175	5528	12919	13819	9556	12161	22318	19560	21518	6341	12448	14624	10451	13738	15141	22378	21566	14585.9	10966	18206	1.66	0.731	0.00318423	0.0746796	0.0584	0.0398
ENSMUSG00000001211	13958	14047	12373	14334	10144	19083	9434	10631	16011	13535	13094	15677	11459	12946	10793	10655	13021.2	14579	11463	0.786	-0.347	0.0415325	0.269916	0.0277	0.0385
ENSMUSG00000001229	1920	1853	1487	1427	1279	2251	1254	1562	2202	1785	1574	1561	1445	1527	1435	1565	1636.78	1780	1493	0.839	-0.254	0.114054	0.434998	0.0241	0.0321
ENSMUSG00000001240	1111	1745	1561	1460	2045	2437	1659	1416	1274	1681	1652	1597	2310	1653	1898	1419	1685.64	1551	1820	1.173	0.23	0.195254	0.543082	0.0297	0.032
ENSMUSG00000001323	948	1033	1203	1246	924	1534	759	957	1087	995	1273	1363	1044	1041	868	959	1078.82	1180	978	0.829	-0.27	0.115449	0.43651	0.0273	0.0341
ENSMUSG00000001333	1895	2343	2325	1947	1435	3104	1385	2142	2174	2258	2460	2129	1621	2106	1585	2147	2059.92	2255	1865	0.827	-0.274	0.0873806	0.387651	0.0241	0.0314
ENSMUSG00000001334	1337	2201	3398	1855	2215	3984	2892	5262	1534	2121	3596	2029	2502	2703	3309	5274	2883.32	2320	3447	1.486	0.571	0.0289186	0.227807	0.0649	0.0307
ENSMUSG00000001348	38	65	144	86	61	70	35	79	44	63	152	94	69	47	40	79	73.54	88	59	0.668	-0.583	0.152901	0.488655	0.145	0.1229
ENSMUSG00000001366	2434	2982	2197	2362	1818	3222	1646	2532	2792	2873	2325	2583	2054	2186	1883	2538	2404.24	2643	2165	0.819	-0.288	0.0647144	0.336782	0.0229	0.031
ENSMUSG00000001383	1445	2579	2904	2107	2435	4282	3726	4371	1658	2485	3073	2304	2751	2905	4263	4381	2977.42	2380	3575	1.502	0.587	0.0051545	0.0955754	0.0416	0.0307
ENSMUSG00000001403	899	1569	1328	799	861	3233	2471	3266	1031	1512	1405	874	973	2193	2827	3273	1761.06	1206	2316	1.921	0.942	0.00101819	0.0407905	0.077	0.0319
ENSMUSG00000001415	3482	3522	2686	3043	2487	4487	2354	2939	3994	3394	2843	3328	2809	3044	2693	2946	3131.31	3390	2873	0.848	-0.238	0.123677	0.448349	0.0227	0.0307
ENSMUSG00000001419	14828	15236	12232	11780	9741	19817	9403	11715	17009	14681	12945	12883	11004	13444	10758	11741	13058.1	14380	11737	0.816	-0.293	0.0947931	0.399804	0.0294	0.0385
ENSMUSG00000001420	141	192	113	149	73	199	66	57	162	185	120	163	82	135	76	57	122.42	158	88	0.56	-0.837	0.0119506	0.148389	0.0971	0.1101
ENSMUSG00000001435	1706	2362	3279	2150	1608	2478	1518	2304	1957	2276	3470	2351	1817	1681	1737	2309	2199.72	2514	1886	0.75	-0.415	0.0292424	0.228779	0.0342	0.0312
ENSMUSG00000001445	1142	1384	1373	1063	1192	2127	1415	1758	1310	1334	1453	1163	1347	1443	1619	1762	1428.68	1315	1543	1.173	0.23	0.149565	0.484802	0.0238	0.0326
ENSMUSG00000001493	251	380	765	416	525	876	587	659	288	366	810	455	593	594	672	660	554.75	480	630	1.313	0.393	0.137092	0.467552	0.065	0.0428
ENSMUSG00000001508	7273	6956	5361	5737	5237	9365	4597	5645	8343	6703	5673	6274	5916	6353	5259	5658	6272.4	6748	5796	0.859	-0.219	0.18788	0.53438	0.0264	0.0322
ENSMUSG00000001555	1842	1762	1980	1788	1533	2143	1292	1372	2113	1698	2095	1955	1732	1454	1478	1375	1737.55	1965	1510	0.768	-0.381	0.0140121	0.162059	0.0224	0.0319
ENSMUSG00000001588	25	13	19	33	39	47	44	26	29	13	20	36	44	32	50	26	31.22	24	38	1.56	0.642	0.0988407	0.407972	0.1108	0.1149
ENSMUSG00000001627	2332	2661	1766	2386	2508	4375	2978	2705	2675	2564	1869	2609	2833	2968	3407	2711	2704.59	2429	2980	1.227	0.295	0.0695926	0.347835	0.0249	0.0308
ENSMUSG00000001630	611	803	776	764	802	1460	807	914	701	774	821	836	906	990	923	916	858.39	783	934	1.193	0.255	0.121542	0.445165	0.0248	0.036
ENSMUSG00000001666	462	443	336	405	642	1224	624	556	530	427	356	443	725	830	714	557	572.76	439	706	1.612	0.688	0.000532703	0.0274915	0.0358	0.0421
ENSMUSG00000001687	4025	4190	2877	3206	2922	5029	2673	2976	4617	4037	3045	3506	3301	3412	3058	2983	3494.82	3801	3188	0.839	-0.254	0.122427	0.446637	0.0256	0.0306
ENSMUSG00000001707	422	607	533	532	571	992	894	870	484	585	564	582	645	673	1023	872	678.45	554	803	1.449	0.535	0.00643265	0.10791	0.0353	0.039
ENSMUSG00000001729	4719	4822	4966	3745	3327	5316	3559	4241	5413	4646	5255	4096	3758	3606	4072	4250	4387.19	4852	3922	0.808	-0.307	0.0517683	0.301991	0.0237	0.0309
ENSMUSG00000001739	300	168	176	180	145	218	108	125	344	162	186	197	164	148	124	125	181.21	222	140	0.631	-0.663	0.0277107	0.223354	0.0808	0.0908
ENSMUSG00000001750	1068	958	819	724	781	964	680	822	1225	923	867	792	882	654	778	824	868.1	952	784	0.824	-0.279	0.14123	0.474067	0.0334	0.0359
ENSMUSG00000001761	1287	1142	1098	1123	828	1178	737	844	1476	1100	1162	1228	935	799	843	846	1048.8	1242	856	0.689	-0.537	0.00148818	0.0513613	0.0263	0.0343
ENSMUSG00000001768	1401	1207	1019	1156	1228	1511	783	816	1607	1163	1078	1264	1387	1025	896	818	1154.83	1278	1032	0.807	-0.309	0.123961	0.448827	0.0379	0.0337
ENSMUSG00000001774	1233	1863	2063	1931	1932	3619	2325	2473	1414	1795	2183	2112	2183	2455	2660	2479	2160.09	1876	2444	1.303	0.381	0.0224595	0.20259	0.0263	0.0312
ENSMUSG00000001785	1199	1224	868	998	849	1615	839	877	1375	1179	919	1091	959	1096	960	879	1057.29	1141	974	0.853	-0.229	0.194896	0.542981	0.0289	0.0342
ENSMUSG00000001802	738	576	537	557	446	789	362	387	847	555	568	609	504	535	414	388	552.52	645	460	0.715	-0.485	0.0180782	0.184671	0.0383	0.0428
ENSMUSG00000001855	1385	1212	976	1146	964	1632	729	943	1589	1168	1033	1253	1089	1107	834	945	1127.26	1261	994	0.789	-0.342	0.0615044	0.329657	0.0312	0.0338
ENSMUSG00000001865	209	136	237	192	67	126	47	76	240	131	251	210	76	85	54	76	140.34	208	73	0.352	-1.507	1.91997e-06	0.000771258	0.0843	0.1041
ENSMUSG00000001924	6902	7410	6963	6433	4461	9553	4329	6115	7917	7140	7369	7036	5039	6481	4953	6129	6507.87	7366	5650	0.767	-0.382	0.0169544	0.177585	0.0244	0.0324
ENSMUSG00000001943	60	71	47	69	136	133	71	65	69	68	50	75	154	90	81	65	81.58	66	98	1.484	0.569	0.104236	0.418507	0.1046	0.1217
ENSMUSG00000001946	2081	3508	2848	2775	4024	5234	3493	3222	2387	3380	3014	3035	4546	3551	3996	3229	3392.26	2954	3830	1.296	0.375	0.0255714	0.215616	0.0267	0.0306
ENSMUSG00000001948	50	101	131	80	148	169	155	160	57	97	139	87	167	115	177	160	125.04	95	155	1.621	0.697	0.0342368	0.24612	0.0949	0.1093
ENSMUSG00000001962	1304	1251	1017	1062	982	1481	1003	916	1496	1205	1076	1161	1109	1005	1148	918	1139.82	1234	1045	0.846	-0.241	0.161352	0.500558	0.0275	0.0338
ENSMUSG00000001985	214	75	74	83	84	129	22	32	245	72	78	91	95	88	25	32	90.81	122	60	0.495	-1.015	0.0370087	0.256731	0.2121	0.1198
ENSMUSG00000001986	128	99	140	108	64	83	58	79	147	95	148	118	72	56	66	79	97.83	127	68	0.539	-0.892	0.00409571	0.0858598	0.0807	0.118
ENSMUSG00000001998	415	543	534	820	841	1281	546	610	476	523	565	897	950	869	625	611	689.54	615	764	1.242	0.312	0.178699	0.521506	0.0502	0.0388
ENSMUSG00000002012	186	475	309	233	266	732	565	585	213	458	327	255	300	497	646	586	410.33	313	507	1.619	0.695	0.0118811	0.147773	0.0701	0.0512
ENSMUSG00000002014	1359	1685	1335	1283	1505	2602	1594	1635	1559	1624	1413	1403	1700	1765	1824	1639	1615.76	1500	1732	1.155	0.208	0.157422	0.494664	0.0201	0.0322
ENSMUSG00000002017	1470	1882	1986	1760	1769	3128	2131	2524	1686	1813	2102	1925	1998	2122	2438	2530	2076.79	1882	2272	1.207	0.272	0.0766106	0.364139	0.0221	0.0313
ENSMUSG00000002031	1497	1503	1289	1250	1205	1713	1005	1123	1717	1448	1364	1367	1361	1162	1150	1125	1336.91	1474	1200	0.814	-0.297	0.0633781	0.33392	0.0238	0.0329
ENSMUSG00000002052	4925	4750	3476	4279	3586	5904	2931	2977	5649	4577	3679	4680	4051	4005	3353	2984	4122.23	4646	3598	0.775	-0.369	0.0354223	0.250698	0.0292	0.0308
ENSMUSG00000002059	645	574	518	510	424	560	360	357	740	553	548	558	479	380	412	358	503.43	600	407	0.679	-0.559	0.00417519	0.087157	0.0343	0.0451
ENSMUSG00000002083	208	266	163	195	148	243	171	156	239	256	172	213	167	165	196	156	195.59	220	171	0.776	-0.365	0.158845	0.496199	0.0593	0.0866
ENSMUSG00000002107	4780	6841	6019	6233	6737	11098	7030	6796	5483	6592	6370	6817	7611	7529	8043	6811	6906.85	6316	7498	1.187	0.248	0.107757	0.42529	0.0226	0.0327
ENSMUSG00000002221	1372	1239	904	1146	1076	1348	842	932	1574	1194	957	1253	1216	914	963	934	1125.63	1244	1007	0.809	-0.306	0.103366	0.417029	0.0329	0.0338
ENSMUSG00000002227	295	451	364	380	308	433	274	242	338	435	385	416	348	294	313	243	346.43	394	300	0.76	-0.395	0.0629013	0.332375	0.0403	0.0578
ENSMUSG00000002228	806	1750	1601	909	1254	2793	2012	2680	925	1686	1694	994	1417	1895	2302	2686	1699.81	1325	2075	1.566	0.647	0.00591741	0.103471	0.052	0.032
ENSMUSG00000002250	2050	1441	1190	1225	1111	2211	1056	1275	2352	1388	1259	1340	1255	1500	1208	1278	1447.51	1585	1310	0.827	-0.274	0.174512	0.516744	0.0383	0.0326
ENSMUSG00000002307	1074	999	634	870	699	1042	581	611	1232	963	671	951	790	707	665	612	823.82	954	694	0.727	-0.46	0.02124	0.197947	0.037	0.0364
ENSMUSG00000002346	1440	2197	2825	2594	2547	5872	2430	2950	1652	2117	2990	2837	2877	3984	2780	2957	2774.11	2399	3150	1.313	0.393	0.0479291	0.289699	0.0375	0.0308
ENSMUSG00000002379	2970	3710	3417	2579	2865	5357	4077	5480	3407	3575	3616	2821	3237	3634	4664	5492	3805.7	3355	4257	1.269	0.344	0.0622272	0.331143	0.0323	0.0307
ENSMUSG00000002396	144	227	258	155	266	355	252	330	165	219	273	170	300	241	288	331	248.35	207	290	1.402	0.487	0.0540203	0.308928	0.057	0.0737
ENSMUSG00000002416	1339	2436	1919	1572	2409	4215	2768	3084	1536	2347	2031	1719	2721	2859	3167	3091	2433.97	1908	2960	1.55	0.633	0.00012626	0.0124733	0.0255	0.031
ENSMUSG00000002477	823	1021	1224	779	951	1208	1511	1624	944	984	1295	852	1074	820	1729	1628	1165.66	1019	1313	1.288	0.365	0.114305	0.435139	0.0502	0.0336
ENSMUSG00000002486	536	396	402	459	406	573	339	357	615	382	425	502	459	389	388	358	439.6	481	398	0.828	-0.272	0.189273	0.535393	0.0388	0.0489
ENSMUSG00000002489	355	293	346	301	236	446	193	299	407	282	366	329	267	303	221	300	309.32	346	273	0.788	-0.343	0.122768	0.446977	0.0442	0.0628
ENSMUSG00000002496	3156	3262	2935	3338	2393	5103	2224	2743	3620	3143	3106	3651	2703	3462	2544	2749	3122.34	3380	2864	0.848	-0.238	0.130114	0.458244	0.0234	0.0307
ENSMUSG00000002500	6107	13148	14692	10907	11265	24547	13679	21074	7005	12669	15548	11929	12726	16653	15650	21121	14162.5	11788	16538	1.403	0.488	0.0372717	0.257395	0.0525	0.0395
ENSMUSG00000002524	3991	3888	3009	3122	2798	4527	2906	3017	4578	3746	3184	3414	3161	3071	3325	3024	3437.93	3730	3145	0.843	-0.246	0.120209	0.443903	0.0238	0.0306
ENSMUSG00000002546	4882	4844	3630	4077	2993	5291	2793	3284	5600	4667	3842	4459	3381	3589	3195	3291	4003.15	4642	3364	0.725	-0.464	0.00378349	0.0820961	0.0243	0.0307
ENSMUSG00000002550	983	990	921	795	739	1202	695	920	1128	954	975	869	835	815	795	922	911.64	982	842	0.858	-0.221	0.184542	0.529201	0.0255	0.0354
ENSMUSG00000002580	284	494	543	376	512	979	626	782	326	476	575	411	578	664	716	784	566.26	447	686	1.533	0.617	0.00293397	0.0730445	0.0392	0.0423
ENSMUSG00000002602	4432	3039	3556	3247	2436	3222	1515	2139	5084	2928	3763	3551	2752	2186	1733	2144	3017.65	3832	2204	0.575	-0.798	3.63598e-05	0.00529819	0.0351	0.0307
ENSMUSG00000002608	1911	2016	1629	1525	1299	2496	1327	1733	2192	1943	1724	1668	1467	1693	1518	1737	1742.77	1882	1604	0.853	-0.23	0.140634	0.473227	0.0228	0.0319
ENSMUSG00000002617	237	400	312	343	411	572	393	428	272	385	330	375	464	388	450	429	386.69	340	433	1.269	0.343	0.0915811	0.393402	0.037	0.0534
ENSMUSG00000002625	3055	2775	2055	2496	2468	3281	1945	1754	3504	2674	2175	2730	2788	2226	2225	1758	2509.97	2771	2249	0.812	-0.301	0.101184	0.412961	0.0319	0.0309
ENSMUSG00000002660	726	869	737	774	798	1338	962	948	833	837	780	846	901	908	1101	950	894.56	824	965	1.17	0.227	0.166134	0.507555	0.0247	0.0356
ENSMUSG00000002688	334	173	174	235	156	149	83	138	383	167	184	257	176	101	95	138	187.69	248	128	0.515	-0.957	0.00363045	0.0805817	0.0965	0.0889
ENSMUSG00000002733	358	480	434	328	520	650	438	517	411	463	459	359	587	441	501	518	467.35	423	512	1.209	0.274	0.151965	0.487745	0.0329	0.0471
ENSMUSG00000002763	1989	1532	1092	1455	1351	2216	1067	968	2282	1476	1156	1591	1526	1503	1221	970	1465.63	1626	1305	0.803	-0.317	0.136254	0.466085	0.0427	0.0325
ENSMUSG00000002767	2183	2868	2371	2077	2238	3927	2944	3528	2504	2763	2509	2272	2528	2664	3368	3536	2768.07	2512	3024	1.204	0.267	0.0971396	0.404226	0.0246	0.0308
ENSMUSG00000002781	1348	1831	1732	1493	1479	3208	1623	2224	1546	1764	1833	1633	1671	2176	1857	2229	1838.65	1694	1983	1.171	0.228	0.147078	0.48141	0.0231	0.0317
ENSMUSG00000002797	66	151	193	131	198	380	346	356	76	145	204	143	224	258	396	357	225.35	142	309	2.166	1.115	0.000383809	0.0230022	0.0876	0.0788
ENSMUSG00000002799	4001	3657	2336	2547	2230	3903	2354	2283	4589	3524	2472	2786	2519	2648	2693	2288	2939.89	3343	2537	0.759	-0.398	0.0348747	0.248725	0.0337	0.0307
ENSMUSG00000002803	572	634	426	374	336	639	412	396	656	611	451	409	380	434	471	397	476.02	532	420	0.791	-0.339	0.101309	0.413328	0.0389	0.0466
ENSMUSG00000002804	384	351	297	261	322	619	445	435	440	338	314	285	364	420	509	436	388.4	344	432	1.254	0.327	0.127059	0.453637	0.0413	0.0532
ENSMUSG00000002812	5006	4934	4376	4680	3677	6651	3102	3748	5742	4754	4631	5118	4154	4512	3549	3756	4527.12	5061	3993	0.789	-0.342	0.0307735	0.234077	0.0238	0.031
ENSMUSG00000002814	473	455	328	385	354	527	256	312	543	438	347	421	400	358	293	313	389.02	437	341	0.78	-0.359	0.0925553	0.395085	0.0411	0.0532
ENSMUSG00000002846	1116	1265	1241	1161	1251	2057	1244	1776	1280	1219	1313	1270	1413	1395	1423	1780	1386.75	1270	1503	1.183	0.242	0.120129	0.443903	0.0226	0.0328
ENSMUSG00000002847	83	104	72	128	199	283	108	120	95	100	76	140	225	192	124	120	134.03	103	165	1.606	0.683	0.0365926	0.255341	0.094	0.1061
ENSMUSG00000002897	473	400	241	297	303	357	261	280	543	385	255	325	342	242	299	281	333.95	377	291	0.771	-0.375	0.135353	0.465225	0.0573	0.0594
ENSMUSG00000002900	7046	6693	7755	6654	5894	8558	4615	5706	8082	6449	8207	7277	6658	5806	5280	5719	6684.78	7504	5866	0.782	-0.355	0.0266616	0.219923	0.0245	0.0325
ENSMUSG00000002968	2009	1506	1231	1317	950	2009	872	1191	2304	1451	1303	1440	1073	1363	998	1194	1390.76	1624	1157	0.713	-0.489	0.0129771	0.155747	0.0363	0.0328
ENSMUSG00000002981	2517	2758	2404	2261	1782	3474	1799	2346	2887	2657	2544	2473	2013	2357	2058	2351	2417.6	2640	2195	0.831	-0.266	0.0709017	0.351153	0.0204	0.031
ENSMUSG00000002985	6563	3888	3419	4575	3836	5612	2086	1835	7528	3746	3618	5004	4333	3807	2387	1839	4032.82	4974	3092	0.622	-0.686	0.0117269	0.147058	0.0703	0.0307
ENSMUSG00000002996	5373	4955	3561	4622	3841	6163	2444	2867	6163	4774	3769	5055	4339	4181	2796	2873	4243.84	4940	3547	0.718	-0.478	0.0164006	0.175117	0.0376	0.0308
ENSMUSG00000002997	78	131	638	135	99	113	145	200	89	126	675	148	112	77	166	200	199.17	260	139	0.534	-0.905	0.081018	0.373966	0.2495	0.0856
ENSMUSG00000003033	1761	1666	1457	1581	1483	2299	1281	1234	2020	1605	1542	1729	1675	1560	1466	1237	1604.19	1724	1484	0.861	-0.216	0.180961	0.524804	0.0243	0.0322
ENSMUSG00000003068	6786	6399	4533	5539	4830	7622	4133	4191	7784	6166	4797	6058	5456	5171	4728	4200	5545.09	6201	4889	0.788	-0.343	0.0530045	0.305912	0.0299	0.0316
ENSMUSG00000003072	10214	12128	10660	9220	10981	20591	13058	16079	11716	11686	11281	10084	12405	13969	14939	16115	12774.4	11192	14357	1.283	0.359	0.0333457	0.242356	0.0272	0.0383
ENSMUSG00000003123	2397	2210	1844	2597	1976	3183	1313	1105	2750	2129	1951	2840	2232	2159	1502	1107	2083.99	2418	1750	0.724	-0.466	0.0311899	0.235553	0.0442	0.0313
ENSMUSG00000003153	122	76	100	115	45	107	62	54	140	73	106	126	51	73	71	54	86.66	111	62	0.561	-0.834	0.0114271	0.145163	0.0911	0.1207
ENSMUSG00000003154	2612	2566	2011	2415	1780	3335	1556	1795	2996	2472	2128	2641	2011	2262	1780	1799	2261.31	2559	1963	0.767	-0.382	0.0178419	0.182886	0.0245	0.0311
ENSMUSG00000003161	1036	1543	1476	1397	1773	2152	1565	1517	1188	1487	1562	1528	2003	1460	1790	1520	1567.34	1441	1693	1.174	0.232	0.160473	0.499081	0.0255	0.0323
ENSMUSG00000003178	1206	1501	928	1259	1065	1974	789	813	1383	1446	982	1377	1203	1339	903	815	1181.05	1297	1065	0.821	-0.284	0.152664	0.488177	0.0369	0.0336
ENSMUSG00000003199	541	943	1051	893	879	1768	1006	1336	621	909	1112	977	993	1199	1151	1339	1037.55	905	1170	1.294	0.372	0.0599031	0.326596	0.0365	0.0344
ENSMUSG00000003200	982	844	840	730	770	1067	633	690	1126	813	889	798	870	724	724	692	829.55	906	752	0.83	-0.269	0.13759	0.468283	0.0303	0.0364
ENSMUSG00000003233	2406	2306	1714	1734	1436	2278	1313	1389	2760	2222	1814	1896	1622	1545	1502	1392	1844.25	2173	1515	0.697	-0.52	0.00188195	0.0575543	0.0262	0.0317
ENSMUSG00000003235	4049	4087	2824	3759	2836	4917	2816	3008	4645	3938	2989	4111	3204	3336	3222	3015	3557.26	3921	3194	0.815	-0.296	0.071387	0.3525	0.0255	0.0306
ENSMUSG00000003279	54	72	69	44	46	53	35	52	62	69	73	48	52	36	40	52	54.07	63	45	0.71	-0.493	0.126235	0.452322	0.0807	0.1231
ENSMUSG00000003282	78	48	39	74	47	45	29	21	89	46	41	81	53	31	33	21	49.47	64	34	0.534	-0.906	0.0197325	0.190816	0.1215	0.1223
ENSMUSG00000003283	63	47	69	28	29	45	21	41	72	45	73	31	33	31	24	41	43.7	55	32	0.583	-0.78	0.0346178	0.247369	0.106	0.1209
ENSMUSG00000003316	5648	5571	5882	5604	4111	7167	4129	5239	6479	5368	6225	6129	4644	4862	4724	5251	5460.14	6050	4870	0.805	-0.313	0.0397644	0.264814	0.022	0.0315
ENSMUSG00000003344	1726	1534	1162	1161	982	1988	928	1081	1980	1478	1230	1270	1109	1349	1062	1083	1320.07	1490	1151	0.773	-0.371	0.0442533	0.278939	0.0319	0.033
ENSMUSG00000003360	6160	6237	4385	5372	4165	6849	3946	3938	7066	6010	4641	5875	4705	4646	4515	3947	5175.52	5898	4453	0.755	-0.405	0.0154633	0.170802	0.0266	0.0313
ENSMUSG00000003378	1016	609	541	542	561	696	413	459	1165	587	573	593	634	472	473	460	619.5	730	510	0.699	-0.517	0.033492	0.242825	0.0549	0.0406
ENSMUSG00000003418	35	70	52	63	102	106	49	76	40	67	55	69	115	72	56	76	68.86	58	80	1.375	0.459	0.182758	0.527237	0.099	0.1234
ENSMUSG00000003435	6622	5916	4306	4999	4385	7106	3497	3918	7596	5700	4557	5467	4954	4821	4001	3927	5127.8	5830	4426	0.759	-0.398	0.0282642	0.225369	0.0313	0.0313
ENSMUSG00000003458	2601	2339	1920	2017	1950	2879	1701	1989	2984	2254	2032	2206	2203	1953	1946	1993	2196.33	2369	2024	0.854	-0.227	0.15831	0.495494	0.0244	0.0312
ENSMUSG00000003464	8329	8459	6552	7763	5695	11119	5700	7067	9554	8151	6934	8490	6433	7543	6521	7083	7588.66	8282	6895	0.833	-0.264	0.100201	0.410469	0.0247	0.0334
ENSMUSG00000003476	707	1097	959	1269	1645	2513	1134	1116	811	1057	1015	1388	1858	1705	1297	1118	1281.22	1068	1494	1.4	0.485	0.0188373	0.187836	0.0401	0.0331
ENSMUSG00000003518	3934	6072	7545	5421	5539	10440	6234	8831	4513	5851	7985	5929	6257	7083	7132	8851	6699.92	6070	7331	1.208	0.272	0.152912	0.488655	0.0347	0.0326
ENSMUSG00000003526	1435	560	102	751	767	811	180	134	1646	540	108	821	866	550	206	134	608.98	779	439	0.564	-0.826	0.158952	0.496346	0.3242	0.0409
ENSMUSG00000003527	759	708	624	613	574	801	508	573	871	682	660	670	648	543	581	574	653.86	721	586	0.814	-0.297	0.0981414	0.405977	0.0294	0.0396
ENSMUSG00000003534	2426	1697	1416	1313	1005	2023	1017	1446	2783	1635	1499	1436	1135	1372	1164	1449	1559.12	1838	1280	0.697	-0.521	0.0122492	0.150339	0.0407	0.0323
ENSMUSG00000003545	149	71	37	75	39	101	33	65	171	68	39	82	44	69	38	65	72	90	54	0.602	-0.733	0.0846454	0.382228	0.158	0.1231
ENSMUSG00000003546	1397	1285	954	1016	898	1431	883	1019	1602	1238	1010	1111	1014	971	1010	1021	1122.27	1240	1004	0.81	-0.305	0.0868413	0.386871	0.0294	0.0339
ENSMUSG00000003559	427	1488	920	630	1152	2076	1277	1646	490	1434	974	689	1301	1408	1461	1650	1175.82	897	1455	1.622	0.698	0.00648737	0.108583	0.0617	0.0336
ENSMUSG00000003604	282	462	529	341	407	779	527	933	323	445	560	373	460	528	603	935	528.46	425	632	1.484	0.57	0.0203955	0.194071	0.0556	0.0439
ENSMUSG00000003617	715	590	375	645	640	719	230	284	820	568	397	705	723	488	263	285	531.18	622	440	0.706	-0.502	0.096787	0.403632	0.0854	0.0437
ENSMUSG00000003623	4074	3017	2348	3278	2336	4251	1956	2130	4673	2907	2485	3585	2639	2884	2238	2135	2943.18	3412	2474	0.725	-0.464	0.0180341	0.184429	0.0364	0.0307
ENSMUSG00000003660	7750	7551	4588	7473	5183	8225	3928	3397	8890	7276	4855	8173	5855	5580	4494	3405	6065.93	7298	4834	0.662	-0.594	0.00552503	0.0992969	0.0436	0.032
ENSMUSG00000003752	510	349	262	385	318	579	191	249	585	336	277	421	359	393	219	250	354.97	405	305	0.755	-0.406	0.134462	0.46355	0.0676	0.0567
ENSMUSG00000003813	2803	3861	3150	2956	3374	7136	3991	4091	3215	3720	3334	3233	3812	4841	4566	4100	3852.59	3376	4330	1.283	0.359	0.0191338	0.188086	0.0223	0.0307
ENSMUSG00000003929	313	531	380	393	532	725	444	485	359	512	402	430	601	492	508	486	473.69	426	522	1.224	0.292	0.128742	0.456354	0.0333	0.0467
ENSMUSG00000003934	108	80	141	86	76	75	39	61	124	77	149	94	86	51	45	61	85.84	111	61	0.545	-0.875	0.0117329	0.147058	0.1018	0.1209
ENSMUSG00000003949	457	448	343	408	352	648	289	277	524	432	363	446	398	440	331	278	401.32	441	362	0.82	-0.286	0.184521	0.529201	0.0421	0.052
ENSMUSG00000003955	1303	2235	1933	1679	2206	3534	3006	3073	1495	2154	2046	1836	2492	2397	3439	3080	2367.32	1883	2852	1.514	0.599	0.000595472	0.0295017	0.0286	0.031
ENSMUSG00000003992	923	823	609	694	604	913	583	487	1059	793	644	759	682	619	667	488	714	814	614	0.755	-0.406	0.043458	0.276387	0.0373	0.0383
ENSMUSG00000004018	132	175	193	91	185	258	218	211	151	169	204	100	209	175	249	211	183.59	156	211	1.352	0.435	0.131529	0.459726	0.074	0.09
ENSMUSG00000004032	1304	1888	1099	1333	1538	2864	1681	1726	1496	1819	1163	1458	1737	1943	1923	1730	1658.66	1484	1833	1.235	0.305	0.0648982	0.337134	0.0256	0.0321
ENSMUSG00000004043	2420	1831	1629	1581	1208	2121	1290	1627	2776	1764	1724	1729	1365	1439	1476	1631	1737.9	1998	1478	0.74	-0.435	0.0159723	0.17287	0.0307	0.0319
ENSMUSG00000004071	6246	6836	4967	4804	4104	7640	4668	5498	7165	6587	5256	5254	4636	5183	5341	5510	5616.49	6066	5168	0.852	-0.231	0.162137	0.501633	0.0261	0.0316
ENSMUSG00000004098	7673	6099	8676	6709	5578	7612	4904	6008	8802	5877	9182	7337	6301	5164	5611	6021	6786.81	7800	5774	0.74	-0.434	0.0135025	0.158646	0.0294	0.0326
ENSMUSG00000004105	6617	6127	8411	4533	3260	6527	4883	7555	7590	5904	8901	4958	3683	4428	5587	7572	6077.71	6838	5318	0.778	-0.363	0.115778	0.436815	0.0509	0.032
ENSMUSG00000004263	3614	2960	2135	2445	1725	3085	1643	1848	4146	2852	2259	2674	1949	2093	1880	1852	2463.06	2983	1944	0.652	-0.618	0.000732906	0.0343053	0.0315	0.031
ENSMUSG00000004267	288	175	198	233	173	225	126	200	330	169	210	255	195	153	144	200	207	241	173	0.719	-0.475	0.0894137	0.389915	0.0699	0.0835
ENSMUSG00000004268	2185	2143	1827	1964	2025	3381	2501	2518	2506	2065	1933	2148	2288	2294	2861	2524	2327.36	2163	2492	1.152	0.204	0.190294	0.536585	0.0228	0.0311
ENSMUSG00000004270	1815	2405	1567	2392	1565	3150	1510	1427	2082	2317	1658	2616	1768	2137	1728	1430	1967.04	2168	1766	0.815	-0.296	0.101779	0.414322	0.0309	0.0315
ENSMUSG00000004317	758	717	1088	910	553	831	634	924	869	691	1151	995	625	564	725	926	818.36	926	710	0.766	-0.385	0.0670042	0.341095	0.041	0.0365
ENSMUSG00000004328	1900	663	176	912	643	462	121	117	2179	639	186	997	726	313	138	117	662.18	1000	324	0.324	-1.627	0.00529655	0.0968897	0.3095	0.0394
ENSMUSG00000004360	748	1554	1315	1282	1972	2960	1660	1854	858	1497	1392	1402	2228	2008	1899	1858	1642.77	1287	1998	1.552	0.634	0.000517919	0.0272973	0.0312	0.0321
ENSMUSG00000004383	1083	1045	1266	1138	769	1473	753	1110	1242	1007	1340	1245	869	999	861	1112	1084.44	1208	960	0.795	-0.33	0.0559351	0.31608	0.0277	0.0341
ENSMUSG00000004415	1046	705	845	578	347	746	601	844	1200	679	894	632	392	506	688	846	729.64	851	608	0.714	-0.486	0.0586675	0.32361	0.0618	0.0379
ENSMUSG00000004446	41	58	100	52	89	131	102	112	47	56	106	57	101	89	117	112	85.5	66	105	1.571	0.652	0.0555043	0.314533	0.0983	0.1209
ENSMUSG00000004451	615	1064	1367	924	1085	1591	1270	1408	705	1025	1447	1011	1226	1079	1453	1411	1169.63	1047	1292	1.234	0.303	0.14582	0.480239	0.0407	0.0336
ENSMUSG00000004455	2804	3347	3084	2636	2399	4285	2145	2889	3216	3225	3264	2883	2710	2907	2454	2895	2944.32	3147	2742	0.871	-0.199	0.17416	0.516191	0.0202	0.0307
ENSMUSG00000004508	743	824	762	655	689	1032	518	610	852	794	806	716	778	700	593	611	731.43	792	670	0.847	-0.24	0.174538	0.516744	0.0286	0.0379
ENSMUSG00000004562	3276	2603	2279	2402	2020	2976	1584	1715	3758	2508	2412	2627	2282	2019	1812	1719	2392.08	2826	1958	0.693	-0.529	0.00274889	0.0702007	0.0294	0.031
ENSMUSG00000004609	38	51	67	79	32	56	21	73	44	49	71	86	36	38	24	73	52.67	62	43	0.687	-0.541	0.166302	0.507555	0.1273	0.1229
ENSMUSG00000004610	8896	14438	13348	12214	13500	21738	16721	19228	10204	13912	14126	13358	15251	14747	19130	19271	14999.8	12900	17100	1.325	0.407	0.0279826	0.224556	0.0327	0.0402
ENSMUSG00000004631	764	864	883	744	668	922	658	611	876	833	934	814	755	625	753	612	775.29	864	686	0.794	-0.334	0.0526817	0.30491	0.0271	0.0372
ENSMUSG00000004655	4574	6972	4946	4034	8050	11294	5041	5335	5247	6718	5234	4412	9094	7662	5767	5347	6185.08	5403	6968	1.29	0.367	0.0642631	0.335821	0.0375	0.0321
ENSMUSG00000004661	190	164	115	140	111	217	91	122	218	158	122	153	125	147	104	122	143.72	163	124	0.769	-0.379	0.197423	0.545206	0.076	0.1028
ENSMUSG00000004730	57	76	157	80	45	140	36	63	65	73	166	87	51	95	41	63	80.3	98	62	0.642	-0.639	0.101915	0.414322	0.1334	0.1219
ENSMUSG00000004748	755	1691	2023	1396	1177	2681	1739	3021	866	1629	2141	1527	1330	1819	1990	3028	1791.1	1541	2042	1.325	0.406	0.120844	0.444471	0.065	0.0318
ENSMUSG00000004771	2090	3359	2876	2719	2917	4861	3226	3455	2397	3237	3044	2974	3295	3298	3691	3463	3174.71	2913	3437	1.18	0.238	0.120115	0.443903	0.0222	0.0306
ENSMUSG00000004788	1913	1829	1452	1336	1166	2049	1256	1570	2194	1762	1537	1461	1317	1390	1437	1573	1584.02	1738	1429	0.822	-0.282	0.0901233	0.390934	0.026	0.0322
ENSMUSG00000004837	195	482	349	316	498	654	487	432	224	464	369	346	563	444	557	433	424.93	351	499	1.421	0.506	0.0289845	0.228055	0.049	0.05
ENSMUSG00000004846	1255	1049	1185	1161	1051	1639	869	947	1440	1011	1254	1270	1187	1112	994	949	1152.08	1244	1060	0.853	-0.229	0.183032	0.527721	0.0275	0.0337
ENSMUSG00000004864	71	29	39	33	23	19	16	9	81	28	41	36	26	13	18	9	31.62	46	16	0.353	-1.503	0.000512175	0.0272436	0.1366	0.1149
ENSMUSG00000004865	1369	1380	1460	1393	1653	2478	1573	1677	1570	1330	1545	1523	1867	1681	1800	1681	1624.68	1492	1757	1.178	0.236	0.110265	0.429585	0.0203	0.0321
ENSMUSG00000004895	2394	2593	2153	2204	1783	3491	1739	2121	2746	2499	2278	2410	2014	2368	1990	2126	2303.91	2483	2124	0.856	-0.225	0.131321	0.459623	0.0209	0.0311
ENSMUSG00000004931	1352	1498	1319	1311	1342	3069	1343	1580	1551	1443	1396	1434	1516	2082	1536	1584	1567.75	1456	1680	1.154	0.207	0.191893	0.538437	0.0235	0.0323
ENSMUSG00000004936	3968	3803	3348	3178	2352	5037	2461	3216	4552	3664	3543	3476	2657	3417	2816	3223	3418.45	3809	3028	0.795	-0.33	0.0390634	0.262341	0.0243	0.0306
ENSMUSG00000004939	884	895	742	1917	3822	15805	8350	942	1014	862	785	2097	4318	10722	9553	944	3786.89	1190	6384	5.367	2.424	1.81738e-06	0.000771258	0.2229	0.0307
ENSMUSG00000004952	1049	1491	1361	1206	1272	2192	1519	1771	1203	1437	1440	1319	1437	1487	1738	1775	1479.5	1350	1609	1.192	0.253	0.105657	0.42124	0.0228	0.0325
ENSMUSG00000004980	16505	26040	26273	17445	23198	34156	27713	34209	18933	25091	27804	19079	26206	23172	31706	34285	25784.4	22727	28842	1.269	0.344	0.103569	0.417375	0.0427	0.048
ENSMUSG00000004994	304	318	352	316	364	610	371	476	349	306	373	346	411	414	424	477	387.47	344	432	1.257	0.33	0.0886918	0.388972	0.0335	0.0533
ENSMUSG00000005045	279	147	68	128	31	41	72	56	320	142	72	140	35	28	82	56	109.37	168	50	0.298	-1.746	0.00013409	0.0127289	0.1788	0.1147
ENSMUSG00000005057	478	504	326	275	204	513	304	302	548	486	345	301	230	348	348	303	363.58	420	307	0.732	-0.449	0.0653104	0.337482	0.0541	0.0558
ENSMUSG00000005069	1991	1997	1601	1746	1361	2336	1201	1447	2284	1924	1694	1910	1537	1585	1374	1450	1719.8	1953	1486	0.761	-0.393	0.0109583	0.142	0.0223	0.0319
ENSMUSG00000005078	635	1015	985	763	796	1332	1116	1293	728	978	1042	834	899	904	1277	1296	994.85	896	1094	1.22	0.287	0.141921	0.474869	0.0357	0.0347
ENSMUSG00000005125	2292	2059	1349	1832	1880	2359	1087	1100	2629	1984	1428	2004	2124	1600	1244	1102	1764.31	2011	1518	0.755	-0.406	0.0657019	0.338484	0.0461	0.0318
ENSMUSG00000005142	963	842	885	713	767	1058	517	655	1105	811	937	780	866	718	591	656	808.06	908	708	0.78	-0.359	0.0578883	0.321522	0.033	0.0367
ENSMUSG00000005148	352	367	307	367	186	338	234	275	404	354	325	401	210	229	268	276	308.3	371	246	0.662	-0.594	0.0058327	0.102472	0.041	0.063
ENSMUSG00000005150	484	685	623	503	578	904	753	900	555	660	659	550	653	613	861	902	681.8	606	757	1.248	0.32	0.0942953	0.399025	0.0336	0.0389
ENSMUSG00000005198	5263	4966	4522	4273	3703	6859	3608	3878	6037	4785	4786	4673	4183	4653	4128	3887	4641.46	5070	4213	0.831	-0.267	0.091084	0.392314	0.0238	0.031
ENSMUSG00000005267	81	107	135	119	165	213	151	123	93	103	143	130	186	145	173	123	136.99	117	157	1.335	0.416	0.157636	0.494918	0.0756	0.1051
ENSMUSG00000005299	2397	3036	3322	2388	2537	4323	2989	4893	2750	2925	3516	2612	2866	2933	3420	4904	3240.55	2951	3531	1.196	0.259	0.172597	0.514916	0.0342	0.0306
ENSMUSG00000005320	1675	1454	1390	1249	970	1405	712	1280	1921	1401	1471	1366	1096	953	815	1283	1288.22	1540	1037	0.673	-0.571	0.00215363	0.0612033	0.0322	0.0331
ENSMUSG00000005338	745	505	1089	689	560	741	428	657	855	487	1152	754	633	503	490	658	691.33	812	571	0.703	-0.508	0.0324331	0.239114	0.0524	0.0387
ENSMUSG00000005354	7324	9700	7007	7024	7452	13335	9642	10911	8401	9347	7415	7682	8418	9047	11031	10935	9034.53	8211	9858	1.2	0.264	0.115756	0.436815	0.0268	0.0347
ENSMUSG00000005360	144	195	223	153	206	264	234	288	165	188	236	167	233	179	268	289	215.57	189	242	1.277	0.353	0.17808	0.52082	0.0612	0.0813
ENSMUSG00000005362	1465	1555	1103	1515	1189	1982	841	1083	1680	1498	1167	1657	1343	1345	962	1085	1342.29	1500	1184	0.789	-0.342	0.0559845	0.316146	0.0299	0.0329
ENSMUSG00000005371	3167	3690	3063	3428	2917	4525	2592	2865	3633	3556	3242	3749	3295	3070	2965	2871	3297.59	3545	3050	0.861	-0.217	0.137762	0.468655	0.0201	0.0306
ENSMUSG00000005373	4132	5348	4077	3616	5314	8563	5756	5908	4740	5153	4315	3955	6003	5809	6585	5921	5310.1	4541	6080	1.339	0.421	0.00694909	0.111418	0.0231	0.0314
ENSMUSG00000005378	590	712	654	461	604	996	727	920	677	686	692	504	682	676	832	922	708.87	640	778	1.215	0.281	0.138078	0.468796	0.0331	0.0384
ENSMUSG00000005397	11975	11279	12892	12464	11197	15635	6772	8963	13736	10868	13643	13631	12649	10607	7748	8983	11483.2	12970	9997	0.771	-0.376	0.0458029	0.283654	0.0338	0.0371
ENSMUSG00000005442	3887	3192	2722	2843	2446	3814	1999	2033	4459	3076	2881	3109	2763	2587	2287	2038	2899.93	3381	2419	0.715	-0.483	0.00609153	0.105033	0.0293	0.0307
ENSMUSG00000005469	13922	20374	16913	14777	9860	18398	12271	14908	15970	19632	17899	16161	11139	12481	14039	14941	15282.6	17416	13150	0.755	-0.405	0.0219319	0.200224	0.0299	0.0404
ENSMUSG00000005470	131	159	182	92	57	116	100	165	150	153	193	101	64	79	114	165	127.44	149	106	0.708	-0.498	0.156256	0.492963	0.11	0.1085
ENSMUSG00000005501	745	1079	1075	1245	1294	2100	1290	1210	855	1040	1138	1362	1462	1425	1476	1213	1246.06	1099	1394	1.269	0.343	0.0524943	0.304425	0.0292	0.0333
ENSMUSG00000005510	6965	10167	9180	7678	8055	15044	10679	14682	7989	9796	9715	8397	9100	10206	12218	14715	10267	8974	11560	1.288	0.365	0.0477438	0.288932	0.0325	0.0359
ENSMUSG00000005514	1929	1419	987	1293	1015	1651	615	674	2213	1367	1045	1414	1147	1120	704	675	1210.55	1510	912	0.604	-0.727	0.00261863	0.068282	0.0547	0.0334
ENSMUSG00000005533	1101	1064	689	1070	753	1331	559	524	1263	1025	729	1170	851	903	640	525	888.23	1047	730	0.697	-0.52	0.0183709	0.18591	0.0453	0.0357
ENSMUSG00000005540	17	51	41	18	33	44	52	89	20	49	43	20	37	30	59	89	43.44	33	54	1.624	0.7	0.106071	0.422098	0.155	0.1208
ENSMUSG00000005566	5201	4638	3644	3589	2505	4757	2865	3296	5966	4469	3856	3925	2830	3227	3278	3303	3856.82	4554	3160	0.694	-0.527	0.00219934	0.061669	0.0281	0.0307
ENSMUSG00000005580	864	714	861	991	472	1530	314	522	991	688	911	1084	533	1038	359	523	765.95	918	613	0.669	-0.58	0.0322861	0.238875	0.0687	0.0373
ENSMUSG00000005628	9139	15897	10436	9445	12864	22120	14419	16867	10483	15318	11044	10330	14532	15006	16496	16905	13764.2	11794	15735	1.334	0.416	0.023049	0.205165	0.032	0.0391
ENSMUSG00000005640	19	24	24	31	79	114	31	54	22	23	25	34	89	77	35	54	45.05	26	64	2.459	1.298	0.000505467	0.0270243	0.1052	0.1214
ENSMUSG00000005667	169	610	227	269	434	1049	1681	259	194	588	240	294	490	712	1923	260	587.59	329	846	2.569	1.361	0.00342279	0.0777874	0.1987	0.0416
ENSMUSG00000005674	756	1508	1980	1296	1417	2707	1704	2568	867	1453	2095	1417	1601	1836	1950	2574	1724.18	1458	1990	1.365	0.448	0.0501196	0.296902	0.0495	0.0319
ENSMUSG00000005687	1390	1957	1666	1610	1897	3242	2034	2134	1594	1886	1763	1761	2143	2199	2327	2139	1976.52	1751	2202	1.257	0.33	0.0244479	0.211246	0.0202	0.0315
ENSMUSG00000005716	4347	90963	90775	41160	90892	227727	183565	364347	4986	87648	96065	45015	102678	154491	210012	365157	133257	58428	208084	3.561	1.832	0.00194506	0.0585211	0.3156	0.0784
ENSMUSG00000005718	1284	871	306	677	564	840	612	324	1473	839	324	740	637	570	700	325	701.03	844	558	0.661	-0.597	0.080976	0.373934	0.1103	0.0385
ENSMUSG00000005763	28	126	31	34	99	132	99	59	32	121	33	37	112	90	113	59	74.66	56	94	1.663	0.734	0.0988226	0.407972	0.1744	0.1227
ENSMUSG00000005803	454	730	525	577	660	1307	538	692	521	703	556	631	746	887	616	694	669.01	603	736	1.221	0.288	0.127837	0.45435	0.0327	0.0392
ENSMUSG00000005804	1800	2403	2112	1789	1411	2688	1673	2122	2065	2315	2235	1957	1594	1824	1914	2127	2003.76	2143	1865	0.87	-0.201	0.194651	0.542791	0.0225	0.0314
ENSMUSG00000005823	1302	1253	1090	1053	973	1587	916	1064	1493	1207	1154	1152	1099	1077	1048	1066	1162.02	1252	1072	0.857	-0.222	0.170222	0.511551	0.0244	0.0336
ENSMUSG00000005873	3558	5944	5454	3794	4592	10722	6428	7946	4081	5727	5772	4149	5187	7274	7354	7964	5938.62	4932	6945	1.408	0.494	0.00831858	0.123143	0.0333	0.0319
ENSMUSG00000005881	1800	1923	1674	1745	1456	2447	1432	1639	2065	1853	1772	1908	1645	1660	1638	1643	1772.94	1900	1646	0.867	-0.206	0.152465	0.488177	0.0193	0.0318
ENSMUSG00000005882	1987	3149	3067	2512	2727	5553	3271	4118	2279	3034	3246	2747	3081	3767	3742	4127	3252.97	2826	3679	1.302	0.38	0.0210546	0.196814	0.0257	0.0306
ENSMUSG00000005907	413	539	484	510	565	796	522	684	474	519	512	558	638	540	597	686	565.51	516	615	1.192	0.253	0.154416	0.491242	0.0286	0.0423
ENSMUSG00000005936	4879	4121	3164	3925	3194	5705	2430	2526	5597	3971	3348	4293	3608	3870	2780	2532	3749.83	4302	3198	0.743	-0.428	0.0271822	0.221375	0.0356	0.0307
ENSMUSG00000005949	892	784	616	630	622	902	508	615	1023	755	652	689	703	612	581	616	703.96	780	628	0.805	-0.312	0.102498	0.414947	0.0336	0.0385
ENSMUSG00000005951	129	126	111	141	122	140	80	71	148	121	117	154	138	95	92	71	117.07	135	99	0.73	-0.453	0.14483	0.478688	0.0837	0.112
ENSMUSG00000005952	13	27	28	15	38	31	31	39	15	26	30	16	43	21	35	39	28.18	22	34	1.567	0.648	0.0833107	0.378553	0.0968	0.1129
ENSMUSG00000005958	236	249	321	271	169	305	182	242	271	240	340	296	191	207	208	243	249.41	287	212	0.74	-0.434	0.0658442	0.338831	0.0491	0.0735
ENSMUSG00000006021	190	367	429	313	449	756	521	643	218	354	454	342	507	513	596	644	453.56	342	565	1.651	0.723	0.00140051	0.0498224	0.0465	0.048
ENSMUSG00000006050	2009	2036	1637	1671	2197	3179	2065	2239	2304	1962	1732	1828	2482	2157	2363	2244	2133.9	1956	2312	1.181	0.24	0.114618	0.435558	0.0218	0.0313
ENSMUSG00000006057	8122	12133	11070	8767	10120	18721	13447	17901	9317	11691	11715	9588	11432	12700	15384	17941	12471.1	10578	14364	1.358	0.441	0.0195861	0.189937	0.0342	0.038
ENSMUSG00000006058	646	722	870	622	713	1077	818	1154	741	696	921	680	805	731	936	1157	833.27	760	907	1.194	0.256	0.187218	0.533248	0.0349	0.0363
ENSMUSG00000006169	2751	2663	2431	2648	1866	3639	1531	2028	3156	2566	2573	2896	2108	2469	1752	2033	2443.88	2798	2090	0.748	-0.42	0.00829007	0.123092	0.0238	0.031
ENSMUSG00000006205	939	1132	2083	1173	1011	1532	855	1315	1077	1091	2204	1283	1142	1039	978	1318	1266.58	1414	1119	0.792	-0.337	0.131445	0.459623	0.047	0.0332
ENSMUSG00000006299	5311	5936	4557	4857	3727	6103	4436	4760	6092	5720	4823	5312	4210	4140	5075	4771	5017.82	5487	4549	0.829	-0.27	0.0857928	0.384201	0.0236	0.0312
ENSMUSG00000006307	4806	4653	2715	3003	3319	4835	2709	2478	5513	4483	2873	3284	3749	3280	3099	2484	3595.76	4038	3153	0.781	-0.357	0.084522	0.381839	0.0408	0.0306
ENSMUSG00000006315	1600	2013	1723	1514	1937	3577	2267	2966	1835	1940	1823	1656	2188	2427	2594	2973	2179.4	1814	2546	1.403	0.489	0.00143949	0.0502823	0.022	0.0312
ENSMUSG00000006344	1168	629	447	1028	772	994	349	391	1340	606	473	1124	872	674	399	392	735.1	886	584	0.66	-0.599	0.0627224	0.332375	0.0976	0.0378
ENSMUSG00000006360	721	1036	1298	891	999	1767	1472	1720	827	998	1374	974	1129	1199	1684	1724	1238.57	1043	1434	1.374	0.458	0.024503	0.211246	0.0389	0.0333
ENSMUSG00000006369	354	232	375	268	197	272	105	202	406	224	397	293	223	185	120	202	256.15	330	182	0.554	-0.853	0.00208931	0.0604151	0.0687	0.0721
ENSMUSG00000006386	1253	2089	2026	1819	2624	3438	1739	1797	1437	2013	2144	1989	2964	2332	1990	1801	2083.85	1896	2272	1.198	0.261	0.162329	0.501808	0.0329	0.0313
ENSMUSG00000006457	13945	105404	79818	74454	96207	266217	92089	128293	15996	101563	84470	81428	108682	180603	105357	128578	100835	70864	130805	1.846	0.884	0.0289031	0.227807	0.155	0.0727
ENSMUSG00000006463	303	287	263	270	229	322	220	234	348	277	278	295	259	218	252	235	270.13	300	241	0.804	-0.315	0.156611	0.493263	0.0436	0.0694
ENSMUSG00000006517	759	571	575	883	612	770	320	708	871	550	609	966	691	522	366	710	660.56	749	572	0.765	-0.387	0.112343	0.4325	0.0554	0.0394
ENSMUSG00000006542	1040	1827	1855	1321	2537	3668	3707	5910	1193	1760	1963	1445	2866	2488	4241	5923	2734.98	1590	3880	2.439	1.286	1.76797e-07	0.0001585	0.056	0.0308
ENSMUSG00000006576	2108	1283	932	1412	1032	1209	956	730	2418	1236	986	1544	1166	820	1094	732	1249.53	1546	953	0.616	-0.699	0.00501973	0.0948008	0.0582	0.0333
ENSMUSG00000006587	681	587	756	1022	638	933	281	486	781	566	800	1118	721	633	321	487	678.35	816	540	0.663	-0.593	0.0204985	0.194429	0.061	0.039
ENSMUSG00000006589	492	520	437	397	489	853	580	651	564	501	462	434	552	579	664	652	551.15	490	612	1.247	0.318	0.0817741	0.376287	0.0302	0.0429
ENSMUSG00000006611	335	435	580	350	607	1244	596	851	384	419	614	383	686	844	682	853	608.05	450	766	1.703	0.768	0.000188536	0.0154819	0.0384	0.0409
ENSMUSG00000006673	3960	4197	3243	3596	3252	4895	2792	3124	4542	4044	3432	3933	3674	3321	3194	3131	3658.87	3988	3330	0.835	-0.26	0.091516	0.393398	0.0225	0.0307
ENSMUSG00000006676	10018	10523	7659	8068	6669	13285	6638	8039	11491	10140	8105	8824	7534	9013	7594	8057	8844.7	9640	8050	0.835	-0.26	0.121685	0.44547	0.027	0.0346
ENSMUSG00000006717	2336	3605	3084	2823	3035	5105	4000	5207	2680	3474	3264	3087	3429	3463	4576	5219	3648.88	3126	4172	1.334	0.416	0.0182734	0.185517	0.0295	0.0307
ENSMUSG00000006724	35	26	36	25	20	20	11	15	40	25	38	27	23	14	13	15	24.3	32	16	0.487	-1.037	0.0042253	0.0874303	0.0806	0.1096
ENSMUSG00000006731	70	75	111	103	60	101	49	67	80	72	117	113	68	69	56	67	80.27	96	65	0.68	-0.557	0.080347	0.372488	0.0844	0.1219
ENSMUSG00000006732	547	960	869	743	921	1441	1452	1341	627	925	920	813	1040	978	1661	1344	1038.49	821	1256	1.528	0.612	0.00317414	0.0746796	0.04	0.0344
ENSMUSG00000006736	934	1222	1561	1168	1318	2301	1653	2109	1071	1177	1652	1277	1489	1561	1891	2114	1529.12	1294	1764	1.362	0.446	0.0135946	0.158975	0.0306	0.0324
ENSMUSG00000006740	6723	10558	9389	10976	11304	20721	17111	15609	7712	10173	9936	12004	12770	14057	19576	15644	12734	9956	15512	1.558	0.64	0.0010796	0.0424499	0.0364	0.0382
ENSMUSG00000006782	1479	869	850	1051	789	1044	458	665	1697	837	900	1149	891	708	524	666	921.61	1146	697	0.609	-0.715	0.00238115	0.0648188	0.0516	0.0353
ENSMUSG00000006800	990	716	1038	683	478	717	461	725	1136	690	1098	747	540	486	527	727	743.93	918	570	0.621	-0.687	0.00145663	0.0505837	0.0429	0.0377
ENSMUSG00000006818	6978	9874	8588	7365	7630	15025	9184	12300	8004	9514	9088	8055	8619	10193	10507	12327	9538.6	8665	10412	1.202	0.265	0.115963	0.437229	0.0271	0.0352
ENSMUSG00000006850	370	295	207	251	235	402	199	178	424	284	219	275	265	273	228	178	268.31	300	236	0.786	-0.347	0.185137	0.529986	0.0618	0.0697
ENSMUSG00000006920	3156	2808	1678	2511	2313	3774	1284	1297	3620	2706	1776	2746	2613	2560	1469	1300	2348.74	2712	1986	0.732	-0.449	0.0687613	0.345813	0.0579	0.031
ENSMUSG00000006941	1049	1438	1314	1063	1183	2077	1694	1777	1203	1386	1391	1163	1336	1409	1938	1781	1450.81	1286	1616	1.257	0.33	0.0529781	0.305912	0.0271	0.0326
ENSMUSG00000006958	560	258	261	281	268	397	261	249	642	249	276	307	303	269	299	250	324.34	368	280	0.76	-0.396	0.167027	0.508081	0.0754	0.0607
ENSMUSG00000006998	11492	11851	9261	10404	7591	15853	7966	9727	13182	11419	9801	11378	8575	10755	9114	9749	10496.6	11445	9548	0.834	-0.261	0.119923	0.443903	0.027	0.0361
ENSMUSG00000007029	2533	2158	1507	1876	1539	2760	1507	1643	2906	2079	1595	2052	1739	1872	1724	1647	1951.65	2158	1746	0.809	-0.306	0.0923839	0.394797	0.0311	0.0315
ENSMUSG00000007050	521	595	569	433	565	836	738	734	598	573	602	474	638	567	844	736	629	562	696	1.239	0.309	0.105739	0.421347	0.0333	0.0403
ENSMUSG00000007080	676	587	716	597	441	616	378	675	775	566	758	653	498	418	432	677	597.09	688	506	0.736	-0.443	0.0323044	0.238875	0.0392	0.0412
ENSMUSG00000007107	70	82	20	34	30	33	29	43	80	79	21	37	34	22	33	43	43.78	54	33	0.607	-0.721	0.0906712	0.392115	0.1494	0.1209
ENSMUSG00000007122	35820	106255	120030	60955	64281	162192	113337	239427	41088	102383	127025	66664	72616	110032	129666	239960	111179	84290	138068	1.638	0.712	0.0585956	0.32354	0.1348	0.0747
ENSMUSG00000007216	422	375	360	355	301	570	237	315	484	361	381	388	340	387	271	316	366.02	404	328	0.815	-0.295	0.161928	0.501402	0.0399	0.0555
ENSMUSG00000007379	621	613	475	488	378	642	322	427	712	591	503	534	427	436	368	428	499.78	585	415	0.71	-0.495	0.00925931	0.130819	0.0325	0.0452
ENSMUSG00000007480	179	161	67	151	85	227	11	34	205	155	71	165	96	154	13	34	111.65	149	74	0.5	-0.999	0.0679079	0.343538	0.2738	0.1137
ENSMUSG00000007564	5669	6066	5509	4910	4345	7480	4340	5217	6503	5845	5830	5370	4908	5074	4965	5229	5465.56	5887	5044	0.857	-0.223	0.138714	0.470093	0.0216	0.0315
ENSMUSG00000007589	533	638	556	486	612	1046	646	633	611	615	588	532	691	710	739	634	640.06	586	694	1.182	0.242	0.160962	0.499869	0.027	0.04
ENSMUSG00000007617	1950	2458	2590	2566	2250	4268	2380	3871	2237	2368	2741	2806	2542	2895	2723	3880	2774.03	2538	3010	1.186	0.246	0.146347	0.480378	0.0272	0.0308
ENSMUSG00000007655	10183	20788	23140	21176	28075	36674	22456	22137	11681	20030	24489	23159	31716	24880	25691	22186	22979	19840	26118	1.316	0.397	0.0894506	0.389915	0.0522	0.0462
ENSMUSG00000007656	1616	2415	2091	1771	1851	3725	2340	2543	1854	2327	2213	1937	2091	2527	2677	2549	2271.78	2083	2461	1.182	0.241	0.120624	0.44435	0.0226	0.0311
ENSMUSG00000007670	2854	2829	2478	2445	1991	3432	1991	2198	3274	2726	2622	2674	2249	2328	2278	2203	2544.29	2824	2264	0.802	-0.318	0.0294857	0.229193	0.0201	0.0309
ENSMUSG00000007721	608	867	1043	731	802	1592	1017	1582	697	835	1104	799	906	1080	1164	1586	1021.39	859	1184	1.378	0.462	0.0261645	0.217707	0.0404	0.0345
ENSMUSG00000007783	339	335	356	248	244	375	203	309	389	323	377	271	276	254	232	310	303.95	340	268	0.789	-0.343	0.123678	0.448349	0.0441	0.0636
ENSMUSG00000007817	5759	4468	3814	5169	3916	7181	3168	3158	6606	4305	4036	5653	4424	4872	3624	3165	4585.69	5150	4021	0.781	-0.357	0.0706141	0.350664	0.0371	0.031
ENSMUSG00000007850	5903	7761	8258	6940	9521	12677	9667	9688	6771	7478	8739	7590	10756	8600	11060	9710	8837.96	7644	10032	1.312	0.392	0.0170593	0.178056	0.0257	0.0346
ENSMUSG00000007867	285	321	444	288	376	553	468	466	327	309	470	315	425	375	535	467	402.93	355	450	1.267	0.342	0.114036	0.434998	0.0422	0.0519
ENSMUSG00000007872	732	1123	808	761	1109	1855	992	833	840	1082	855	832	1253	1258	1135	835	1011.27	902	1120	1.241	0.312	0.0944073	0.399083	0.0324	0.0346
ENSMUSG00000007877	31471	28989	3773	11518	13360	18287	10164	5569	36100	27933	3993	12597	15092	12406	11628	5581	15666.3	20156	11177	0.555	-0.851	0.0610501	0.328525	0.1953	0.0408
ENSMUSG00000007880	5321	4954	4368	4584	3596	6073	3605	3863	6104	4773	4623	5013	4062	4120	4124	3872	4586.4	5128	4044	0.789	-0.342	0.0279959	0.224556	0.0231	0.031
ENSMUSG00000007888	25	46	74	26	46	94	79	76	29	44	78	28	52	64	90	76	57.75	45	70	1.565	0.646	0.0932268	0.396234	0.1235	0.1235
ENSMUSG00000007891	15112	14177	11020	11991	9895	20664	8580	11863	17335	13660	11662	13114	11178	14019	9816	11889	12834.2	13943	11726	0.841	-0.25	0.18114	0.525105	0.0334	0.0383
ENSMUSG00000008036	811	1128	1213	874	1127	1865	1475	1622	930	1087	1284	956	1273	1265	1688	1626	1263.53	1064	1463	1.374	0.458	0.00981888	0.133399	0.0293	0.0332
ENSMUSG00000008090	2762	2592	1996	1841	1427	2587	1515	1913	3168	2498	2112	2013	1612	1755	1733	1917	2101.14	2448	1754	0.717	-0.48	0.00467335	0.0916359	0.0271	0.0313
ENSMUSG00000008200	4433	3947	2550	3464	3446	4182	2934	2744	5085	3803	2699	3788	3893	2837	3357	2750	3526.5	3844	3209	0.835	-0.26	0.182604	0.526895	0.0364	0.0306
ENSMUSG00000008226	1025	1900	1664	1604	1909	4171	1678	1956	1176	1831	1761	1754	2157	2830	1920	1960	1923.5	1630	2217	1.36	0.443	0.0174789	0.180873	0.0328	0.0316
ENSMUSG00000008305	2098	2469	1473	2003	1525	2503	1165	1138	2407	2379	1559	2191	1723	1698	1333	1141	1803.65	2134	1474	0.691	-0.534	0.00464283	0.0914263	0.0334	0.0318
ENSMUSG00000008307	118	114	75	169	223	333	116	157	135	110	79	185	252	226	133	157	159.66	127	192	1.509	0.594	0.0715161	0.352501	0.0971	0.0974
ENSMUSG00000008318	235	272	342	176	195	364	458	581	270	262	362	192	220	247	524	582	332.45	272	393	1.447	0.533	0.0906748	0.392115	0.0919	0.0595
ENSMUSG00000008348	1925	2524	1842	1838	2313	4613	2883	2836	2208	2432	1949	2010	2613	3129	3298	2842	2560.34	2150	2970	1.382	0.467	0.00223589	0.0619473	0.0219	0.0309
ENSMUSG00000008384	303	417	263	244	296	651	422	414	348	402	278	267	334	442	483	415	371.04	324	418	1.293	0.37	0.0917661	0.394082	0.0435	0.0549
ENSMUSG00000008393	1411	1420	1616	1345	1078	1570	935	1218	1619	1368	1710	1471	1218	1065	1070	1221	1342.65	1542	1144	0.741	-0.432	0.00595017	0.103922	0.0228	0.0329
ENSMUSG00000008429	2413	2512	1956	2089	1835	3035	1477	1667	2768	2420	2070	2285	2073	2059	1690	1671	2129.43	2386	1873	0.785	-0.349	0.0275857	0.223194	0.0235	0.0313
ENSMUSG00000008489	11	11	51	23	32	51	39	53	13	11	54	25	36	35	45	53	33.85	26	42	1.641	0.715	0.113243	0.43453	0.1637	0.1166
ENSMUSG00000008540	255	244	322	186	159	276	143	149	293	235	341	203	180	187	164	149	218.95	268	170	0.635	-0.655	0.0112693	0.144021	0.059	0.0804
ENSMUSG00000008575	11850	18466	17844	14334	16093	24386	20324	22248	13593	17793	18884	15677	18180	16544	23252	22297	18277.4	16487	20068	1.217	0.284	0.138838	0.470377	0.0352	0.0428
ENSMUSG00000008604	4489	4504	3434	4080	3105	5870	3356	3722	5149	4340	3634	4462	3508	3982	3840	3730	4080.63	4396	3765	0.856	-0.224	0.157838	0.494927	0.0238	0.0308
ENSMUSG00000008658	7090	10763	7585	7851	12037	20615	10288	12479	8133	10371	8027	8586	13598	13985	11770	12507	10872.1	8779	12965	1.477	0.562	0.000778239	0.0352651	0.0267	0.0365
ENSMUSG00000008734	3507	3888	3251	3073	2432	4485	2590	2616	4023	3746	3440	3361	2747	3043	2963	2622	3243.17	3642	2844	0.781	-0.357	0.0164727	0.175383	0.0209	0.0306
ENSMUSG00000008822	379	577	466	453	497	973	637	610	435	556	493	495	561	660	729	611	567.62	495	640	1.294	0.372	0.0413921	0.269357	0.03	0.0423
ENSMUSG00000008845	294	278	151	255	237	334	110	115	337	268	160	279	268	227	126	115	222.4	261	184	0.705	-0.503	0.120209	0.443903	0.0958	0.0796
ENSMUSG00000008855	5783	4290	2597	3535	2515	3940	1911	2029	6634	4134	2748	3866	2841	2673	2186	2034	3389.44	4346	2434	0.56	-0.836	0.000232793	0.0175137	0.0486	0.0306
ENSMUSG00000008958	1668	1624	1192	1243	1168	1593	1194	1109	1913	1565	1261	1359	1319	1081	1366	1111	1372.09	1524	1219	0.799	-0.323	0.065342	0.337482	0.0287	0.0328
ENSMUSG00000008976	1799	2174	1837	2169	1762	2963	1380	1771	2064	2095	1944	2372	1990	2010	1579	1775	1978.62	2119	1838	0.868	-0.204	0.18848	0.53503	0.0226	0.0315
ENSMUSG00000009013	1419	1604	2419	1736	1836	3212	2530	2679	1628	1546	2560	1899	2074	2179	2895	2685	2183.05	1908	2458	1.288	0.365	0.0511079	0.299888	0.0331	0.0312
ENSMUSG00000009076	82	99	163	114	143	261	210	186	94	95	172	125	162	177	240	186	156.49	122	191	1.571	0.652	0.0300331	0.230959	0.0793	0.0985
ENSMUSG00000009097	3123	1727	962	1401	1052	2157	1102	1103	3582	1664	1018	1532	1188	1463	1261	1105	1601.83	1949	1254	0.644	-0.635	0.0244832	0.211246	0.0754	0.0322
ENSMUSG00000009207	1498	2568	2776	2414	2383	4329	2693	2913	1718	2474	2938	2640	2692	2937	3081	2919	2674.99	2442	2907	1.19	0.251	0.14464	0.478533	0.0281	0.0308
ENSMUSG00000009246	225	73	94	132	49	62	36	50	258	70	99	144	55	42	41	50	95.12	143	47	0.33	-1.598	6.68698e-05	0.00821394	0.135	0.1188
ENSMUSG00000009291	2975	2787	2387	2495	2464	3287	1710	2008	3413	2685	2526	2729	2784	2230	1956	2012	2541.88	2838	2246	0.791	-0.338	0.0423368	0.272521	0.0261	0.0309
ENSMUSG00000009471	1056	1256	1173	1125	1075	3360	1703	1270	1211	1210	1241	1230	1214	2279	1948	1273	1451.04	1223	1678	1.373	0.457	0.0228793	0.20436	0.0379	0.0326
ENSMUSG00000009549	2843	3737	3015	2730	3254	5107	4127	4091	3261	3601	3191	2986	3676	3465	4722	4100	3625.08	3260	3991	1.224	0.292	0.0650396	0.337134	0.0237	0.0307
ENSMUSG00000009569	1627	2610	1965	2027	2563	4326	2189	2317	1866	2515	2080	2217	2895	2935	2504	2322	2416.78	2170	2664	1.228	0.296	0.0605508	0.327825	0.0235	0.031
ENSMUSG00000009633	133	494	643	362	319	1640	934	835	153	476	680	396	360	1113	1069	837	635.41	426	845	1.981	0.986	0.00842397	0.123843	0.1305	0.0401
ENSMUSG00000009731	106	56	85	63	51	56	34	42	122	54	90	69	58	38	39	42	63.87	84	44	0.528	-0.921	0.00922748	0.130742	0.1019	0.1236
ENSMUSG00000009828	1812	1944	1586	1867	1392	1850	1032	1200	2079	1873	1678	2042	1573	1255	1181	1203	1610.36	1918	1303	0.679	-0.558	0.000482861	0.0261926	0.0238	0.0322
ENSMUSG00000009863	11113	16680	13696	12419	16185	30834	17529	20954	12747	16072	14494	13582	18284	20918	20054	21001	17144.1	14224	20064	1.411	0.496	0.00421682	0.0874303	0.0287	0.042
ENSMUSG00000009876	73	157	167	135	158	247	180	284	84	151	177	148	178	168	206	285	174.5	140	209	1.493	0.578	0.0595615	0.325824	0.084	0.0927
ENSMUSG00000009905	605	729	413	528	560	750	380	389	694	702	437	577	633	509	435	390	547.12	602	492	0.815	-0.294	0.175746	0.51743	0.0435	0.0431
ENSMUSG00000010021	209	135	135	164	107	118	45	110	240	130	143	179	121	80	51	110	131.84	173	90	0.525	-0.931	0.00641039	0.107795	0.1022	0.107
ENSMUSG00000010048	1086	1514	1029	1109	1084	2286	1466	1472	1246	1459	1089	1213	1225	1551	1677	1475	1366.78	1252	1482	1.184	0.244	0.141717	0.474429	0.0257	0.0328
ENSMUSG00000010051	276	384	396	336	443	584	422	662	317	370	419	367	500	396	483	663	439.51	368	510	1.385	0.47	0.0250331	0.21383	0.0398	0.0489
ENSMUSG00000010057	570	510	494	479	556	953	669	650	654	491	523	524	628	647	765	651	610.42	548	673	1.228	0.296	0.103593	0.417375	0.0301	0.0408
ENSMUSG00000010064	416	856	405	357	787	1366	997	1230	477	825	429	390	889	927	1141	1233	788.77	530	1048	1.973	0.981	3.17386e-05	0.00481358	0.051	0.0369
ENSMUSG00000010067	1032	1153	993	1017	1185	1902	1297	1205	1184	1111	1051	1112	1339	1290	1484	1208	1222.3	1114	1330	1.193	0.255	0.104221	0.418507	0.0228	0.0334
ENSMUSG00000010122	91	397	218	196	298	751	489	496	104	383	231	214	337	509	559	497	354.33	233	476	2.039	1.028	0.00101374	0.0407854	0.089	0.0568
ENSMUSG00000010142	23	37	25	30	17	34	16	23	26	36	26	33	19	23	18	23	25.62	30	21	0.694	-0.527	0.114453	0.435297	0.068	0.111
ENSMUSG00000010175	500	616	610	554	436	658	400	596	574	594	646	606	493	446	458	597	551.55	605	498	0.824	-0.279	0.126765	0.453346	0.0302	0.0429
ENSMUSG00000010205	2096	2000	1686	1624	1610	2540	1496	1590	2404	1927	1784	1776	1819	1723	1712	1594	1842.34	1973	1712	0.868	-0.205	0.19137	0.538299	0.023	0.0317
ENSMUSG00000010358	187	203	245	171	271	423	264	344	215	196	259	187	306	287	302	345	262.04	214	310	1.447	0.533	0.0208026	0.195813	0.0469	0.0709
ENSMUSG00000010376	1668	1991	1923	1569	1728	2871	2377	2752	1913	1918	2035	1716	1952	1948	2719	2758	2120.02	1896	2344	1.236	0.306	0.0663687	0.33909	0.0262	0.0313
ENSMUSG00000010406	759	891	808	640	725	1229	1121	1268	871	859	855	700	819	834	1283	1271	936.29	821	1052	1.28	0.356	0.0733806	0.355958	0.0368	0.0352
ENSMUSG00000010453	4029	3797	2986	3275	2852	4481	2686	3117	4622	3659	3160	3582	3222	3040	3073	3124	3435.08	3756	3115	0.829	-0.27	0.0878318	0.387651	0.0237	0.0306
ENSMUSG00000010461	1095	1373	1170	1140	905	1750	1012	911	1256	1323	1238	1247	1022	1187	1158	913	1168.05	1266	1070	0.845	-0.242	0.133821	0.46266	0.0242	0.0336
ENSMUSG00000010492	1751	2136	1543	1935	1436	2936	1099	1044	2009	2058	1633	2116	1622	1992	1257	1046	1716.69	1954	1479	0.758	-0.401	0.0409379	0.267758	0.0362	0.0319
ENSMUSG00000010554	1240	1541	1211	1297	1079	1650	1093	1185	1422	1485	1282	1418	1219	1119	1250	1188	1297.96	1402	1194	0.852	-0.232	0.129434	0.457088	0.0216	0.0331
ENSMUSG00000010607	272	432	482	283	369	649	444	659	312	416	510	310	417	440	508	660	446.68	387	506	1.308	0.387	0.0893374	0.389837	0.0474	0.0484
ENSMUSG00000010608	9811	13636	11038	12519	13528	16131	16705	14210	11254	13139	11681	13692	15282	10943	19112	14242	13668.1	12442	14895	1.197	0.26	0.177597	0.52016	0.0355	0.039
ENSMUSG00000010609	781	699	411	485	450	681	395	444	896	674	435	530	508	462	452	445	550.25	634	467	0.737	-0.441	0.0476002	0.288457	0.0455	0.0429
ENSMUSG00000010660	2148	2311	1494	1773	1826	2848	1400	1309	2464	2227	1581	1939	2063	1932	1602	1312	1889.92	2053	1727	0.842	-0.249	0.185091	0.529958	0.0333	0.0316
ENSMUSG00000010721	503	653	672	639	843	1405	678	794	577	629	711	699	952	953	776	796	761.64	654	869	1.329	0.411	0.0191027	0.187927	0.0281	0.0374
ENSMUSG00000010755	1611	2342	1414	1733	2051	4118	2950	1772	1848	2257	1496	1895	2317	2794	3375	1776	2219.74	1874	2566	1.369	0.453	0.0229578	0.204692	0.0375	0.0312
ENSMUSG00000010803	15	17	24	21	21	31	20	58	17	16	25	23	24	21	23	58	25.96	20	32	1.529	0.612	0.132246	0.460106	0.1186	0.1112
ENSMUSG00000010830	526	545	795	502	385	664	454	608	603	525	841	549	435	450	519	609	566.62	630	503	0.8	-0.323	0.118968	0.442609	0.0393	0.0423
ENSMUSG00000010911	473	702	725	600	629	1130	765	1016	543	676	767	656	711	767	875	1018	751.63	660	843	1.275	0.351	0.062834	0.332375	0.0327	0.0375
ENSMUSG00000011148	15758	19176	14632	14445	16121	37987	17823	19319	18076	18477	15485	15798	18211	25771	20391	19362	18946.3	16959	20934	1.234	0.304	0.100556	0.411384	0.0328	0.0433
ENSMUSG00000011171	522	390	371	351	307	511	301	316	599	376	393	384	347	347	344	317	388.2	438	339	0.774	-0.369	0.0856743	0.384153	0.0417	0.0532
ENSMUSG00000011254	182	280	316	211	265	313	391	439	209	270	334	231	299	212	447	440	305.34	261	350	1.338	0.42	0.121604	0.445281	0.067	0.0634
ENSMUSG00000011263	8	24	36	19	34	45	40	38	9	23	38	21	38	31	46	38	30.5	23	38	1.658	0.729	0.0614471	0.329469	0.1108	0.1146
ENSMUSG00000011382	1521	2445	1354	2531	2888	5574	2561	1511	1745	2356	1433	2768	3262	3781	2930	1514	2473.73	2076	2872	1.384	0.469	0.0636653	0.334509	0.0607	0.0309
ENSMUSG00000011658	544	726	780	644	747	1434	771	883	624	700	825	704	844	973	882	885	804.63	713	896	1.256	0.329	0.0541814	0.309611	0.0267	0.0367
ENSMUSG00000011877	2353	2269	1896	2021	1799	2859	1462	1646	2699	2186	2006	2210	2032	1940	1673	1650	2049.54	2275	1824	0.802	-0.319	0.0437294	0.276945	0.0235	0.0314
ENSMUSG00000012017	983	658	712	560	527	837	579	554	1128	634	753	612	595	568	662	555	688.54	782	595	0.761	-0.393	0.0641206	0.335572	0.0418	0.0388
ENSMUSG00000012076	630	645	770	649	829	1370	787	861	723	621	815	710	936	929	900	863	812.25	717	907	1.265	0.339	0.0435572	0.276667	0.0258	0.0366
ENSMUSG00000012114	1657	1470	1187	1255	1247	1788	990	1213	1901	1416	1256	1373	1409	1213	1133	1216	1364.49	1486	1243	0.836	-0.259	0.132113	0.460013	0.0275	0.0328
ENSMUSG00000012296	3027	2296	1710	1929	1572	2537	1563	1613	3472	2212	1810	2110	1776	1721	1788	1617	2063.2	2401	1726	0.719	-0.477	0.0127704	0.154314	0.0345	0.0314
ENSMUSG00000012422	945	1142	1317	1102	1123	1887	1272	1579	1084	1100	1394	1205	1269	1280	1455	1583	1296.24	1196	1397	1.168	0.224	0.173529	0.515729	0.0251	0.0331
ENSMUSG00000012819	274	280	213	215	520	529	291	288	314	270	225	235	587	359	333	289	326.56	261	392	1.5	0.585	0.0214246	0.198115	0.0585	0.0603
ENSMUSG00000013076	43100	37639	38267	44905	25752	51128	24943	34272	49439	36267	40497	49111	29091	34685	28537	34348	37747	43828	31665	0.722	-0.469	0.0223558	0.20203	0.0403	0.0544
ENSMUSG00000013089	1894	1779	1362	1640	1369	2271	759	1088	2173	1714	1441	1794	1547	1541	868	1090	1520.96	1780	1262	0.709	-0.496	0.0145314	0.16487	0.0388	0.0324
ENSMUSG00000013275	11849	12742	10592	11013	6068	13958	5054	8326	13592	12278	11209	12045	6855	9469	5782	8345	9946.73	12281	7613	0.62	-0.69	0.000165303	0.0142943	0.0318	0.0356
ENSMUSG00000013419	4110	3647	2576	3094	2109	4465	2447	2394	4714	3514	2726	3384	2382	3029	2800	2399	3118.62	3584	2652	0.74	-0.434	0.0159214	0.172603	0.0307	0.0307
ENSMUSG00000013465	1600	1873	1646	1442	1307	2380	1332	1464	1835	1805	1742	1577	1476	1615	1524	1467	1630.16	1740	1520	0.874	-0.194	0.185475	0.530559	0.02	0.0321
ENSMUSG00000013483	190	138	93	142	149	156	49	75	218	133	98	155	168	106	56	75	126.25	151	101	0.671	-0.575	0.124858	0.450411	0.1262	0.1089
ENSMUSG00000013523	228	150	165	193	101	158	94	122	262	145	175	211	114	107	108	122	155.36	198	113	0.57	-0.81	0.00493108	0.0938421	0.072	0.099
ENSMUSG00000013584	98	102	124	78	64	55	44	68	112	98	131	85	72	37	50	68	81.92	106	57	0.532	-0.911	0.00678715	0.110369	0.0942	0.1217
ENSMUSG00000013593	17735	22946	21129	19128	19749	39803	21495	29763	20343	22110	22360	20920	22310	27003	24592	29829	23683.3	21433	25934	1.21	0.275	0.134213	0.463144	0.0323	0.0467
ENSMUSG00000013646	1643	1680	1540	1679	1325	2527	1063	1437	1885	1619	1630	1836	1497	1714	1216	1440	1604.62	1742	1467	0.842	-0.247	0.118532	0.441762	0.0235	0.0322
ENSMUSG00000013787	4728	3699	2842	3105	2952	4086	2326	2343	5423	3564	3008	3396	3335	2772	2661	2348	3313.39	3848	2779	0.722	-0.469	0.0157862	0.17192	0.0359	0.0306
ENSMUSG00000013846	1942	1312	1255	1266	1142	1959	855	771	2228	1264	1328	1385	1290	1329	978	773	1321.81	1551	1092	0.705	-0.505	0.0224767	0.20259	0.046	0.033
ENSMUSG00000013921	1460	971	1051	1202	764	1026	432	881	1675	936	1112	1315	863	696	494	883	996.69	1260	734	0.583	-0.778	0.000556386	0.0285157	0.0472	0.0347
ENSMUSG00000013997	721	886	971	762	952	1627	986	1075	827	854	1028	833	1075	1104	1128	1077	990.8	886	1096	1.238	0.308	0.0619691	0.330801	0.0251	0.0347
ENSMUSG00000014074	544	864	1057	900	868	1469	1000	1242	624	833	1119	984	981	997	1144	1245	990.67	890	1092	1.226	0.294	0.138722	0.470093	0.0369	0.0347
ENSMUSG00000014075	165	184	164	154	207	340	228	259	189	177	174	168	234	231	261	260	211.68	177	246	1.389	0.474	0.0469201	0.287462	0.0496	0.0822
ENSMUSG00000014164	238	104	64	86	71	104	59	64	273	100	68	94	80	71	68	64	102.18	134	71	0.529	-0.919	0.0242345	0.210278	0.1471	0.1168
ENSMUSG00000014198	86	49	70	67	36	61	31	72	99	47	74	73	41	41	35	72	60.36	73	47	0.649	-0.624	0.0831773	0.37831	0.1069	0.1236
ENSMUSG00000014243	282	470	357	386	445	819	653	666	323	453	378	422	503	556	747	667	506.15	394	618	1.567	0.648	0.0013922	0.0498082	0.0371	0.0449
ENSMUSG00000014294	2954	4256	3362	2865	3863	7278	5813	5698	3388	4101	3558	3133	4364	4937	6651	5711	4480.4	3545	5416	1.527	0.611	0.000423062	0.0240586	0.0284	0.0309
ENSMUSG00000014301	751	732	556	559	614	1115	851	905	861	705	588	611	694	756	974	907	762.15	691	833	1.204	0.268	0.164787	0.50604	0.0342	0.0374
ENSMUSG00000014303	866	636	772	642	517	891	576	688	993	613	817	702	584	604	659	690	707.79	781	634	0.812	-0.3	0.116919	0.438747	0.0338	0.0384
ENSMUSG00000014313	12077	19112	14566	12879	18418	30312	23635	24166	13853	18416	15415	14085	20806	20564	27040	24220	19299.9	15442	23158	1.5	0.585	0.00182289	0.0567274	0.0335	0.0436
ENSMUSG00000014329	3441	3185	2940	2986	2568	3527	2418	2483	3947	3069	3111	3266	2901	2393	2766	2489	2992.71	3348	2637	0.788	-0.345	0.0254363	0.214929	0.0225	0.0307
ENSMUSG00000014418	564	752	1052	906	1090	1651	1084	1466	647	725	1113	991	1231	1120	1240	1469	1067.07	869	1265	1.456	0.542	0.00627321	0.106871	0.0366	0.0342
ENSMUSG00000014426	1452	1641	1284	1347	1040	2068	1253	1237	1666	1581	1359	1473	1175	1403	1434	1240	1416.23	1520	1313	0.864	-0.211	0.177124	0.51941	0.0227	0.0327
ENSMUSG00000014444	3152	2640	2475	2398	2423	3781	1896	2009	3616	2544	2619	2623	2737	2565	2169	2013	2610.76	2850	2371	0.832	-0.265	0.117745	0.440708	0.0272	0.0308
ENSMUSG00000014470	1725	1606	1365	1493	910	1527	934	1121	1979	1547	1445	1633	1028	1036	1069	1123	1357.44	1651	1064	0.645	-0.634	7.77504e-05	0.00909924	0.0237	0.0329
ENSMUSG00000014504	2062	2760	2107	2118	2384	3752	3180	2874	2365	2659	2230	2316	2693	2545	3638	2880	2665.99	2392	2939	1.228	0.296	0.0625284	0.331914	0.0239	0.0308
ENSMUSG00000014551	698	1009	1229	929	1016	1749	1462	1799	801	972	1301	1016	1148	1187	1673	1803	1237.43	1022	1453	1.42	0.506	0.012704	0.153761	0.0386	0.0333
ENSMUSG00000014602	362	228	185	281	147	188	67	104	415	220	196	307	166	128	77	104	201.57	284	119	0.418	-1.26	9.42328e-05	0.0101491	0.0916	0.085
ENSMUSG00000014606	8255	13285	11868	10309	10437	21738	12825	16376	9469	12801	12560	11275	11790	14747	14673	16412	12965.9	11526	14406	1.25	0.322	0.0742853	0.357849	0.0311	0.0384
ENSMUSG00000014633	344	550	755	507	489	928	684	1172	395	530	799	554	552	630	783	1175	677.15	570	785	1.378	0.462	0.0724968	0.353897	0.0618	0.039
ENSMUSG00000014771	399	570	335	352	480	701	585	464	458	549	355	385	542	476	669	465	487.32	437	538	1.231	0.3	0.151394	0.487205	0.0397	0.0459
ENSMUSG00000014776	1902	3243	3438	2417	2838	5694	4020	5054	2182	3125	3638	2643	3206	3863	4599	5065	3540.2	2897	4183	1.444	0.53	0.00614533	0.105624	0.0354	0.0306
ENSMUSG00000014778	1149	1474	1055	1003	1134	2297	1584	1400	1318	1420	1116	1097	1281	1558	1812	1403	1375.8	1238	1514	1.223	0.29	0.0874279	0.387651	0.0269	0.0328
ENSMUSG00000014846	7529	8447	11775	7958	5220	8619	6128	8237	8636	8139	12461	8703	5897	5847	7011	8255	8118.8	9485	6752	0.712	-0.49	0.00880005	0.127481	0.0334	0.0339
ENSMUSG00000014873	680	868	727	673	930	1315	839	832	780	836	769	736	1051	892	960	834	857.28	780	934	1.196	0.259	0.122763	0.446977	0.0257	0.036
ENSMUSG00000014932	889	1409	1483	1476	1772	2130	1497	1445	1020	1358	1569	1614	2002	1445	1713	1448	1521.09	1390	1652	1.188	0.248	0.174982	0.516863	0.0314	0.0324
ENSMUSG00000014980	464	632	586	516	553	971	738	695	532	609	620	564	625	659	844	697	643.75	581	706	1.214	0.279	0.121253	0.445165	0.0296	0.0399
ENSMUSG00000015002	1370	2107	2359	1993	2225	3609	2381	3096	1571	2030	2496	2180	2514	2448	2724	3103	2383.33	2069	2697	1.303	0.382	0.0244425	0.211246	0.0272	0.031
ENSMUSG00000015013	588	873	783	618	864	1532	1040	1118	674	841	829	676	976	1039	1190	1120	918.23	755	1081	1.432	0.518	0.00244147	0.0656166	0.0268	0.0354
ENSMUSG00000015023	1708	1535	1267	1406	1036	1952	976	1164	1959	1479	1341	1538	1170	1324	1117	1167	1386.82	1579	1194	0.757	-0.402	0.0155875	0.171193	0.0257	0.0328
ENSMUSG00000015083	43	63	56	39	60	98	81	76	49	61	59	43	68	66	93	76	64.38	53	76	1.424	0.51	0.107183	0.424588	0.08	0.1236
ENSMUSG00000015085	623	488	560	492	406	633	322	398	715	470	593	538	459	429	368	399	496.36	579	414	0.715	-0.483	0.0135843	0.158975	0.0346	0.0454
ENSMUSG00000015092	2343	3085	2845	2459	2892	4523	3636	3894	2688	2973	3011	2689	3267	3068	4160	3903	3219.78	2840	3600	1.267	0.342	0.029453	0.229193	0.0233	0.0306
ENSMUSG00000015112	151	192	116	123	80	157	87	137	173	185	123	135	90	107	100	137	131.15	154	108	0.705	-0.504	0.0910677	0.392314	0.0773	0.1072
ENSMUSG00000015120	3182	3570	2719	3012	3067	3774	2292	2509	3650	3440	2877	3294	3465	2560	2622	2515	3052.91	3315	2790	0.842	-0.249	0.122926	0.447367	0.0246	0.0307
ENSMUSG00000015134	218	185	347	214	152	235	114	219	250	178	367	234	172	159	130	219	213.83	257	170	0.662	-0.595	0.0381114	0.259601	0.0738	0.0817
ENSMUSG00000015202	871	907	528	659	539	901	496	410	999	874	559	721	609	611	567	411	668.88	788	550	0.698	-0.52	0.0159574	0.172868	0.0429	0.0392
ENSMUSG00000015224	136	106	72	121	85	98	40	40	156	102	76	132	96	66	46	40	89.38	116	62	0.533	-0.908	0.0132846	0.157915	0.1155	0.1201
ENSMUSG00000015289	286	520	513	380	558	910	732	829	328	501	543	416	630	617	837	831	587.95	447	729	1.63	0.704	0.000771254	0.0350555	0.04	0.0415
ENSMUSG00000015312	769	1495	642	1060	437	849	347	510	882	1441	679	1159	494	576	397	511	767.39	1040	494	0.476	-1.072	3.06236e-06	0.000968423	0.0482	0.0373
ENSMUSG00000015337	323	522	481	405	439	1067	729	967	371	503	509	443	496	724	834	969	606.05	456	756	1.655	0.727	0.00094471	0.0396803	0.0443	0.0409
ENSMUSG00000015342	410	403	297	383	251	522	247	290	470	388	314	419	284	354	283	291	350.34	398	303	0.762	-0.392	0.0681968	0.344648	0.0414	0.0573
ENSMUSG00000015357	10517	10060	5842	9069	6138	11904	4884	5137	12064	9693	6182	9918	6934	8076	5588	5148	7950.48	9464	6436	0.68	-0.556	0.00861274	0.125255	0.0427	0.0337
ENSMUSG00000015405	6	22	33	9	33	43	22	30	7	21	35	10	37	29	25	30	24.32	18	30	1.654	0.726	0.0901541	0.390934	0.1332	0.11
ENSMUSG00000015452	274	210	94	167	183	176	87	102	314	202	99	183	207	119	100	102	165.83	200	132	0.661	-0.598	0.0989257	0.407972	0.1191	0.0956
ENSMUSG00000015467	243	194	195	158	149	247	118	133	279	187	206	173	168	168	135	133	181.13	211	151	0.716	-0.481	0.0790474	0.369344	0.0663	0.0908
ENSMUSG00000015468	1328	1950	1750	1610	2297	3188	1870	1825	1523	1879	1852	1761	2595	2163	2139	1829	1967.64	1754	2182	1.244	0.315	0.0514355	0.301153	0.0245	0.0315
ENSMUSG00000015478	501	718	771	631	590	1099	806	957	575	692	816	690	667	746	922	959	758.23	693	824	1.187	0.248	0.193977	0.541857	0.0336	0.0374
ENSMUSG00000015605	1698	2793	2863	2093	2093	4646	2652	3216	1948	2691	3030	2289	2364	3152	3034	3223	2716.42	2490	2943	1.182	0.242	0.164047	0.504748	0.0286	0.0308
ENSMUSG00000015672	1128	1503	1199	1153	1279	2089	1415	1860	1294	1448	1269	1261	1445	1417	1619	1864	1452.13	1318	1586	1.203	0.267	0.0923401	0.394797	0.0234	0.0326
ENSMUSG00000015709	157	136	241	162	99	166	123	182	180	131	255	177	112	113	141	182	161.37	186	137	0.736	-0.441	0.145301	0.479167	0.0816	0.097
ENSMUSG00000015711	4282	4907	3861	4972	3181	7043	3279	2849	4912	4728	4086	5438	3593	4778	3751	2855	4267.74	4791	3744	0.782	-0.355	0.0473499	0.287632	0.0305	0.0308
ENSMUSG00000015748	3401	3427	2016	2729	2005	2283	2022	1657	3901	3302	2133	2985	2265	1549	2313	1661	2513.65	3080	1947	0.632	-0.662	0.000952281	0.0398283	0.0379	0.0309
ENSMUSG00000015755	4881	5688	4197	5102	3583	6737	3617	4302	5599	5481	4442	5580	4048	4570	4138	4312	4771.1	5276	4267	0.809	-0.306	0.0472726	0.287624	0.0226	0.0311
ENSMUSG00000015766	669	560	475	533	550	752	353	368	767	540	503	583	621	510	404	369	537.09	598	476	0.796	-0.329	0.130272	0.458282	0.0434	0.0435
ENSMUSG00000015776	1178	1137	788	861	718	1358	630	789	1351	1096	834	942	811	921	721	791	933.29	1056	811	0.769	-0.379	0.0450892	0.281535	0.0332	0.0352
ENSMUSG00000015804	695	902	812	757	858	1528	940	942	797	869	859	828	969	1037	1075	944	922.37	838	1006	1.2	0.263	0.101778	0.414322	0.0237	0.0353
ENSMUSG00000015806	2566	4182	4229	2886	2925	5214	4469	7290	2943	4030	4475	3156	3304	3537	5113	7306	4233.17	3651	4815	1.319	0.399	0.0895559	0.390114	0.0527	0.0308
ENSMUSG00000015846	5387	4797	3621	4135	2991	7356	3060	3390	6179	4622	3832	4522	3379	4990	3501	3398	4302.93	4789	3817	0.797	-0.327	0.0853915	0.383552	0.0344	0.0308
ENSMUSG00000015850	3374	2469	1089	2285	2014	2182	764	749	3870	2379	1152	2499	2275	1480	874	751	1910.12	2475	1345	0.543	-0.88	0.00984684	0.133413	0.1094	0.0316
ENSMUSG00000015882	367	756	657	667	833	1056	966	836	421	728	695	729	941	716	1105	838	771.83	643	900	1.397	0.483	0.0241995	0.210214	0.0425	0.0372
ENSMUSG00000015942	681	610	493	586	475	801	474	513	781	588	522	641	537	543	542	514	583.5	633	534	0.844	-0.244	0.18881	0.53503	0.0314	0.0417
ENSMUSG00000015943	199	288	291	232	272	483	454	464	228	278	308	254	307	328	519	465	335.86	267	405	1.515	0.599	0.0109058	0.14169	0.0498	0.0591
ENSMUSG00000015944	24471	11579	5903	10626	6765	12500	5854	4024	28070	11157	6247	11621	7642	8480	6697	4033	10493.5	14274	6713	0.47	-1.088	0.00180998	0.0565161	0.1141	0.0361
ENSMUSG00000015970	27	39	39	23	10	22	3	21	31	38	41	25	11	15	3	21	23.21	34	12	0.384	-1.38	0.000748631	0.0346023	0.1104	0.1088
ENSMUSG00000015971	1631	1639	1256	1337	1149	2145	1018	1283	1871	1579	1329	1462	1298	1455	1165	1286	1430.66	1560	1301	0.834	-0.262	0.110063	0.429138	0.025	0.0326
ENSMUSG00000015981	31	84	62	39	89	87	65	79	36	81	66	43	101	59	74	79	67.23	56	78	1.384	0.469	0.187858	0.53438	0.1061	0.1235
ENSMUSG00000016028	72	52	86	83	40	61	17	32	83	50	91	91	45	41	19	32	56.57	79	34	0.443	-1.176	0.00121076	0.0457901	0.1049	0.1233
ENSMUSG00000016128	1278	1379	1542	1574	1243	1782	1025	1090	1466	1329	1632	1721	1404	1209	1173	1092	1378.28	1537	1220	0.793	-0.334	0.0391179	0.262369	0.0244	0.0328
ENSMUSG00000016194	294	124	30	82	140	145	45	40	337	119	32	90	158	98	51	40	115.78	144	87	0.603	-0.73	0.194388	0.54247	0.2925	0.1125
ENSMUSG00000016252	8228	11909	8732	7528	10165	21115	15755	16435	9438	11475	9241	8233	11483	14325	18025	16472	12336.4	9597	15076	1.571	0.652	0.000603164	0.0296848	0.0343	0.0379
ENSMUSG00000016257	1815	2609	3219	2102	2105	3717	2872	4983	2082	2514	3407	2299	2378	2522	3286	4994	2935.1	2576	3295	1.279	0.355	0.119595	0.443903	0.0496	0.0307
ENSMUSG00000016262	381	345	514	409	296	451	264	443	437	332	544	447	334	306	302	444	393.39	440	346	0.787	-0.345	0.121127	0.44496	0.0448	0.0527
ENSMUSG00000016327	14794	27188	36347	27020	9437	16974	14343	21452	16970	26197	38465	29551	10661	11515	16409	21500	21408.5	27796	15021	0.54	-0.888	0.000959042	0.0398283	0.0683	0.0451
ENSMUSG00000016344	464	695	730	497	656	1239	890	1039	532	670	773	544	741	841	1018	1041	769.89	630	910	1.445	0.531	0.00630139	0.107037	0.0348	0.0372
ENSMUSG00000016349	36404	56197	53081	44052	40644	94038	50571	79432	41758	54149	56174	48178	45914	63796	57857	79609	55929.4	50065	61794	1.234	0.304	0.188772	0.53503	0.0512	0.0614
ENSMUSG00000016356	1426	1060	781	992	912	1065	572	594	1636	1021	827	1085	1030	723	654	595	946.38	1142	750	0.657	-0.606	0.00905217	0.129405	0.0503	0.0351
ENSMUSG00000016409	659	887	749	828	900	1372	1084	1105	756	855	793	906	1017	931	1240	1107	950.49	828	1074	1.297	0.376	0.0281208	0.225157	0.0269	0.0351
ENSMUSG00000016427	3350	4592	3455	3335	4555	7541	5452	5228	3843	4425	3656	3647	5146	5116	6237	5240	4663.71	3893	5435	1.396	0.481	0.00207303	0.0602963	0.0231	0.031
ENSMUSG00000016495	840	1125	956	955	1314	1702	1136	1192	964	1084	1012	1044	1484	1155	1300	1195	1154.63	1026	1284	1.25	0.322	0.0478282	0.289325	0.0245	0.0337
ENSMUSG00000016520	354	567	500	476	612	856	549	533	406	546	529	521	691	581	628	534	554.56	500	608	1.215	0.281	0.132952	0.461456	0.0316	0.0428
ENSMUSG00000016624	59	121	124	102	147	204	121	159	68	117	131	112	166	138	138	159	128.66	107	150	1.408	0.493	0.102131	0.414677	0.0791	0.108
ENSMUSG00000016637	359	791	650	363	607	993	1204	1444	412	762	688	397	686	674	1377	1447	805.36	565	1046	1.851	0.888	0.00200664	0.0594118	0.0769	0.0367
ENSMUSG00000016757	815	731	737	683	498	991	530	693	935	704	780	747	563	672	606	695	712.74	792	634	0.802	-0.319	0.0752769	0.360567	0.0294	0.0383
ENSMUSG00000016833	526	889	727	570	754	893	838	1037	603	857	769	623	852	606	959	1039	788.54	713	864	1.21	0.275	0.181288	0.525105	0.0393	0.037
ENSMUSG00000016918	1116	901	1283	1062	938	1273	641	854	1280	868	1358	1161	1060	864	733	856	1022.5	1167	878	0.753	-0.41	0.0315884	0.236096	0.0338	0.0345
ENSMUSG00000016921	4554	7640	6933	5797	7718	10644	8100	8557	5224	7362	7337	6340	8719	7221	9267	8576	7505.64	6566	8446	1.286	0.363	0.0317944	0.236517	0.0273	0.0333
ENSMUSG00000016984	214	238	253	264	159	308	182	204	245	229	268	289	180	209	208	204	229.06	258	200	0.778	-0.363	0.123845	0.448734	0.0489	0.078
ENSMUSG00000016995	199	200	202	165	128	177	119	178	228	193	214	180	145	120	136	178	174.3	204	145	0.71	-0.494	0.0652755	0.337482	0.0628	0.0929
ENSMUSG00000017119	7828	8232	6766	8272	7330	11518	5130	5869	8979	7932	7160	9047	8280	7814	5869	5882	7620.49	8280	6961	0.841	-0.25	0.149912	0.48501	0.0288	0.0334
ENSMUSG00000017167	146	240	380	231	238	419	296	466	167	231	402	253	269	284	339	467	301.54	263	340	1.289	0.366	0.19585	0.543134	0.0734	0.064
ENSMUSG00000017188	540	1054	1322	755	1003	1899	1499	2185	619	1016	1399	826	1133	1288	1715	2190	1273.24	965	1582	1.638	0.712	0.0043651	0.0891076	0.0586	0.0332
ENSMUSG00000017210	3933	3124	2766	2924	2353	4025	2373	2593	4511	3010	2927	3198	2658	2731	2715	2599	3043.63	3412	2676	0.784	-0.35	0.0356416	0.251419	0.0263	0.0307
ENSMUSG00000017264	2637	2380	1674	1954	1837	2590	1573	1489	3025	2293	1772	2137	2075	1757	1800	1492	2043.86	2307	1781	0.772	-0.373	0.040246	0.265502	0.0312	0.0314
ENSMUSG00000017286	1057	1309	1355	1270	994	1557	945	1163	1212	1261	1434	1389	1123	1056	1081	1166	1215.32	1324	1106	0.835	-0.259	0.095968	0.402174	0.0224	0.0334
ENSMUSG00000017300	140881	278166	215600	177880	212904	392258	300941	370397	161602	268029	228164	194541	240512	266109	344299	371221	259310	213084	305535	1.434	0.52	0.0627194	0.332375	0.0746	0.0928
ENSMUSG00000017307	195	211	237	162	232	350	227	308	224	203	251	177	262	237	260	309	240.36	214	267	1.248	0.32	0.181451	0.525279	0.0507	0.0754
ENSMUSG00000017376	432	551	616	672	779	1057	687	671	496	531	652	735	880	717	786	672	683.61	604	764	1.266	0.34	0.0752284	0.360567	0.0335	0.0389
ENSMUSG00000017417	328	409	538	398	554	772	425	522	376	394	569	435	626	524	486	523	491.74	444	540	1.216	0.282	0.156068	0.492963	0.0359	0.0457
ENSMUSG00000017446	747	589	888	606	495	937	366	525	857	568	940	663	559	636	419	526	645.83	757	535	0.708	-0.499	0.0180421	0.184429	0.0409	0.0398
ENSMUSG00000017466	5415	4037	4567	3739	2796	4808	2384	3419	6211	3890	4833	4089	3159	3262	2727	3427	3949.76	4756	3144	0.661	-0.597	0.000759456	0.0348389	0.0297	0.0307
ENSMUSG00000017478	3058	2727	2441	2554	2177	3639	1955	2191	3508	2628	2583	2793	2459	2469	2237	2196	2609.05	2878	2340	0.813	-0.298	0.0542344	0.309795	0.0226	0.0308
ENSMUSG00000017485	4924	4577	4247	4894	3954	5954	3560	3825	5648	4410	4495	5352	4467	4039	4073	3834	4539.71	4976	4103	0.825	-0.278	0.07706	0.365457	0.0236	0.031
ENSMUSG00000017615	2966	4102	4110	3759	4106	6781	4674	5034	3402	3953	4350	4111	4638	4600	5347	5045	4430.83	3954	4908	1.241	0.312	0.0442338	0.278934	0.0228	0.0309
ENSMUSG00000017631	1669	1568	1133	1357	1481	1754	959	1051	1914	1511	1199	1484	1673	1190	1097	1053	1390.24	1527	1253	0.821	-0.285	0.141137	0.47406	0.0353	0.0328
ENSMUSG00000017652	21	36	49	43	78	64	57	33	24	35	52	47	88	43	65	33	48.43	40	57	1.448	0.534	0.167641	0.508677	0.1217	0.1221
ENSMUSG00000017670	1575	1307	1311	1149	1069	1668	883	999	1807	1259	1387	1257	1208	1132	1010	1001	1257.58	1428	1088	0.762	-0.392	0.0239706	0.208794	0.028	0.0332
ENSMUSG00000017677	1778	3100	3364	3089	4290	6017	5125	3633	2040	2987	3560	3378	4846	4082	5863	3641	3799.7	2991	4608	1.54	0.623	0.00197436	0.0589856	0.0384	0.0307
ENSMUSG00000017679	379	470	480	477	626	1003	460	568	435	453	508	522	707	680	526	569	550.05	480	620	1.296	0.374	0.0452307	0.28199	0.0315	0.0429
ENSMUSG00000017724	621	228	166	296	193	340	146	181	712	220	176	324	218	231	167	181	278.57	358	199	0.558	-0.842	0.0191743	0.188359	0.1189	0.0679
ENSMUSG00000017754	1020	1007	741	1185	1839	2345	968	643	1170	970	784	1296	2077	1591	1107	644	1205.09	1055	1355	1.284	0.361	0.194723	0.542791	0.0735	0.0334
ENSMUSG00000017778	10764	14976	11018	10875	13816	24702	20868	18687	12347	14430	11660	11894	15608	16758	23875	18729	15662.5	12583	18742	1.489	0.575	0.00219756	0.061669	0.0336	0.0408
ENSMUSG00000017781	3371	5137	5103	3927	4276	8394	4856	6618	3867	4950	5400	4295	4830	5695	5556	6633	5153.14	4628	5678	1.227	0.295	0.0806197	0.37317	0.0272	0.0313
ENSMUSG00000017817	9997	19147	15437	11892	11735	33047	19677	24678	11467	18449	16337	13006	13257	22419	22512	24733	17772.5	14815	20730	1.399	0.485	0.0315964	0.236096	0.0486	0.0425
ENSMUSG00000017831	2630	3471	2579	2433	2260	3632	2030	2547	3017	3345	2729	2661	2553	2464	2322	2553	2705.46	2938	2473	0.842	-0.249	0.0925898	0.395085	0.0206	0.0308
ENSMUSG00000017837	1271	1125	910	938	709	1469	581	817	1458	1084	963	1026	801	997	665	819	976.48	1133	820	0.725	-0.464	0.0164182	0.175178	0.0348	0.0348
ENSMUSG00000017843	3977	4381	3933	3866	2689	5357	2839	3651	4562	4221	4162	4228	3038	3634	3248	3659	3844.08	4293	3395	0.791	-0.339	0.0230661	0.205165	0.021	0.0307
ENSMUSG00000017897	207	112	96	99	93	114	42	41	237	108	102	108	105	77	48	41	103.35	139	68	0.49	-1.029	0.00894084	0.128518	0.1356	0.1165
ENSMUSG00000017969	386	225	356	266	176	278	180	246	443	217	377	291	199	189	206	247	270.89	332	210	0.633	-0.659	0.0113262	0.144493	0.0608	0.0693
ENSMUSG00000017999	1245	1160	886	921	945	1228	848	858	1428	1118	938	1007	1068	833	970	860	1027.68	1123	933	0.83	-0.268	0.144892	0.478688	0.0314	0.0344
ENSMUSG00000018001	1703	1516	1345	1266	1075	1825	819	1101	1953	1461	1423	1385	1214	1238	937	1103	1339.39	1556	1123	0.722	-0.469	0.00653991	0.10885	0.0277	0.0329
ENSMUSG00000018042	4656	3749	3027	2996	3130	4129	2793	2678	5341	3612	3203	3277	3536	2801	3195	2684	3456.19	3858	3054	0.792	-0.337	0.0708193	0.351097	0.0331	0.0306
ENSMUSG00000018068	196	308	506	432	398	564	482	718	225	297	535	472	450	383	551	720	454.1	382	526	1.374	0.459	0.0971898	0.404226	0.0709	0.0479
ENSMUSG00000018126	257	155	150	136	114	215	131	101	295	149	159	149	129	146	150	101	159.67	188	132	0.701	-0.513	0.0996035	0.409405	0.0866	0.0975
ENSMUSG00000018160	1795	2556	2380	2509	2746	4277	2321	2919	2059	2463	2519	2744	3102	2902	2655	2925	2671.13	2446	2896	1.184	0.244	0.106811	0.423569	0.0215	0.0308
ENSMUSG00000018166	1750	1462	915	1198	976	1344	692	848	2007	1409	968	1310	1103	912	792	850	1168.82	1424	914	0.642	-0.639	0.00266546	0.0689284	0.0423	0.0336
ENSMUSG00000018167	702	673	449	505	473	721	452	425	805	648	475	552	534	489	517	426	555.97	620	492	0.793	-0.335	0.0980101	0.405886	0.0376	0.0427
ENSMUSG00000018169	182	306	204	213	336	442	298	265	209	295	216	233	380	300	341	266	279.8	238	322	1.348	0.431	0.0642812	0.335821	0.0482	0.0676
ENSMUSG00000018171	2818	2750	1986	2167	1978	3266	1773	2316	3232	2650	2102	2370	2234	2216	2028	2321	2394.21	2588	2200	0.85	-0.234	0.150912	0.486867	0.0252	0.031
ENSMUSG00000018196	1004	1286	1068	1106	1367	1915	1291	1376	1152	1239	1130	1210	1544	1299	1477	1379	1303.76	1183	1425	1.204	0.268	0.0812794	0.374823	0.0219	0.033
ENSMUSG00000018199	406	566	627	618	779	1004	667	651	466	545	664	676	880	681	763	652	665.9	588	744	1.266	0.34	0.0773788	0.366023	0.0339	0.0393
ENSMUSG00000018217	8445	5889	6742	7492	4586	5959	3227	4111	9687	5674	7135	8194	5181	4043	3692	4120	5965.68	7672	4259	0.555	-0.849	6.46743e-06	0.00152973	0.0334	0.0319
ENSMUSG00000018239	328	429	388	388	401	694	515	536	376	413	411	424	453	471	589	537	459.35	406	512	1.261	0.335	0.0730885	0.355148	0.0312	0.0476
ENSMUSG00000018286	4583	5839	4490	4159	4453	7482	5907	7171	5257	5626	4752	4549	5030	5076	6758	7187	5529.34	5046	6013	1.192	0.253	0.143562	0.477127	0.0285	0.0316
ENSMUSG00000018287	3008	4647	4119	3292	3445	5888	4940	6185	3450	4478	4359	3600	3892	3994	5652	6199	4453.01	3972	4934	1.242	0.313	0.0965356	0.402923	0.0337	0.0309
ENSMUSG00000018293	4408	6414	7719	5103	5154	9084	8280	10970	5056	6180	8169	5581	5822	6163	9473	10994	7179.83	6246	8113	1.299	0.377	0.0884338	0.388498	0.0468	0.033
ENSMUSG00000018340	10850	11609	12751	10179	7626	14265	7807	10253	12446	11186	13494	11132	8615	9677	8932	10276	10719.8	12064	9375	0.777	-0.364	0.0259447	0.217004	0.0255	0.0364
ENSMUSG00000018378	5304	6027	5183	5278	5822	8879	6319	6821	6084	5807	5485	5772	6577	6024	7229	6836	6226.87	5787	6666	1.152	0.204	0.176696	0.518812	0.0217	0.0321
ENSMUSG00000018379	4842	7929	7700	6735	8384	11833	8309	9012	5554	7640	8149	7366	9471	8028	9506	9032	8093.21	7177	9009	1.255	0.328	0.0513596	0.301008	0.027	0.0338
ENSMUSG00000018381	240	349	304	302	443	571	322	374	275	336	322	330	500	387	368	375	361.83	316	408	1.29	0.367	0.0777978	0.366884	0.0387	0.056
ENSMUSG00000018398	2590	2395	3585	2954	2594	3868	1935	2571	2971	2308	3794	3231	2930	2624	2214	2577	2831.03	3076	2586	0.841	-0.25	0.149342	0.484538	0.0285	0.0307
ENSMUSG00000018405	270	320	426	336	323	710	483	474	310	308	451	367	365	482	553	475	413.82	359	469	1.305	0.384	0.0731026	0.355148	0.0415	0.0509
ENSMUSG00000018412	2127	1759	1767	1745	1356	2539	1181	1356	2440	1695	1870	1908	1532	1722	1351	1359	1734.7	1978	1491	0.754	-0.407	0.0141381	0.162263	0.0258	0.0319
ENSMUSG00000018415	2781	2625	2070	2478	1960	3854	1653	1968	3190	2529	2191	2710	2214	2615	1891	1972	2414.04	2655	2173	0.819	-0.288	0.0863061	0.385563	0.0267	0.031
ENSMUSG00000018425	1285	1306	1134	1257	1109	1651	754	934	1474	1258	1200	1375	1253	1120	863	936	1184.85	1327	1043	0.786	-0.347	0.0447477	0.280508	0.0278	0.0335
ENSMUSG00000018427	1340	1832	1811	2005	1527	2515	1143	1295	1537	1765	1917	2193	1725	1706	1308	1298	1681.05	1853	1509	0.815	-0.296	0.0838884	0.380248	0.0275	0.032
ENSMUSG00000018442	784	1144	1194	1069	1135	1696	1197	1444	899	1102	1264	1169	1282	1151	1369	1447	1210.47	1108	1312	1.183	0.243	0.150044	0.485017	0.0265	0.0334
ENSMUSG00000018446	4793	5616	3842	4305	4919	8258	6290	6424	5498	5411	4066	4708	5557	5602	7196	6438	5559.63	4921	6198	1.26	0.333	0.0470364	0.287462	0.0268	0.0316
ENSMUSG00000018451	216	130	113	138	70	114	68	42	248	125	120	151	79	77	78	42	114.98	161	69	0.43	-1.217	0.000516414	0.0272973	0.1053	0.1128
ENSMUSG00000018470	24	41	12	14	43	71	34	23	28	40	13	15	49	48	39	23	31.72	24	40	1.663	0.734	0.0725801	0.354003	0.127	0.1155
ENSMUSG00000018509	433	399	340	338	424	800	511	509	497	384	360	370	479	543	585	510	465.88	403	529	1.315	0.395	0.0400802	0.265234	0.0332	0.0472
ENSMUSG00000018537	1220	839	624	683	658	824	614	498	1399	808	660	747	743	559	702	499	764.89	904	626	0.692	-0.53	0.0261506	0.217707	0.053	0.0373
ENSMUSG00000018541	1063	1454	998	1173	1621	2135	1414	1266	1219	1401	1056	1283	1831	1448	1618	1269	1390.69	1240	1542	1.243	0.314	0.0640035	0.33555	0.0268	0.0328
ENSMUSG00000018543	25	25	24	22	19	11	16	15	29	24	25	24	21	7	18	15	20.56	26	15	0.595	-0.75	0.0480357	0.28999	0.0862	0.106
ENSMUSG00000018547	6622	5582	3809	5112	2709	7081	3140	3178	7596	5379	4031	5591	3060	4804	3592	3185	4654.73	5649	3660	0.648	-0.626	0.00252225	0.0667407	0.0407	0.031
ENSMUSG00000018566	20431	23033	14720	16815	14434	24684	12775	13648	23436	22194	15578	18390	16306	16746	14616	13678	17617.8	19900	15336	0.771	-0.376	0.0470378	0.287462	0.0342	0.0423
ENSMUSG00000018581	30	32	20	66	32	20	12	12	34	31	21	72	36	14	14	12	29.26	40	19	0.473	-1.08	0.0185203	0.187002	0.1614	0.1134
ENSMUSG00000018585	311	396	462	307	386	585	485	576	357	382	489	336	436	397	555	577	441.01	391	491	1.256	0.329	0.116821	0.438742	0.0398	0.0488
ENSMUSG00000018599	2457	3687	3756	2852	2767	6119	3964	5515	2818	3553	3975	3119	3126	4151	4535	5527	3850.55	3366	4335	1.288	0.365	0.0526051	0.304822	0.0337	0.0307
ENSMUSG00000018604	802	956	725	920	881	1134	535	632	920	921	767	1006	995	769	612	633	828.07	904	752	0.833	-0.264	0.177686	0.520281	0.0356	0.0364
ENSMUSG00000018648	104	158	228	181	221	432	262	269	119	152	241	198	250	293	300	270	227.86	178	278	1.564	0.645	0.0161538	0.173691	0.0641	0.0782
ENSMUSG00000018659	278	537	544	576	574	1005	667	817	319	517	576	630	648	682	763	819	619.26	510	728	1.425	0.511	0.0178212	0.182886	0.0429	0.0405
ENSMUSG00000018666	2250	3359	3631	3125	3240	5094	4254	4068	2581	3237	3843	3418	3660	3456	4867	4077	3642.21	3270	4015	1.228	0.296	0.0868004	0.386871	0.0284	0.0307
ENSMUSG00000018677	987	1225	1648	1231	1095	2161	1516	2153	1132	1180	1744	1346	1237	1466	1734	2158	1499.76	1350	1649	1.221	0.288	0.148258	0.483026	0.0373	0.0324
ENSMUSG00000018678	721	772	641	605	557	777	541	595	827	744	678	662	629	527	619	596	660.32	728	593	0.814	-0.296	0.0920167	0.394115	0.0281	0.0394
ENSMUSG00000018697	716	786	570	615	521	840	577	535	821	757	603	673	589	570	660	536	651.15	714	589	0.825	-0.278	0.1251	0.450646	0.03	0.0397
ENSMUSG00000018707	8957	8798	8753	9089	7310	14343	5916	7799	10274	8477	9263	9940	8258	9730	6768	7816	8816.02	9488	8143	0.858	-0.22	0.187749	0.53436	0.0268	0.0345
ENSMUSG00000018736	3387	2936	2200	2573	2405	4196	1916	2105	3885	2829	2328	2814	2717	2847	2192	2110	2715.19	2964	2466	0.832	-0.265	0.14329	0.476657	0.0311	0.0308
ENSMUSG00000018740	82	91	210	91	127	254	143	355	94	88	222	100	143	172	164	356	167.34	126	209	1.658	0.73	0.053812	0.30846	0.13	0.0949
ENSMUSG00000018750	1813	2113	2177	2165	2398	4631	2481	2375	2080	2036	2304	2368	2709	3142	2838	2380	2482.08	2197	2767	1.26	0.333	0.0276772	0.223205	0.0216	0.0309
ENSMUSG00000018765	6365	6299	4173	5275	4004	7842	3990	3999	7301	6069	4416	5769	4523	5320	4565	4008	5246.48	5889	4604	0.782	-0.355	0.0469567	0.287462	0.0304	0.0314
ENSMUSG00000018770	25758	38933	32530	27318	31463	59150	39840	56485	29546	37514	34426	29877	35543	40128	45580	56611	38653	32841	44466	1.354	0.437	0.0419748	0.271305	0.0442	0.0548
ENSMUSG00000018774	216	216	218	176	140	291	142	135	248	208	231	192	158	197	162	135	191.55	220	163	0.745	-0.425	0.101861	0.414322	0.0594	0.0877
ENSMUSG00000018796	27120	31889	23249	30971	18472	44375	17276	19827	31109	30727	24604	33872	20867	30104	19765	19871	26364.9	30078	22652	0.753	-0.409	0.049036	0.293196	0.0413	0.0484
ENSMUSG00000018809	625	497	360	490	343	609	326	425	717	479	381	536	387	413	373	426	464.03	528	400	0.758	-0.4	0.0606166	0.327825	0.0414	0.0473
ENSMUSG00000018821	221	332	267	246	245	497	403	429	254	320	283	269	277	337	461	430	328.74	282	376	1.336	0.418	0.0662927	0.33909	0.0466	0.06
ENSMUSG00000018858	847	1338	1170	972	1074	1938	1362	1734	972	1289	1238	1063	1213	1315	1558	1738	1298.27	1140	1456	1.276	0.352	0.0444382	0.279511	0.0286	0.0331
ENSMUSG00000018861	372	469	440	337	476	780	564	519	427	452	466	369	538	529	645	520	493.14	428	558	1.302	0.381	0.040099	0.265234	0.0309	0.0456
ENSMUSG00000018882	1575	2367	2190	1852	2126	4173	2773	3289	1807	2281	2318	2025	2402	2831	3173	3296	2516.5	2108	2926	1.388	0.473	0.00321537	0.0748486	0.0242	0.0309
ENSMUSG00000018893	1097	2870	3172	2328	4155	7326	4720	7828	1258	2765	3357	2546	4694	4970	5400	7845	4104.48	2482	5727	2.308	1.206	1.90724e-06	0.000771258	0.0597	0.0308
ENSMUSG00000018899	438	587	572	408	623	1037	732	583	502	566	605	446	704	704	837	584	618.58	530	707	1.334	0.416	0.0282507	0.225369	0.0327	0.0406
ENSMUSG00000018900	470	843	735	756	976	1588	802	872	539	812	778	827	1103	1077	918	874	865.93	739	993	1.343	0.426	0.0241085	0.209792	0.0329	0.0359
ENSMUSG00000018909	1476	1475	1435	1386	973	1807	837	963	1693	1421	1519	1516	1099	1226	958	965	1299.57	1537	1062	0.691	-0.533	0.000963779	0.0398283	0.0241	0.0331
ENSMUSG00000018923	102	142	154	114	116	224	166	228	117	137	163	125	131	152	190	229	155.36	136	176	1.294	0.372	0.199646	0.549101	0.074	0.0989
ENSMUSG00000018931	1269	1226	1133	1103	869	1463	554	717	1456	1181	1199	1206	982	993	634	719	1046.11	1260	832	0.66	-0.599	0.00166653	0.0544752	0.0336	0.0343
ENSMUSG00000018986	7	6	16	39	38	65	20	42	8	6	17	43	43	44	23	42	28.17	18	38	2.076	1.054	0.0334822	0.242825	0.1941	0.1132
ENSMUSG00000019054	2674	3509	2753	2689	3119	4841	3373	3522	3067	3381	2913	2941	3523	3284	3859	3530	3312.39	3076	3549	1.154	0.206	0.160533	0.499097	0.0204	0.0306
ENSMUSG00000019066	188	122	170	165	125	187	104	117	216	118	180	180	141	127	119	117	149.74	174	126	0.728	-0.458	0.113162	0.434496	0.0732	0.1009
ENSMUSG00000019088	2147	2897	2367	2204	2666	4588	2370	3025	2463	2791	2505	2410	3012	3113	2711	3032	2754.62	2542	2967	1.167	0.223	0.124321	0.449362	0.0198	0.0308
ENSMUSG00000019102	72	22	22	18	23	47	14	8	83	21	23	20	26	32	16	8	28.58	37	20	0.566	-0.82	0.109556	0.428089	0.2148	0.1131
ENSMUSG00000019132	5747	7266	6514	6425	5584	9047	4936	5767	6592	7001	6894	7027	6308	6138	5647	5780	6423.31	6878	5968	0.868	-0.205	0.168464	0.509564	0.0211	0.0323
ENSMUSG00000019158	143	208	233	133	158	355	262	312	164	200	247	145	178	241	300	313	223.53	189	258	1.363	0.447	0.105192	0.420514	0.0682	0.0792
ENSMUSG00000019179	25215	39416	34054	28959	31058	63051	35319	47521	28924	37980	36039	31671	35085	42774	40408	47627	37563.3	33654	41474	1.232	0.301	0.138987	0.470775	0.0398	0.0543
ENSMUSG00000019189	2638	2491	1579	2016	1639	2234	1269	1041	3026	2400	1671	2205	1852	1516	1452	1043	1895.54	2326	1466	0.63	-0.666	0.00133036	0.0482273	0.0405	0.0316
ENSMUSG00000019194	4810	10857	10321	6800	7301	16112	9373	14233	5517	10461	10922	7437	8248	10930	10723	14265	9813.05	8584	11042	1.286	0.363	0.110733	0.43037	0.0496	0.0355
ENSMUSG00000019235	52	46	77	66	115	195	87	91	60	44	81	72	130	132	100	91	88.82	64	113	1.761	0.816	0.0118912	0.147775	0.088	0.1201
ENSMUSG00000019362	2908	3606	2767	3235	3015	5149	3937	3867	3336	3475	2928	3538	3406	3493	4504	3876	3569.43	3319	3820	1.151	0.202	0.196191	0.543614	0.0233	0.0306
ENSMUSG00000019373	4286	4003	3168	3380	2851	4939	2885	3524	4916	3857	3353	3697	3221	3351	3301	3532	3653.32	3956	3351	0.847	-0.239	0.135896	0.465826	0.0244	0.0307
ENSMUSG00000019437	599	413	346	450	327	462	322	376	687	398	366	492	369	313	368	377	421.43	486	357	0.735	-0.445	0.0485176	0.291832	0.0461	0.0503
ENSMUSG00000019464	113	115	88	75	71	99	53	53	130	111	93	82	80	67	61	53	84.59	104	65	0.629	-0.67	0.0350073	0.249312	0.084	0.1211
ENSMUSG00000019470	1413	1477	963	1098	1117	1473	927	941	1621	1423	1019	1201	1262	999	1061	943	1191.09	1316	1066	0.81	-0.304	0.0977178	0.405014	0.0315	0.0335
ENSMUSG00000019478	475	668	485	424	597	934	635	789	545	644	513	464	674	634	726	791	623.85	542	706	1.304	0.383	0.0376287	0.258535	0.0308	0.0404
ENSMUSG00000019518	1979	1632	1454	1710	1395	1707	1049	1432	2270	1573	1539	1870	1576	1158	1200	1435	1577.59	1813	1342	0.74	-0.434	0.0134274	0.158516	0.0288	0.0322
ENSMUSG00000019539	904	1028	1808	911	773	1087	866	1215	1037	991	1913	996	873	737	991	1218	1094.54	1234	955	0.773	-0.371	0.114349	0.435139	0.0519	0.034
ENSMUSG00000019579	639	730	779	635	655	1176	904	1100	733	703	824	694	740	798	1034	1102	828.71	738	918	1.243	0.314	0.0911832	0.3926	0.0318	0.0364
ENSMUSG00000019590	254	270	281	244	378	524	265	291	291	260	297	267	427	355	303	292	311.63	279	344	1.234	0.304	0.163946	0.504748	0.0424	0.0624
ENSMUSG00000019659	906	1277	1186	951	1156	1598	1438	1682	1039	1230	1255	1040	1306	1084	1645	1686	1285.73	1141	1430	1.252	0.325	0.0718769	0.352513	0.0304	0.0331
ENSMUSG00000019689	835	950	639	756	695	1531	1141	1275	958	915	676	827	785	1039	1305	1278	972.9	844	1102	1.305	0.384	0.0551358	0.313187	0.0374	0.0349
ENSMUSG00000019710	1860	2606	2292	1909	2536	3751	2653	2975	2134	2511	2426	2088	2865	2545	3035	2982	2573.05	2290	2857	1.247	0.319	0.0320634	0.237922	0.0208	0.0309
ENSMUSG00000019715	2046	2084	1423	1674	1554	2525	1316	1515	2347	2008	1506	1831	1756	1713	1506	1518	1773.02	1923	1623	0.844	-0.244	0.14148	0.474142	0.0259	0.0318
ENSMUSG00000019731	2002	1964	1726	1951	1442	2920	1122	1499	2296	1892	1827	2134	1629	1981	1284	1502	1818.14	2037	1599	0.785	-0.349	0.0390132	0.262341	0.0268	0.0317
ENSMUSG00000019763	1492	1807	2156	2016	2173	3345	1939	2574	1711	1741	2282	2205	2455	2269	2218	2580	2182.65	1985	2380	1.199	0.262	0.0965189	0.402923	0.0234	0.0312
ENSMUSG00000019767	21	16	18	21	38	77	15	14	24	15	19	23	43	52	17	14	25.98	20	32	1.568	0.649	0.134124	0.463036	0.1408	0.1116
ENSMUSG00000019782	2161	2798	2801	2268	2264	3369	2965	4528	2479	2696	2964	2480	2558	2286	3392	4538	2924.11	2655	3194	1.203	0.266	0.182918	0.527495	0.038	0.0307
ENSMUSG00000019787	81038	131963	82532	95361	105534	148843	153288	138115	92957	127154	87342	104293	119219	100976	175373	138422	118217	102936	133498	1.297	0.375	0.14301	0.476295	0.0628	0.0759
ENSMUSG00000019789	75	76	62	65	50	70	25	41	86	73	66	71	56	47	29	41	58.7	74	43	0.589	-0.764	0.0200554	0.192436	0.0851	0.1235
ENSMUSG00000019791	573	764	580	667	729	1318	836	913	657	736	614	729	824	894	956	915	790.73	684	897	1.311	0.391	0.0200298	0.192386	0.0258	0.0369
ENSMUSG00000019796	57	151	184	110	114	308	164	217	65	145	195	120	129	209	188	217	158.59	131	186	1.412	0.498	0.140137	0.472775	0.1026	0.0977
ENSMUSG00000019797	2029	3261	3095	2760	3256	5372	4234	4817	2327	3142	3275	3019	3678	3644	4844	4828	3594.72	2941	4248	1.444	0.53	0.00198185	0.0589856	0.0278	0.0306
ENSMUSG00000019802	2945	3103	2741	3279	2715	3962	2293	2468	3378	2990	2901	3586	3067	2688	2623	2473	2963.33	3214	2713	0.844	-0.244	0.108098	0.425606	0.0219	0.0307
ENSMUSG00000019806	876	1423	1275	937	1049	1839	1405	1753	1005	1371	1349	1025	1185	1248	1607	1757	1318.37	1188	1449	1.22	0.287	0.12339	0.44807	0.0324	0.033
ENSMUSG00000019814	801	862	1008	712	796	1356	1013	1352	919	831	1067	779	899	920	1159	1355	990.99	899	1083	1.205	0.269	0.157972	0.495137	0.0338	0.0347
ENSMUSG00000019817	2757	3422	4497	4477	2920	3672	2533	2917	3162	3297	4759	4896	3299	2491	2898	2923	3465.8	4028	2903	0.72	-0.473	0.00938559	0.131826	0.0314	0.0306
ENSMUSG00000019823	793	795	748	659	589	748	534	537	910	766	792	721	665	507	611	538	688.74	797	580	0.728	-0.458	0.0107698	0.140784	0.0294	0.0388
ENSMUSG00000019831	75	70	72	76	48	83	37	77	86	67	76	83	54	56	42	77	67.85	78	57	0.738	-0.439	0.170492	0.511551	0.0835	0.1234
ENSMUSG00000019832	74	95	110	48	56	80	53	70	85	92	116	52	63	54	61	70	74.21	86	62	0.718	-0.478	0.154589	0.491477	0.0942	0.1228
ENSMUSG00000019838	2857	3319	1905	2504	1709	3199	1659	2189	3277	3198	2016	2739	1931	2170	1898	2194	2427.81	2808	2048	0.73	-0.455	0.00838883	0.123515	0.028	0.031
ENSMUSG00000019841	2855	3067	2126	2750	2189	3518	1999	2396	3275	2955	2250	3008	2473	2387	2287	2401	2629.43	2872	2387	0.831	-0.267	0.0871662	0.387592	0.0229	0.0308
ENSMUSG00000019843	1630	1859	1769	1639	1501	1952	1200	1330	1870	1791	1872	1793	1696	1324	1373	1333	1631.42	1832	1432	0.781	-0.356	0.0193626	0.188871	0.0216	0.0321
ENSMUSG00000019848	2239	2286	1975	2070	1769	3024	1644	1937	2568	2203	2090	2264	1998	2051	1881	1941	2124.63	2281	1968	0.863	-0.213	0.143976	0.477552	0.0199	0.0313
ENSMUSG00000019856	81	45	51	73	43	44	37	37	93	43	54	80	49	30	42	37	53.49	68	40	0.583	-0.779	0.0283902	0.22577	0.1003	0.123
ENSMUSG00000019863	498	628	706	610	565	1088	597	1064	571	605	747	667	638	738	683	1066	714.55	648	781	1.207	0.271	0.180791	0.524513	0.0379	0.0382
ENSMUSG00000019864	556	943	1470	901	892	1953	1137	2106	638	909	1556	985	1008	1325	1301	2111	1228.94	1022	1436	1.405	0.491	0.0600956	0.326821	0.0643	0.0333
ENSMUSG00000019883	535	691	880	699	802	1443	872	1112	614	666	931	764	906	979	998	1114	871.54	744	999	1.343	0.426	0.0197675	0.190906	0.0308	0.0359
ENSMUSG00000019890	35	92	212	131	53	84	58	135	40	89	224	143	60	57	66	135	101.87	124	80	0.641	-0.641	0.160348	0.498847	0.1887	0.1168
ENSMUSG00000019899	5930	4196	5047	4609	3024	4923	2196	3541	6802	4043	5341	5041	3416	3340	2512	3549	4255.53	5307	3204	0.604	-0.728	9.18692e-05	0.010089	0.0327	0.0308
ENSMUSG00000019906	284	420	342	388	476	730	421	378	326	405	362	424	538	495	482	379	426.27	379	474	1.248	0.32	0.109547	0.428089	0.0358	0.0499
ENSMUSG00000019907	1706	2382	2366	2633	2890	3354	2979	2915	1957	2295	2504	2880	3265	2275	3408	2921	2688.18	2409	2967	1.231	0.3	0.0846956	0.382228	0.0287	0.0308
ENSMUSG00000019913	119	94	50	162	106	111	46	52	137	91	53	177	120	75	53	52	94.62	114	75	0.656	-0.608	0.13412	0.463036	0.1463	0.1189
ENSMUSG00000019917	741	972	1162	935	719	1211	725	923	850	937	1230	1023	812	822	829	925	928.39	1010	847	0.839	-0.253	0.14665	0.480889	0.0282	0.0353
ENSMUSG00000019920	5138	7418	6330	7268	5481	8067	4896	5207	5894	7148	6699	7949	6192	5473	5601	5219	6271.67	6922	5621	0.812	-0.3	0.0588137	0.323639	0.0241	0.0322
ENSMUSG00000019923	2369	2568	1723	1862	1639	2892	1658	1640	2717	2474	1823	2036	1852	1962	1897	1644	2050.71	2262	1839	0.813	-0.299	0.0692676	0.346991	0.0256	0.0314
ENSMUSG00000019927	7216	11848	7134	7415	9185	17359	10983	11228	8277	11416	7550	8110	10376	11776	12565	11253	10165.5	8838	11492	1.3	0.379	0.0324879	0.23928	0.03	0.0358
ENSMUSG00000019947	846	875	966	1234	784	1170	456	636	970	843	1022	1350	886	794	522	637	877.99	1046	710	0.679	-0.559	0.00764633	0.117404	0.0408	0.0358
ENSMUSG00000019960	1436	2066	1507	1361	1052	1845	1213	1570	1647	1991	1595	1488	1188	1252	1388	1573	1515.32	1680	1350	0.803	-0.316	0.0539594	0.308698	0.0251	0.0324
ENSMUSG00000019966	1366	2562	2865	3361	4612	5726	3056	3228	1567	2469	3032	3676	5210	3885	3496	3235	3321.17	2686	3956	1.473	0.559	0.0153164	0.169633	0.0504	0.0306
ENSMUSG00000019970	4952	5826	2929	3896	7028	7677	4089	11231	5680	5614	3100	4261	7939	5208	4678	11256	5967.02	4664	7270	1.559	0.641	0.0141356	0.162263	0.0648	0.0319
ENSMUSG00000019971	124	113	186	190	210	249	218	256	142	109	197	208	237	169	249	257	195.99	164	228	1.389	0.475	0.101176	0.412961	0.0748	0.0865
ENSMUSG00000019978	3282	2559	3161	2946	2921	3716	2022	2489	3765	2466	3345	3222	3300	2521	2313	2495	2928.27	3200	2657	0.831	-0.268	0.123676	0.448349	0.0287	0.0307
ENSMUSG00000019989	237	290	289	225	400	561	259	273	272	279	306	246	452	381	296	274	313.2	276	351	1.271	0.346	0.131416	0.459623	0.0472	0.0622
ENSMUSG00000019997	3518	1345	2404	2273	1396	2289	1129	1253	4035	1296	2544	2486	1577	1553	1292	1256	2004.84	2590	1420	0.548	-0.868	0.000573081	0.0286184	0.0595	0.0314
ENSMUSG00000020003	399	532	519	510	522	937	551	744	458	513	549	558	590	636	630	746	584.84	520	650	1.252	0.325	0.0708154	0.351097	0.0292	0.0416
ENSMUSG00000020014	21	88	59	59	146	163	84	86	24	85	62	65	165	111	96	86	86.71	59	114	1.933	0.951	0.0137704	0.159898	0.1285	0.1206
ENSMUSG00000020018	790	1281	1294	800	815	1458	1725	1920	906	1234	1369	875	921	989	1974	1924	1274.06	1096	1452	1.324	0.405	0.110404	0.429788	0.0608	0.0332
ENSMUSG00000020022	4251	6396	5625	4532	5044	8942	6510	8689	4876	6163	5953	4956	5698	6066	7448	8708	6233.63	5487	6980	1.272	0.347	0.0505471	0.298128	0.03	0.0321
ENSMUSG00000020027	663	993	993	787	1183	1405	1215	1006	761	957	1051	861	1336	953	1390	1008	1039.59	908	1172	1.291	0.368	0.0508535	0.299287	0.0331	0.0344
ENSMUSG00000020032	1655	2000	1853	2389	1240	3018	1284	1183	1898	1927	1961	2613	1401	2047	1469	1186	1812.77	2100	1526	0.727	-0.46	0.0145775	0.165267	0.0334	0.0318
ENSMUSG00000020038	1708	1263	1017	1348	976	1781	988	922	1959	1217	1076	1474	1103	1208	1130	924	1261.49	1432	1091	0.763	-0.391	0.0472772	0.287624	0.0364	0.0332
ENSMUSG00000020042	43	55	85	51	35	81	33	48	49	53	90	56	40	55	38	48	53.55	62	45	0.731	-0.451	0.179802	0.522974	0.0899	0.1231
ENSMUSG00000020057	158	153	181	158	127	178	98	100	181	147	192	173	143	121	112	100	146.2	173	119	0.688	-0.54	0.0520874	0.303123	0.0668	0.102
ENSMUSG00000020061	91024	112416	58452	68879	54750	76223	51899	73991	104412	108319	61858	75331	61850	51710	59376	74156	74626.4	87480	61773	0.706	-0.502	0.0428748	0.273979	0.0587	0.0668
ENSMUSG00000020063	601	820	601	671	884	1255	771	716	689	790	636	734	999	851	882	718	787.39	712	862	1.21	0.275	0.119844	0.443903	0.0287	0.037
ENSMUSG00000020069	1371	1896	1706	1519	1827	2778	1888	1793	1573	1827	1805	1661	2064	1885	2160	1797	1846.47	1716	1976	1.151	0.203	0.173811	0.515876	0.0208	0.0317
ENSMUSG00000020076	3055	3462	2824	3291	2729	4025	2578	2869	3504	3336	2989	3599	3083	2731	2949	2875	3133.28	3357	2910	0.867	-0.207	0.158732	0.496034	0.0203	0.0307
ENSMUSG00000020077	226	436	378	385	495	650	408	466	259	420	400	421	559	441	467	467	429.3	375	484	1.287	0.365	0.0844661	0.381702	0.0404	0.0497
ENSMUSG00000020089	646	900	1066	615	682	1461	1080	1576	741	867	1128	673	770	991	1236	1580	998.2	852	1144	1.342	0.425	0.0664094	0.33909	0.0502	0.0347
ENSMUSG00000020091	3043	2482	1923	2646	1250	4089	868	1269	3491	2392	2035	2894	1412	2774	993	1272	2157.75	2703	1613	0.597	-0.744	0.00512381	0.0954869	0.0666	0.0312
ENSMUSG00000020097	1243	1061	1107	1063	905	1550	718	956	1426	1022	1172	1163	1022	1052	821	958	1079.46	1196	963	0.806	-0.311	0.073224	0.355356	0.0279	0.0341
ENSMUSG00000020099	395	885	1161	815	1077	1676	1088	1415	453	853	1229	891	1217	1137	1245	1418	1055.3	856	1254	1.464	0.55	0.0209684	0.196379	0.0532	0.0343
ENSMUSG00000020105	445	307	338	373	239	395	206	270	510	296	358	408	270	268	236	271	327.02	393	261	0.665	-0.588	0.00933936	0.13145	0.0457	0.0603
ENSMUSG00000020109	2994	2628	1923	2498	1913	3613	1740	1925	3434	2532	2035	2732	2161	2451	1991	1929	2408.22	2683	2133	0.795	-0.331	0.0592857	0.325315	0.0291	0.031
ENSMUSG00000020114	1501	1501	1693	1628	1262	2154	1039	1610	1722	1446	1792	1780	1426	1461	1189	1614	1553.68	1685	1422	0.844	-0.244	0.124798	0.450411	0.0236	0.0323
ENSMUSG00000020116	1472	1948	1786	1559	1580	2695	2042	2561	1688	1877	1890	1705	1785	1828	2336	2567	1959.59	1790	2129	1.189	0.25	0.131433	0.459623	0.0258	0.0315
ENSMUSG00000020122	2456	1509	996	1495	1308	1582	680	710	2817	1454	1054	1635	1478	1073	778	712	1375.09	1740	1010	0.581	-0.784	0.00477904	0.0922969	0.0726	0.0328
ENSMUSG00000020130	1613	1759	1298	1614	1425	2472	999	1204	1850	1695	1374	1765	1610	1677	1143	1207	1540.04	1671	1409	0.844	-0.245	0.163406	0.504195	0.0291	0.0323
ENSMUSG00000020131	211	177	106	154	108	191	126	125	242	171	112	168	122	130	144	125	151.77	173	130	0.752	-0.411	0.168673	0.509653	0.0787	0.1001
ENSMUSG00000020153	6193	7560	5834	5479	5891	11238	8115	9685	7104	7284	6174	5992	6655	7624	9284	9707	7478	6638	8318	1.253	0.325	0.0571311	0.319706	0.0279	0.0333
ENSMUSG00000020154	3243	4806	4437	5732	8351	11104	5174	5160	3720	4631	4696	6269	9434	7533	5919	5171	5921.64	4829	7014	1.453	0.539	0.0103794	0.138518	0.042	0.0319
ENSMUSG00000020163	5886	7831	6046	5787	7192	12826	9263	9058	6752	7546	6398	6329	8125	8701	10598	9078	7940.78	6756	9126	1.351	0.434	0.00673665	0.109909	0.0244	0.0337
ENSMUSG00000020173	3150	2659	2150	2353	1703	3134	1894	1926	3613	2562	2275	2573	1924	2126	2167	1930	2396.4	2756	2037	0.739	-0.436	0.00961331	0.132554	0.0267	0.031
ENSMUSG00000020176	20859	21500	25653	24724	16058	24951	17663	20862	23927	20716	27148	27040	18140	16927	20208	20908	21876.8	24708	19046	0.771	-0.376	0.0426537	0.273779	0.0328	0.0455
ENSMUSG00000020182	276	782	1435	475	479	797	899	3078	317	754	1519	519	541	541	1029	3085	1037.92	777	1299	1.671	0.741	0.136902	0.467226	0.2348	0.0344
ENSMUSG00000020184	3199	3376	2226	2513	2372	3541	2068	2453	3670	3253	2356	2748	2680	2402	2366	2458	2741.6	3007	2476	0.824	-0.28	0.0892351	0.389682	0.0256	0.0308
ENSMUSG00000020190	13262	9552	6883	9018	7967	14222	5705	8779	15213	9204	7284	9863	9000	9648	6527	8799	9442.13	10391	8494	0.817	-0.291	0.181764	0.525789	0.0454	0.0351
ENSMUSG00000020196	2335	1925	1398	1616	1570	2070	1202	1322	2678	1855	1479	1767	1774	1404	1375	1325	1707.26	1945	1470	0.756	-0.404	0.0340069	0.24553	0.0343	0.032
ENSMUSG00000020198	4331	3920	3335	3631	3167	4794	2969	3067	4968	3777	3529	3971	3578	3252	3397	3074	3693.26	4061	3325	0.819	-0.289	0.0700627	0.349209	0.0241	0.0307
ENSMUSG00000020211	1631	1503	1016	1079	924	1641	960	994	1871	1448	1075	1180	1044	1113	1098	996	1228.25	1394	1063	0.763	-0.39	0.0379589	0.258845	0.0331	0.0333
ENSMUSG00000020216	5966	10159	9061	7674	8716	16141	11975	15253	6843	9789	9589	8393	9846	10950	13700	15287	10549.7	8654	12446	1.438	0.524	0.00616385	0.105667	0.0349	0.0362
ENSMUSG00000020219	908	1092	1075	931	925	1803	1299	1593	1042	1052	1138	1018	1045	1223	1486	1597	1200.05	1062	1338	1.259	0.332	0.0556121	0.314761	0.028	0.0335
ENSMUSG00000020220	3662	3523	2995	5068	3315	6335	2603	2461	4201	3395	3170	5543	3745	4298	2978	2466	3724.31	4077	3372	0.827	-0.274	0.195263	0.543082	0.0426	0.0307
ENSMUSG00000020225	1230	1580	1245	1115	1273	2257	1543	1957	1411	1522	1318	1219	1438	1531	1765	1961	1520.78	1368	1674	1.224	0.291	0.0717223	0.352513	0.0244	0.0324
ENSMUSG00000020238	1872	1807	1618	1601	1354	2438	1316	1706	2147	1741	1712	1751	1530	1654	1506	1710	1718.83	1838	1600	0.871	-0.2	0.189743	0.535758	0.0217	0.0319
ENSMUSG00000020241	7674	6729	13325	6765	4934	8659	4361	7937	8803	6484	14102	7399	5574	5874	4989	7955	7647.34	9197	6098	0.663	-0.593	0.0103214	0.138329	0.0508	0.0334
ENSMUSG00000020248	1148	2077	2076	1554	1763	3795	1908	2208	1317	2001	2197	1700	1992	2575	2183	2213	2022.08	1804	2241	1.242	0.313	0.0773425	0.366023	0.0296	0.0314
ENSMUSG00000020251	142	122	201	151	106	116	61	85	163	118	213	165	120	79	70	85	126.46	165	88	0.537	-0.898	0.00443496	0.0895609	0.0859	0.1089
ENSMUSG00000020256	180	332	413	306	306	736	463	398	206	320	437	335	346	499	530	399	383.96	324	444	1.366	0.45	0.0678858	0.343538	0.0555	0.0536
ENSMUSG00000020263	3763	2557	2094	3018	2709	4064	1723	1554	4316	2464	2216	3301	3060	2757	1971	1557	2705.37	3074	2336	0.76	-0.396	0.0925303	0.395085	0.0526	0.0308
ENSMUSG00000020264	123	97	290	151	69	125	66	59	141	93	307	165	78	85	76	59	125.5	176	74	0.422	-1.245	0.000736285	0.0343053	0.1184	0.1092
ENSMUSG00000020268	101	150	176	154	199	384	198	281	116	145	186	168	225	261	227	282	201.07	154	249	1.615	0.692	0.00834645	0.123313	0.0603	0.0849
ENSMUSG00000020271	3361	3365	2949	3369	2131	5061	2009	2735	3855	3242	3121	3685	2407	3433	2298	2741	3097.92	3476	2720	0.783	-0.353	0.034772	0.248231	0.0265	0.0307
ENSMUSG00000020275	249	274	295	293	281	585	269	416	286	264	312	320	317	397	308	417	327.66	296	360	1.219	0.285	0.181942	0.525906	0.0407	0.0601
ENSMUSG00000020282	2013	1862	1335	1441	1285	1928	1146	1212	2309	1794	1413	1576	1452	1308	1311	1215	1547.17	1773	1322	0.745	-0.424	0.0148444	0.167247	0.0284	0.0323
ENSMUSG00000020284	347	336	220	260	233	331	178	258	398	324	233	284	263	225	204	259	273.62	310	238	0.767	-0.383	0.112293	0.4325	0.052	0.0687
ENSMUSG00000020288	1266	1806	1829	1620	1794	2951	1998	2289	1452	1740	1936	1772	2027	2002	2286	2294	1938.53	1725	2152	1.247	0.319	0.0401162	0.265234	0.0226	0.0315
ENSMUSG00000020289	497	686	555	524	629	1020	611	771	570	661	587	573	711	692	699	773	658.23	598	719	1.201	0.265	0.120781	0.44435	0.0264	0.0395
ENSMUSG00000020290	1667	2327	3047	2384	2504	4363	2819	3236	1912	2242	3225	2607	2829	2960	3225	3243	2780.4	2496	3064	1.227	0.295	0.0872037	0.387592	0.0283	0.0308
ENSMUSG00000020303	1058	1047	529	595	544	824	797	633	1214	1009	560	651	615	559	912	634	769.1	858	680	0.792	-0.337	0.173442	0.515665	0.0573	0.0373
ENSMUSG00000020307	5552	6483	6132	4988	5067	9879	7661	9554	6369	6247	6489	5455	5724	6702	8765	9575	6915.74	6140	7692	1.253	0.325	0.0732326	0.355356	0.0314	0.0327
ENSMUSG00000020309	210	388	530	368	516	837	547	842	241	374	561	402	583	568	626	844	524.81	394	655	1.659	0.731	0.0026532	0.0688212	0.0542	0.044
ENSMUSG00000020311	1782	1883	1590	1937	1450	2377	1294	1580	2044	1814	1683	2118	1638	1613	1480	1584	1746.76	1915	1579	0.825	-0.278	0.0641026	0.335572	0.0211	0.0319
ENSMUSG00000020329	1236	1177	976	932	719	1310	756	1006	1418	1134	1033	1019	812	889	865	1008	1022.27	1151	894	0.777	-0.365	0.0376877	0.258535	0.0285	0.0345
ENSMUSG00000020331	59	40	43	50	22	29	17	47	68	39	46	55	25	20	19	47	39.69	52	28	0.539	-0.892	0.0183814	0.18591	0.1094	0.1193
ENSMUSG00000020333	299	923	446	416	739	1669	1014	891	343	889	472	455	835	1132	1160	893	772.43	540	1005	1.861	0.896	0.000482601	0.0261926	0.0609	0.0372
ENSMUSG00000020340	154	112	143	129	109	144	59	73	177	108	151	141	123	98	68	73	117.31	144	90	0.628	-0.672	0.0349635	0.249138	0.088	0.112
ENSMUSG00000020359	881	1366	788	949	1300	2276	1277	1233	1011	1316	834	1038	1469	1544	1461	1236	1238.49	1050	1428	1.36	0.443	0.0122645	0.150402	0.0291	0.0333
ENSMUSG00000020363	466	358	543	376	369	490	278	340	535	345	575	411	417	332	318	341	409.18	466	352	0.755	-0.406	0.0629026	0.332375	0.0431	0.0513
ENSMUSG00000020374	122	58	54	80	59	59	17	51	140	56	57	87	67	40	19	51	64.71	85	44	0.522	-0.938	0.0251296	0.213918	0.1498	0.1236
ENSMUSG00000020385	2615	3403	2471	3056	4148	5069	3172	3004	3000	3279	2615	3342	4686	3439	3629	3011	3375.03	3059	3691	1.206	0.271	0.1119	0.432103	0.0275	0.0306
ENSMUSG00000020386	6023	7354	4078	6870	9341	19310	7173	7300	6909	7086	4316	7513	10552	13100	8206	7316	8124.86	6456	9794	1.517	0.601	0.00567913	0.101088	0.045	0.0339
ENSMUSG00000020387	603	432	162	311	409	393	143	117	692	416	171	340	462	267	164	117	328.63	405	252	0.623	-0.682	0.0956389	0.401662	0.1562	0.0601
ENSMUSG00000020389	401	418	312	339	286	417	256	315	460	403	330	371	323	283	293	316	347.28	391	304	0.777	-0.365	0.0785819	0.367862	0.0383	0.0577
ENSMUSG00000020392	990	792	667	723	643	960	599	683	1136	763	706	791	726	651	685	685	767.85	849	687	0.809	-0.305	0.10689	0.423766	0.0331	0.0373
ENSMUSG00000020393	8900	7365	5789	6504	3718	7758	3119	3612	10209	7097	6126	7113	4200	5263	3568	3620	5899.59	7636	4163	0.545	-0.875	6.53034e-06	0.00152973	0.0355	0.0319
ENSMUSG00000020397	533	734	599	519	656	1086	695	849	611	707	634	568	741	737	795	851	705.5	630	781	1.239	0.309	0.0723538	0.353748	0.0269	0.0384
ENSMUSG00000020422	1191	816	910	837	614	1023	574	660	1366	786	963	915	694	694	657	661	842.08	1008	676	0.672	-0.574	0.00280999	0.0712711	0.034	0.0362
ENSMUSG00000020427	8327	4381	4032	4759	5487	6316	3228	3974	9552	4221	4267	5205	6199	4285	3693	3983	5175.5	5811	4540	0.781	-0.356	0.155489	0.492509	0.0601	0.0313
ENSMUSG00000020431	296	239	261	256	123	239	205	184	340	230	276	280	139	162	235	184	230.76	282	180	0.639	-0.645	0.0128206	0.15467	0.0596	0.0776
ENSMUSG00000020432	1379	1162	1052	1194	1166	1905	760	692	1582	1120	1113	1306	1317	1292	869	694	1161.65	1280	1043	0.815	-0.295	0.175476	0.517397	0.0445	0.0336
ENSMUSG00000020441	225	442	422	352	392	648	556	501	258	426	447	385	443	440	636	502	442.03	379	505	1.332	0.413	0.0617936	0.330732	0.0445	0.0488
ENSMUSG00000020453	1180	1264	853	908	869	1416	778	735	1354	1218	903	993	982	961	890	737	1004.53	1117	892	0.799	-0.324	0.082443	0.377104	0.0323	0.0346
ENSMUSG00000020454	2035	2086	1735	1830	1474	2499	1446	1695	2334	2010	1836	2001	1665	1695	1654	1699	1861.92	2045	1678	0.821	-0.285	0.0543751	0.31036	0.0205	0.0317
ENSMUSG00000020459	1248	2073	2181	2055	1961	3612	2203	2944	1432	1997	2308	2247	2215	2450	2520	2951	2265.15	1996	2534	1.269	0.344	0.0510212	0.299888	0.0294	0.0311
ENSMUSG00000020472	1711	1403	943	1284	987	1594	672	848	1963	1352	998	1404	1115	1081	769	850	1191.48	1429	954	0.668	-0.583	0.00567267	0.101088	0.0415	0.0335
ENSMUSG00000020475	17189	46955	50954	30516	38534	84871	59218	94212	19717	45244	53923	33374	43531	57577	67750	94422	51942.2	38064	65820	1.729	0.79	0.0103204	0.138329	0.09	0.06
ENSMUSG00000020477	973	1190	1026	841	1080	2325	1468	1810	1116	1147	1086	920	1220	1577	1680	1814	1319.9	1067	1573	1.474	0.56	0.00110684	0.0430652	0.0273	0.033
ENSMUSG00000020483	5044	8610	8078	6391	6258	15382	8904	10613	5786	8296	8549	6990	7069	10435	10187	10637	8493.58	7405	9582	1.294	0.372	0.0473198	0.287632	0.0336	0.0342
ENSMUSG00000020485	1417	1198	695	1014	894	1154	757	696	1625	1154	736	1109	1010	783	866	698	997.58	1156	839	0.726	-0.462	0.0389532	0.262341	0.047	0.0347
ENSMUSG00000020486	1324	1708	1491	1368	1950	2603	1686	1679	1519	1646	1578	1496	2203	1766	1929	1683	1727.36	1560	1895	1.215	0.281	0.0657415	0.338571	0.0217	0.0319
ENSMUSG00000020495	670	680	565	513	362	786	325	410	769	655	598	561	409	533	372	411	538.46	646	431	0.669	-0.58	0.00298008	0.0732492	0.0345	0.0434
ENSMUSG00000020513	213	268	266	234	306	580	289	393	244	258	282	256	346	393	331	394	312.96	260	366	1.408	0.494	0.0173001	0.179812	0.0379	0.0622
ENSMUSG00000020514	624	790	708	556	626	1005	818	1117	716	761	749	608	707	682	936	1119	784.83	708	861	1.215	0.28	0.15711	0.494416	0.0364	0.037
ENSMUSG00000020521	1820	2866	2451	2183	2420	3932	2715	3042	2088	2762	2594	2387	2734	2667	3106	3049	2673.35	2458	2889	1.175	0.233	0.126028	0.452312	0.0219	0.0308
ENSMUSG00000020523	2013	2679	2529	2262	2584	4248	2691	3254	2309	2581	2676	2474	2919	2882	3079	3261	2772.7	2510	3035	1.209	0.274	0.0577603	0.321171	0.0196	0.0308
ENSMUSG00000020525	907	917	513	650	550	862	457	491	1040	884	543	711	621	585	523	492	674.85	794	555	0.699	-0.516	0.0150666	0.16888	0.0416	0.0391
ENSMUSG00000020527	415	481	523	401	553	750	477	679	476	463	553	439	625	509	546	681	536.41	483	590	1.221	0.288	0.122789	0.446977	0.0315	0.0435
ENSMUSG00000020532	969	887	626	1043	896	1260	551	469	1112	855	662	1141	1012	855	630	470	842.1	942	742	0.788	-0.345	0.15628	0.492963	0.0554	0.0362
ENSMUSG00000020536	1194	1142	1116	950	898	1428	781	1085	1370	1100	1181	1039	1014	969	894	1087	1081.77	1172	991	0.845	-0.242	0.148582	0.483449	0.0261	0.0341
ENSMUSG00000020538	3370	2198	766	1472	840	1590	807	683	3866	2118	811	1610	949	1079	923	685	1504.93	2101	909	0.433	-1.209	0.000226302	0.0173079	0.0996	0.0324
ENSMUSG00000020544	749	1143	1039	903	907	1654	1054	1703	859	1101	1100	988	1025	1122	1206	1707	1138.37	1012	1265	1.25	0.322	0.0931017	0.395976	0.0343	0.0338
ENSMUSG00000020546	703	1072	1065	1170	1407	2139	1057	1407	806	1033	1127	1280	1589	1451	1209	1410	1238.24	1062	1415	1.333	0.415	0.0209373	0.196212	0.03	0.0333
ENSMUSG00000020547	13620	14152	10770	12667	8950	17240	8986	9750	15623	13636	11398	13853	10111	11696	10281	9772	12046.1	13628	10465	0.768	-0.381	0.02581	0.216556	0.0279	0.0376
ENSMUSG00000020553	88	141	134	78	138	300	200	189	101	136	142	85	156	204	229	189	155.2	116	194	1.674	0.744	0.0106438	0.140179	0.0739	0.0989
ENSMUSG00000020561	605	1118	702	835	885	1343	1088	982	694	1077	743	913	1000	911	1245	984	945.89	857	1035	1.207	0.271	0.15636	0.492995	0.0341	0.0351
ENSMUSG00000020577	1911	3535	2507	2733	3682	5392	3546	3040	2192	3406	2653	2989	4159	3658	4057	3047	3270.17	2810	3730	1.327	0.408	0.0190622	0.187918	0.0287	0.0306
ENSMUSG00000020589	880	686	637	694	582	860	478	515	1009	661	674	759	657	583	547	516	675.93	776	576	0.743	-0.429	0.0266983	0.219923	0.0344	0.0391
ENSMUSG00000020592	266	333	608	310	239	405	226	400	305	321	643	339	270	275	259	401	351.58	402	301	0.749	-0.417	0.123383	0.44807	0.0674	0.0571
ENSMUSG00000020593	3476	4580	3709	3037	3373	9956	3716	4309	3987	4413	3925	3321	3810	6754	4251	4319	4347.69	3912	4784	1.223	0.291	0.130396	0.458282	0.0352	0.0309
ENSMUSG00000020598	108	73	166	128	68	74	53	107	124	70	176	140	77	50	61	107	100.6	128	74	0.578	-0.791	0.0294878	0.229193	0.1151	0.1173
ENSMUSG00000020611	2507	2380	2051	2436	1719	3620	1496	1890	2876	2293	2171	2664	1942	2456	1712	1894	2250.89	2501	2001	0.801	-0.321	0.0530401	0.305912	0.026	0.0311
ENSMUSG00000020647	3168	3268	2848	2926	2356	4083	2356	2469	3634	3149	3014	3200	2662	2770	2695	2474	2949.78	3249	2650	0.816	-0.294	0.0441859	0.278869	0.0201	0.0307
ENSMUSG00000020648	128	206	169	147	205	342	257	239	147	198	179	161	232	232	294	240	210.26	171	250	1.453	0.54	0.0303744	0.232349	0.0544	0.0826
ENSMUSG00000020650	926	1541	1175	1183	1212	2415	1491	1754	1062	1485	1243	1294	1369	1638	1706	1758	1444.44	1271	1618	1.273	0.348	0.0344006	0.246765	0.0252	0.0326
ENSMUSG00000020654	284	176	265	182	153	279	143	205	326	170	280	199	173	189	164	205	213.25	244	183	0.751	-0.413	0.131389	0.459623	0.0669	0.0819
ENSMUSG00000020657	869	1267	1482	1102	1242	3270	1444	1771	997	1221	1568	1205	1403	2218	1652	1775	1504.96	1248	1762	1.413	0.498	0.0075806	0.117002	0.0326	0.0324
ENSMUSG00000020661	9670	9877	10318	8884	6069	13251	6927	9473	11092	9517	10919	9716	6856	8990	7925	9494	9313.66	10311	8316	0.807	-0.31	0.0630219	0.332751	0.0266	0.035
ENSMUSG00000020680	1376	2036	2107	1782	2029	2972	2527	2494	1578	1962	2230	1949	2292	2016	2891	2500	2177.23	1930	2425	1.256	0.329	0.0479134	0.289699	0.026	0.0312
ENSMUSG00000020689	548	340	486	487	318	440	220	288	629	328	514	533	359	298	252	289	400.15	501	300	0.599	-0.741	0.00133818	0.0483096	0.0481	0.0521
ENSMUSG00000020691	460	685	576	577	660	1027	700	773	528	660	610	631	746	697	801	775	680.77	607	755	1.242	0.313	0.0694474	0.347424	0.0269	0.039
ENSMUSG00000020694	2931	3549	2321	2979	2410	4277	2260	2577	3362	3420	2456	3258	2723	2902	2586	2583	2911.05	3124	2698	0.864	-0.211	0.177122	0.51941	0.0232	0.0307
ENSMUSG00000020695	1329	928	1611	1109	831	1359	801	1203	1524	894	1705	1213	939	922	916	1206	1164.9	1334	996	0.746	-0.422	0.0399632	0.265234	0.0395	0.0336
ENSMUSG00000020696	296	443	271	290	580	765	392	448	340	427	287	317	655	519	448	449	430.25	343	518	1.511	0.595	0.00514122	0.0955524	0.0408	0.0496
ENSMUSG00000020700	1991	1706	1297	1503	1340	2167	999	1280	2284	1644	1373	1644	1514	1470	1143	1283	1544.21	1736	1352	0.779	-0.36	0.0463612	0.286079	0.0306	0.0323
ENSMUSG00000020719	20923	25872	21769	21826	30035	44229	26416	27437	24000	24929	23038	23870	33930	30005	30222	27498	27186.5	23959	30414	1.269	0.344	0.0598051	0.32652	0.032	0.0489
ENSMUSG00000020728	105	87	147	128	84	102	74	99	120	84	156	140	95	69	85	99	105.97	125	87	0.695	-0.524	0.0965761	0.402979	0.0854	0.1156
ENSMUSG00000020736	240	272	340	215	264	392	383	441	275	262	360	235	298	266	438	442	322.08	283	361	1.274	0.349	0.153306	0.48942	0.0541	0.0609
ENSMUSG00000020737	950	1351	1878	1006	1014	1828	1695	2749	1090	1302	1987	1100	1145	1240	1939	2755	1569.89	1370	1770	1.292	0.369	0.160364	0.498847	0.0657	0.0323
ENSMUSG00000020741	9307	9980	9948	9355	6202	14383	6202	9747	10676	9616	10528	10231	7006	9757	7096	9769	9334.88	10263	8407	0.819	-0.288	0.0957877	0.401846	0.0285	0.035
ENSMUSG00000020743	683	1030	1037	659	897	1743	1353	1578	783	992	1097	721	1013	1182	1548	1582	1114.91	898	1331	1.481	0.567	0.00483159	0.0927802	0.0377	0.0339
ENSMUSG00000020744	977	1260	2215	998	1081	2166	1834	4021	1121	1214	2344	1091	1221	1469	2098	4030	1823.64	1442	2204	1.528	0.612	0.0593462	0.325454	0.0998	0.0317
ENSMUSG00000020758	628	401	326	426	352	398	144	253	720	386	345	466	398	270	165	254	375.45	479	272	0.567	-0.82	0.00448199	0.0901431	0.0761	0.0545
ENSMUSG00000020773	1369	983	944	902	830	1325	685	731	1570	947	999	986	938	899	784	733	981.98	1126	838	0.745	-0.425	0.0331839	0.241924	0.0371	0.0348
ENSMUSG00000020775	1311	1381	1432	1141	1183	2368	1570	1876	1504	1331	1515	1248	1336	1606	1796	1880	1527.13	1400	1654	1.183	0.242	0.137224	0.467693	0.0247	0.0324
ENSMUSG00000020776	1208	931	1129	981	817	1305	862	1018	1386	897	1195	1073	923	885	986	1020	1045.64	1138	954	0.838	-0.254	0.153312	0.48942	0.0295	0.0343
ENSMUSG00000020780	5228	5069	3792	4141	3514	6660	3347	3891	5997	4884	4013	4529	3970	4518	3829	3900	4454.97	4856	4054	0.835	-0.26	0.117449	0.440153	0.0263	0.0309
ENSMUSG00000020782	1678	1240	826	1086	712	1442	592	529	1925	1195	874	1188	804	978	677	530	1021.44	1296	747	0.578	-0.792	0.0011724	0.0450267	0.0555	0.0345
ENSMUSG00000020794	3542	5136	3025	3644	4815	8673	5038	4927	4063	4949	3201	3985	5439	5884	5764	4938	4777.92	4050	5506	1.36	0.443	0.00823439	0.122633	0.0267	0.0311
ENSMUSG00000020818	1870	2052	1570	1637	1392	2195	1426	1719	2145	1977	1661	1790	1573	1489	1631	1723	1748.74	1893	1604	0.847	-0.24	0.115587	0.436589	0.0217	0.0319
ENSMUSG00000020823	7324	6023	5771	4890	4328	7679	3943	4580	8401	5804	6107	5348	4889	5209	4511	4590	5607.5	6415	4800	0.748	-0.418	0.0161345	0.173647	0.0288	0.0316
ENSMUSG00000020826	133	427	294	234	416	623	399	340	153	411	311	256	470	423	456	341	352.61	283	422	1.492	0.577	0.0329763	0.241085	0.067	0.057
ENSMUSG00000020834	149	154	129	137	75	126	94	112	171	148	137	150	85	85	108	112	124.46	152	98	0.644	-0.636	0.0269968	0.220711	0.0705	0.1095
ENSMUSG00000020838	46	23	35	48	27	36	14	18	53	22	37	52	31	24	16	18	31.68	41	22	0.546	-0.874	0.0220314	0.20064	0.1057	0.1152
ENSMUSG00000020841	3002	4435	4937	4555	4650	7959	4085	5715	3444	4273	5225	4982	5253	5399	4674	5728	4872.11	4481	5264	1.175	0.232	0.171084	0.512563	0.0274	0.0311
ENSMUSG00000020843	722	1545	1337	1002	838	2269	1752	2068	828	1489	1415	1096	947	1539	2004	2073	1423.83	1207	1641	1.359	0.443	0.0654694	0.337521	0.0546	0.0326
ENSMUSG00000020844	2777	3298	3647	3369	2529	4380	2181	3176	3185	3178	3860	3685	2857	2971	2495	3183	3176.75	3477	2876	0.827	-0.273	0.0760394	0.362359	0.0224	0.0306
ENSMUSG00000020846	2353	4474	6382	4930	6339	9943	6924	6821	2699	4311	6754	5392	7161	6745	7922	6836	5977.48	4789	7166	1.496	0.581	0.0095003	0.131998	0.0478	0.0319
ENSMUSG00000020848	66	26	15	25	24	32	17	24	76	25	16	27	27	22	19	24	29.54	36	23	0.645	-0.633	0.152284	0.488177	0.1526	0.1137
ENSMUSG00000020850	12059	12733	9078	10942	6657	13116	5664	6137	13833	12269	9607	11967	7520	8898	6480	6151	9590.55	11919	7262	0.609	-0.715	7.97939e-05	0.00926545	0.0311	0.0353
ENSMUSG00000020866	463	242	448	262	270	368	245	347	531	233	474	287	305	250	280	348	338.46	381	296	0.776	-0.366	0.173093	0.515665	0.0663	0.0588
ENSMUSG00000020873	1008	1192	1024	865	960	1636	1276	1445	1156	1149	1084	946	1084	1110	1460	1448	1179.61	1084	1276	1.177	0.235	0.17186	0.513875	0.0275	0.0336
ENSMUSG00000020877	253	270	235	241	235	547	364	375	290	260	249	264	265	371	416	376	311.43	266	357	1.345	0.428	0.051982	0.302746	0.0431	0.0624
ENSMUSG00000020883	3382	3279	1823	2777	2890	3488	1433	1644	3879	3160	1929	3037	3265	2366	1639	1648	2615.43	3001	2230	0.743	-0.429	0.0719539	0.352513	0.054	0.0308
ENSMUSG00000020889	2289	2251	1490	1284	945	1765	1371	1711	2626	2169	1577	1404	1068	1197	1569	1715	1665.5	1944	1387	0.713	-0.487	0.0232204	0.205679	0.0434	0.032
ENSMUSG00000020893	7935	5736	1351	4186	5252	4811	1389	1362	9102	5527	1430	4578	5933	3264	1589	1365	4098.48	5159	3038	0.589	-0.764	0.0926902	0.395296	0.1959	0.0308
ENSMUSG00000020898	787	904	856	687	598	1025	642	735	903	871	906	751	676	695	734	737	784.13	858	710	0.828	-0.272	0.103883	0.417838	0.0255	0.037
ENSMUSG00000020900	1467	1703	2283	1786	1561	2284	1255	1790	1683	1641	2416	1953	1763	1549	1436	1794	1779.47	1923	1636	0.85	-0.234	0.167808	0.508677	0.027	0.0318
ENSMUSG00000020901	55	28	26	45	30	34	17	29	63	27	28	49	34	23	19	29	34.03	42	26	0.634	-0.657	0.0851005	0.383232	0.1089	0.1166
ENSMUSG00000020902	1252	676	895	676	432	796	440	589	1436	651	947	739	488	540	503	590	736.96	943	530	0.563	-0.83	0.000369884	0.0226082	0.0501	0.0378
ENSMUSG00000020903	479	614	633	517	557	1021	720	880	549	592	670	565	629	693	824	882	675.49	594	757	1.274	0.349	0.0576199	0.320948	0.0308	0.0391
ENSMUSG00000020908	2675	1656	2256	2342	1103	1686	803	1532	3068	1596	2387	2561	1246	1144	919	1535	1807.1	2403	1211	0.504	-0.988	2.36225e-06	0.000835955	0.0408	0.0318
ENSMUSG00000020921	405	549	644	504	469	871	684	817	465	529	682	551	530	591	783	819	618.55	557	681	1.222	0.289	0.157416	0.494664	0.0385	0.0406
ENSMUSG00000020923	3935	4570	3893	3722	3318	5651	3088	3564	4514	4403	4120	4071	3748	3834	3533	3572	3974.31	4277	3672	0.859	-0.22	0.131988	0.460004	0.0202	0.0307
ENSMUSG00000020925	2691	3946	3806	3433	3409	6198	4204	4362	3087	3802	4028	3755	3851	4205	4810	4372	3988.57	3668	4310	1.175	0.232	0.13853	0.469972	0.0234	0.0307
ENSMUSG00000020926	208	201	222	143	120	157	92	95	239	194	235	156	136	107	105	95	158.27	206	111	0.537	-0.897	0.00155125	0.0526639	0.0693	0.098
ENSMUSG00000020929	2705	2614	2149	2173	1690	2821	1692	1962	3103	2519	2274	2377	1909	1914	1936	1966	2249.68	2568	1931	0.752	-0.411	0.00732634	0.115188	0.022	0.0311
ENSMUSG00000020935	1071	835	976	753	587	1096	738	938	1229	805	1033	824	663	744	844	940	885.07	973	798	0.821	-0.285	0.142221	0.475124	0.0351	0.0357
ENSMUSG00000020936	3886	4152	3570	3784	4265	6733	4480	4400	4458	4001	3778	4138	4818	4568	5125	4410	4411.96	4094	4730	1.155	0.208	0.16635	0.507555	0.0215	0.0309
ENSMUSG00000020937	1302	727	269	705	615	852	448	216	1493	701	285	771	695	578	513	216	656.44	812	500	0.616	-0.699	0.0736524	0.356346	0.1436	0.0395
ENSMUSG00000020954	5580	9154	7588	7421	7621	14361	9568	9657	6401	8820	8030	8116	8609	9743	10947	9678	8793.02	7842	9744	1.243	0.313	0.0594959	0.325794	0.0264	0.0345
ENSMUSG00000020955	893	1353	1144	1043	1204	2346	1618	1755	1024	1304	1211	1141	1360	1592	1851	1759	1405.13	1170	1640	1.402	0.487	0.00296131	0.0732492	0.025	0.0327
ENSMUSG00000020982	1839	2348	1986	2224	2365	3342	2706	2667	2109	2262	2102	2432	2672	2267	3096	2673	2451.71	2226	2677	1.202	0.265	0.0835388	0.379242	0.0221	0.031
ENSMUSG00000020986	4837	5710	4979	5978	4038	8217	3647	3995	5548	5502	5269	6538	4562	5574	4172	4004	5146.23	5714	4578	0.801	-0.32	0.0524249	0.304253	0.0258	0.0313
ENSMUSG00000020990	27	66	58	55	71	112	69	78	31	64	61	60	80	76	79	78	66.18	54	78	1.445	0.531	0.106796	0.423569	0.0883	0.1235
ENSMUSG00000021000	3608	3535	2531	3043	2742	4454	2304	2607	4139	3406	2678	3328	3098	3022	2636	2613	3114.91	3388	2842	0.839	-0.253	0.124054	0.449043	0.0257	0.0307
ENSMUSG00000021009	2148	2133	1722	2025	1440	3020	1540	1612	2464	2055	1822	2215	1627	2049	1762	1616	1951.15	2139	1764	0.825	-0.278	0.0843604	0.381573	0.0244	0.0315
ENSMUSG00000021018	385	394	384	378	356	626	547	546	442	380	406	413	402	425	626	547	455.11	410	500	1.218	0.284	0.160054	0.498534	0.037	0.0479
ENSMUSG00000021033	1570	2147	1809	1764	2042	3464	2165	2244	1801	2069	1914	1929	2307	2350	2477	2249	2137	1928	2346	1.216	0.282	0.0476071	0.288457	0.019	0.0313
ENSMUSG00000021039	3634	3860	2628	3257	2730	4627	2429	2649	4168	3719	2781	3562	3084	3139	2779	2655	3235.98	3558	2914	0.819	-0.288	0.0774493	0.366023	0.0252	0.0306
ENSMUSG00000021040	1002	1456	1200	958	1040	1486	1611	2005	1149	1403	1270	1048	1175	1008	1843	2009	1363.19	1218	1509	1.239	0.309	0.151074	0.487074	0.0436	0.0328
ENSMUSG00000021044	494	623	633	614	594	1248	624	900	567	600	670	672	671	847	714	902	705.24	627	784	1.25	0.322	0.0725272	0.353897	0.0293	0.0384
ENSMUSG00000021054	498	930	994	723	719	1416	1017	1254	571	896	1052	791	812	961	1164	1257	937.9	828	1048	1.266	0.341	0.108513	0.426448	0.0421	0.0352
ENSMUSG00000021057	30	180	193	116	284	454	272	308	34	173	204	127	321	308	311	309	223.46	134	312	2.313	1.209	0.00143637	0.0502823	0.1297	0.0792
ENSMUSG00000021061	25921	21819	14408	19722	10950	29843	9964	11858	29733	21024	15248	21569	12370	20246	11400	11884	17934.2	21894	13975	0.638	-0.648	0.00693451	0.111304	0.0548	0.0426
ENSMUSG00000021065	794	852	954	870	736	1151	593	849	911	821	1010	951	831	781	678	851	854.3	923	785	0.851	-0.233	0.17133	0.513093	0.0266	0.0361
ENSMUSG00000021068	1143	1997	2146	2416	2356	3750	2269	2546	1311	1924	2271	2642	2662	2544	2596	2552	2312.72	2037	2588	1.27	0.345	0.0707478	0.350976	0.0346	0.0311
ENSMUSG00000021069	311	241	296	271	148	238	135	166	357	232	313	296	167	161	154	166	231.01	300	162	0.542	-0.883	0.000314382	0.020511	0.0522	0.0776
ENSMUSG00000021070	82	63	39	57	49	58	24	31	94	61	41	62	55	39	27	31	51.45	64	38	0.594	-0.75	0.0399107	0.265234	0.1069	0.1227
ENSMUSG00000021072	586	966	972	919	1135	1719	963	1180	672	931	1029	1005	1282	1166	1102	1183	1046.18	909	1183	1.301	0.38	0.0341613	0.246101	0.0298	0.0343
ENSMUSG00000021087	63	241	128	108	159	288	202	160	72	232	135	118	180	195	231	160	165.56	139	192	1.37	0.455	0.177011	0.519326	0.1024	0.0955
ENSMUSG00000021091	600	155	140	206	172	286	60	67	688	149	148	225	194	194	69	67	216.9	302	131	0.434	-1.205	0.0135877	0.158975	0.2179	0.081
ENSMUSG00000021096	8275	7556	5213	6869	4554	9162	4027	4383	9492	7281	5517	7512	5145	6216	4607	4393	6270.24	7450	5090	0.683	-0.549	0.0036189	0.0805205	0.0339	0.0322
ENSMUSG00000021102	1780	2602	2130	1680	1810	3387	2766	3678	2042	2507	2254	1837	2045	2298	3165	3686	2479.2	2160	2798	1.295	0.373	0.0538554	0.30846	0.0355	0.0309
ENSMUSG00000021112	2033	2868	2235	3107	3345	4932	3106	3168	2332	2763	2365	3398	3779	3346	3553	3175	3088.99	2714	3463	1.276	0.351	0.03166	0.236345	0.0253	0.0307
ENSMUSG00000021113	138	186	228	200	235	404	241	310	158	179	241	219	265	274	276	311	240.44	199	282	1.411	0.497	0.0401818	0.265501	0.0518	0.0753
ENSMUSG00000021124	1023	1578	1611	1267	1443	2545	1909	2332	1173	1520	1705	1386	1630	1727	2184	2337	1707.8	1446	1970	1.361	0.445	0.0113883	0.144919	0.029	0.032
ENSMUSG00000021130	621	701	942	549	521	699	408	619	712	675	997	600	589	474	467	620	641.88	746	538	0.72	-0.474	0.0208844	0.195963	0.0387	0.0399
ENSMUSG00000021133	3616	3465	2533	3280	2481	4196	1947	2427	4148	3339	2681	3587	2803	2847	2228	2432	3007.95	3439	2578	0.75	-0.416	0.0135817	0.158975	0.0268	0.0307
ENSMUSG00000021134	10137	14675	11614	12577	18219	22170	14282	13056	11628	14140	12291	13755	20581	15040	16340	13085	14607.5	12954	16262	1.255	0.328	0.0775913	0.36634	0.0331	0.0399
ENSMUSG00000021136	348	179	170	175	87	105	64	41	399	172	180	191	98	71	73	41	153.35	236	71	0.301	-1.731	2.33687e-06	0.000835955	0.1145	0.0998
ENSMUSG00000021140	3816	4007	4161	4224	2991	5859	2609	4034	4377	3861	4403	4620	3379	3975	2985	4043	3955.35	4315	3596	0.833	-0.263	0.0999233	0.410039	0.0243	0.0307
ENSMUSG00000021143	3282	2851	3231	2621	2003	4237	1942	2926	3765	2747	3419	2866	2263	2874	2222	2933	2886.13	3199	2573	0.804	-0.314	0.0605956	0.327825	0.0265	0.0307
ENSMUSG00000021144	3122	2726	1958	2255	1933	3181	1726	1766	3581	2627	2072	2466	2184	2158	1975	1770	2354.05	2686	2022	0.753	-0.41	0.0216719	0.198702	0.0301	0.031
ENSMUSG00000021147	912	1419	1326	1413	1549	2372	1388	2052	1046	1367	1403	1545	1750	1609	1588	2057	1545.7	1340	1751	1.306	0.385	0.0221105	0.200814	0.0265	0.0323
ENSMUSG00000021182	2105	2737	2533	2283	1837	3737	1599	1960	2415	2637	2681	2497	2075	2535	1829	1964	2329.18	2558	2101	0.822	-0.283	0.0678888	0.343538	0.0226	0.0311
ENSMUSG00000021186	1605	1305	1538	1615	1382	1804	739	1080	1841	1257	1628	1766	1561	1224	845	1082	1400.67	1623	1178	0.726	-0.462	0.0201184	0.192544	0.037	0.0327
ENSMUSG00000021188	1536	1944	1934	2259	2114	3687	2147	2581	1762	1873	2047	2471	2388	2501	2456	2587	2260.6	2038	2483	1.218	0.285	0.0664914	0.339143	0.0227	0.0311
ENSMUSG00000021190	5341	6038	4796	4147	2659	4559	3143	3696	6127	5818	5075	4535	3004	3093	3596	3704	4369.01	5389	3349	0.621	-0.686	2.57878e-05	0.00418117	0.0251	0.0309
ENSMUSG00000021203	126	152	200	142	184	397	230	279	145	146	212	155	208	269	263	280	209.74	164	255	1.551	0.633	0.0139627	0.161626	0.0582	0.0827
ENSMUSG00000021209	35	23	28	20	19	29	18	15	40	22	30	22	21	20	21	15	23.82	28	19	0.677	-0.562	0.114909	0.435905	0.079	0.1093
ENSMUSG00000021215	3902	2197	1951	1921	1677	2216	1653	1897	4476	2117	2065	2101	1894	1503	1891	1901	2243.58	2690	1797	0.668	-0.581	0.0121633	0.149903	0.0509	0.0312
ENSMUSG00000021217	479	471	461	528	400	611	345	469	549	454	488	577	452	415	395	470	474.97	517	433	0.837	-0.257	0.166729	0.507657	0.0309	0.0466
ENSMUSG00000021221	632	1010	849	647	877	1403	823	1131	725	973	898	708	991	952	942	1134	915.23	826	1005	1.215	0.281	0.109616	0.428181	0.0286	0.0354
ENSMUSG00000021223	98	268	411	329	491	766	370	527	112	258	435	360	555	520	423	528	398.9	291	506	1.738	0.797	0.00940277	0.131843	0.0868	0.0522
ENSMUSG00000021234	43	50	54	70	62	112	89	109	49	48	57	77	70	76	102	109	73.54	58	89	1.542	0.625	0.0584015	0.323285	0.0899	0.1229
ENSMUSG00000021236	404	469	611	485	544	1073	536	653	463	452	647	530	615	728	613	654	587.81	523	652	1.248	0.32	0.0889132	0.389203	0.0322	0.0415
ENSMUSG00000021241	847	1268	1518	1096	1370	2428	1713	2199	972	1222	1606	1199	1548	1647	1960	2204	1544.62	1250	1840	1.472	0.558	0.00245843	0.0657189	0.0317	0.0323
ENSMUSG00000021243	686	802	566	569	701	985	893	860	787	773	599	622	792	668	1022	862	765.58	695	836	1.201	0.265	0.165434	0.506873	0.0336	0.0373
ENSMUSG00000021248	6612	7246	6695	6542	4857	8672	4975	6469	7584	6982	7085	7155	5487	5883	5692	6483	6543.93	7202	5886	0.817	-0.291	0.0536794	0.308078	0.0217	0.0324
ENSMUSG00000021250	1338	2427	659	1253	303	939	247	318	1535	2339	697	1370	342	637	283	319	940.21	1485	395	0.267	-1.908	3.79829e-09	7.05675e-06	0.0929	0.0352
ENSMUSG00000021253	2303	1856	2018	1727	1329	2231	1309	1417	2642	1788	2136	1889	1501	1514	1498	1420	1798.38	2114	1483	0.702	-0.511	0.00169873	0.0547856	0.0247	0.0318
ENSMUSG00000021258	2775	2251	1499	1952	1713	3096	1455	1742	3183	2169	1586	2135	1935	2100	1665	1746	2064.91	2268	1862	0.821	-0.285	0.144994	0.478688	0.0361	0.0314
ENSMUSG00000021268	130046	144422	151977	111133	65733	63127	82214	99607	149173	139159	160834	121542	74257	42826	94059	99829	110210	142677	77743	0.545	-0.876	0.00173206	0.0554771	0.074	0.0745
ENSMUSG00000021271	985	861	609	898	708	992	601	523	1130	830	644	982	800	673	688	524	783.83	896	671	0.749	-0.418	0.0445056	0.279698	0.0401	0.037
ENSMUSG00000021280	51	96	154	107	79	166	107	377	59	93	163	117	89	113	122	378	141.64	108	176	1.628	0.703	0.114054	0.434998	0.1811	0.1035
ENSMUSG00000021281	245	708	1563	735	822	3235	1460	2821	281	682	1654	804	929	2195	1670	2827	1380.25	855	1905	2.227	1.155	0.00348166	0.0782873	0.1456	0.0328
ENSMUSG00000021282	7022	12276	8584	10768	10674	18349	12706	11872	8055	11829	9084	11777	12058	12448	14537	11898	11460.7	10186	12735	1.25	0.322	0.075938	0.362333	0.0315	0.0371
ENSMUSG00000021286	1052	901	627	692	561	901	438	426	1207	868	664	757	634	611	501	427	708.54	874	543	0.622	-0.685	0.00167565	0.0546167	0.0438	0.0384
ENSMUSG00000021290	7149	11100	9666	7853	10621	18716	15348	17126	8200	10695	10229	8589	11998	12697	17559	17164	12141.5	9428	14854	1.575	0.656	0.000529399	0.0274915	0.034	0.0377
ENSMUSG00000021311	930	1029	1294	1180	747	1781	632	1127	1067	992	1369	1291	844	1208	723	1130	1077.86	1180	976	0.828	-0.272	0.173641	0.515855	0.0373	0.0341
ENSMUSG00000021327	1524	1670	1853	1849	2372	3480	2250	2472	1748	1609	1961	2022	2680	2361	2574	2477	2179.07	1835	2523	1.375	0.459	0.00204314	0.0601088	0.0207	0.0312
ENSMUSG00000021338	170	185	145	129	109	157	97	112	195	178	153	141	123	107	111	112	140.08	167	113	0.678	-0.561	0.0430976	0.274641	0.0661	0.1041
ENSMUSG00000021339	284	366	519	555	465	849	381	763	326	353	549	607	525	576	436	765	517.06	459	576	1.255	0.328	0.177833	0.520508	0.0548	0.0444
ENSMUSG00000021356	53	41	68	29	49	51	16	18	61	40	72	32	55	35	18	18	41.28	51	32	0.62	-0.689	0.0996969	0.409675	0.1422	0.12
ENSMUSG00000021366	1359	1040	1283	1256	939	1795	620	941	1559	1002	1358	1374	1061	1218	709	943	1152.91	1323	983	0.743	-0.428	0.0328431	0.240704	0.0376	0.0337
ENSMUSG00000021375	6204	6052	5786	6257	4113	8687	3872	4923	7116	5831	6123	6843	4646	5893	4430	4934	5727.2	6478	4976	0.768	-0.38	0.0189885	0.187918	0.025	0.0317
ENSMUSG00000021390	4075	3140	4270	3514	2663	2880	1458	1965	4674	3026	4519	3843	3008	1954	1668	1969	3082.68	4016	2150	0.535	-0.901	8.04745e-06	0.00177777	0.0382	0.0307
ENSMUSG00000021413	2351	2493	2245	3121	3412	4961	3188	2857	2697	2402	2376	3413	3854	3366	3647	2863	3077.34	2722	3432	1.261	0.335	0.0469804	0.287462	0.0269	0.0307
ENSMUSG00000021417	8113	8015	5261	7886	6243	10629	4803	5462	9306	7723	5568	8625	7053	7211	5495	5474	7056.73	7806	6308	0.808	-0.307	0.0999801	0.410055	0.0333	0.0329
ENSMUSG00000021418	317	352	240	240	376	662	511	325	364	339	254	262	425	449	585	326	375.43	305	446	1.463	0.549	0.0185541	0.187089	0.0491	0.0545
ENSMUSG00000021451	2514	2864	1870	2273	1209	3987	1172	1328	2884	2760	1979	2486	1366	2705	1341	1331	2106.33	2527	1686	0.668	-0.583	0.010026	0.134979	0.0485	0.0313
ENSMUSG00000021456	6822	8191	4156	6731	4373	7506	5837	3584	7825	7892	4398	7361	4940	5092	6678	3592	5972.45	6869	5076	0.739	-0.437	0.0449898	0.281296	0.0452	0.0319
ENSMUSG00000021464	164	117	169	122	88	149	86	107	188	113	179	133	99	101	98	107	127.41	153	101	0.663	-0.592	0.0457358	0.283646	0.0759	0.1085
ENSMUSG00000021466	676	878	730	983	722	1242	545	639	775	846	773	1075	816	843	624	640	798.9	867	731	0.843	-0.247	0.191306	0.538299	0.0329	0.0368
ENSMUSG00000021470	707	880	962	1025	1004	1761	1112	1203	811	848	1018	1121	1134	1195	1272	1206	1075.59	950	1202	1.266	0.34	0.0456742	0.283447	0.0268	0.0341
ENSMUSG00000021477	20490	12993	6266	13843	12992	20053	7019	5564	23504	12520	6631	15140	14677	13604	8030	5576	12460.2	14449	10472	0.725	-0.464	0.166522	0.507555	0.1077	0.038
ENSMUSG00000021483	355	246	160	229	229	320	175	127	407	237	169	250	259	217	200	127	233.41	266	201	0.755	-0.405	0.187968	0.53438	0.0861	0.077
ENSMUSG00000021493	4387	7046	4868	4213	5413	10442	6890	7418	5032	6789	5152	4608	6115	7084	7883	7434	6262.09	5395	7129	1.321	0.402	0.0186509	0.187811	0.0278	0.0322
ENSMUSG00000021496	63	151	169	123	155	281	217	185	72	145	179	135	175	191	248	185	166.32	133	200	1.502	0.587	0.0572848	0.320233	0.0849	0.0953
ENSMUSG00000021508	171	179	486	162	279	588	358	505	196	172	514	177	315	399	410	506	336.24	265	408	1.537	0.62	0.0567078	0.318379	0.098	0.059
ENSMUSG00000021519	1057	1132	984	1157	1368	1938	1279	1144	1212	1091	1041	1265	1545	1315	1463	1147	1259.98	1152	1368	1.186	0.247	0.136586	0.466689	0.0255	0.0332
ENSMUSG00000021520	11535	17248	14100	13340	15501	25224	20281	21939	13232	16619	14922	14589	17511	17112	23203	21988	17397	14840	19954	1.344	0.427	0.0201718	0.192806	0.0323	0.0422
ENSMUSG00000021536	2414	2921	2486	2793	1790	4446	1862	2333	2769	2815	2631	3055	2022	3016	2130	2338	2596.98	2818	2376	0.844	-0.245	0.131216	0.459623	0.0248	0.0309
ENSMUSG00000021550	736	1015	953	785	861	1554	1079	1134	844	978	1009	859	973	1054	1234	1137	1010.9	922	1100	1.192	0.253	0.132345	0.460344	0.0261	0.0346
ENSMUSG00000021557	1016	1753	2556	2067	1785	4167	1963	2677	1165	1689	2705	2261	2016	2827	2246	2683	2199.03	1955	2443	1.25	0.322	0.147757	0.482026	0.0469	0.0312
ENSMUSG00000021559	2267	1696	1438	1777	1494	2345	1110	995	2600	1634	1522	1943	1688	1591	1270	997	1655.7	1925	1386	0.72	-0.473	0.0218542	0.199766	0.0401	0.0321
ENSMUSG00000021573	1014	1234	1999	2074	1124	2458	825	981	1163	1189	2115	2268	1270	1668	944	983	1450.03	1684	1216	0.723	-0.469	0.0550132	0.31304	0.0564	0.0326
ENSMUSG00000021578	1956	2057	1800	2121	1626	2839	1573	1749	2244	1982	1905	2320	1837	1926	1800	1753	1970.71	2113	1829	0.866	-0.208	0.165599	0.507257	0.021	0.0315
ENSMUSG00000021589	2953	3161	2875	3291	2360	3759	2193	2488	3387	3046	3043	3599	2666	2550	2509	2494	2911.7	3269	2555	0.782	-0.356	0.0142902	0.162972	0.0198	0.0307
ENSMUSG00000021606	3441	4731	4017	3659	4431	8085	5686	6277	3947	4559	4251	4002	5006	5485	6505	6291	5005.64	4190	5822	1.389	0.474	0.00255728	0.0675015	0.0235	0.0312
ENSMUSG00000021607	559	830	883	638	774	1313	1036	1310	641	800	934	698	874	891	1185	1313	917.06	768	1066	1.387	0.471	0.0161954	0.1738	0.0356	0.0354
ENSMUSG00000021608	474	409	546	485	396	595	325	449	544	394	578	530	447	404	372	450	464.86	512	418	0.818	-0.29	0.137336	0.467771	0.0344	0.0472
ENSMUSG00000021613	31	10	38	12	38	29	39	60	36	10	40	13	43	20	45	60	33.24	25	42	1.692	0.758	0.105335	0.420634	0.1768	0.1161
ENSMUSG00000021622	14238	32095	28190	22803	30782	56835	36618	51640	16332	30925	29833	24939	34774	38557	41894	51755	33626.1	25507	41745	1.637	0.711	0.00259887	0.0681252	0.0529	0.0524
ENSMUSG00000021629	1480	1497	1226	1292	1099	1664	1003	1161	1698	1442	1297	1413	1242	1129	1148	1164	1316.51	1462	1171	0.8	-0.322	0.0412512	0.268797	0.023	0.033
ENSMUSG00000021636	56	58	44	27	32	39	31	39	64	56	47	30	36	26	35	39	41.67	49	34	0.696	-0.523	0.130645	0.458615	0.0901	0.1202
ENSMUSG00000021666	1828	2736	2686	2155	2181	4944	2181	3465	2097	2636	2843	2357	2464	3354	2495	3473	2714.79	2483	2946	1.187	0.247	0.148778	0.483449	0.0277	0.0308
ENSMUSG00000021671	486	423	395	408	357	578	250	354	557	408	418	446	403	392	286	355	408.19	457	359	0.786	-0.347	0.0920387	0.394115	0.0382	0.0514
ENSMUSG00000021690	3252	3033	2072	3298	2353	3915	1563	1830	3730	2922	2193	3607	2658	2656	1788	1834	2673.59	3113	2234	0.718	-0.478	0.016973	0.177655	0.038	0.0308
ENSMUSG00000021701	1112	2248	2309	1445	1819	2690	2106	2746	1276	2166	2444	1580	2055	1825	2409	2752	2063.36	1866	2260	1.211	0.276	0.182848	0.527395	0.0406	0.0314
ENSMUSG00000021704	789	1364	1280	1296	1601	2192	1711	2015	905	1314	1355	1417	1809	1487	1958	2019	1533	1248	1818	1.456	0.542	0.00233578	0.0641713	0.0296	0.0324
ENSMUSG00000021709	4290	4726	3330	4435	3778	5709	3113	3314	4921	4554	3524	4850	4268	3873	3562	3321	4109.12	4462	3756	0.842	-0.249	0.132198	0.460106	0.0259	0.0308
ENSMUSG00000021716	750	1219	1203	971	1195	1786	1803	1612	860	1175	1273	1062	1350	1212	2063	1616	1326.24	1092	1560	1.427	0.513	0.00883152	0.127688	0.0359	0.033
ENSMUSG00000021728	70	80	83	120	214	258	99	53	80	77	88	131	242	175	113	53	119.95	94	146	1.549	0.631	0.119913	0.443903	0.1486	0.1109
ENSMUSG00000021731	1719	2293	1672	1666	1884	3212	1957	2363	1972	2209	1769	1822	2128	2179	2239	2368	2085.91	1943	2228	1.147	0.198	0.180736	0.524458	0.0204	0.0313
ENSMUSG00000021732	35	27	38	39	15	36	12	13	40	26	40	43	17	24	14	13	27.14	37	17	0.469	-1.094	0.00246638	0.0658129	0.0849	0.1121
ENSMUSG00000021733	688	977	714	958	998	1378	962	988	789	941	756	1048	1127	935	1101	990	960.87	884	1038	1.175	0.232	0.188508	0.53503	0.0288	0.035
ENSMUSG00000021745	855	1296	1386	1311	1860	2416	1343	1692	981	1249	1467	1434	2101	1639	1536	1696	1512.82	1283	1743	1.359	0.442	0.0116221	0.146603	0.0287	0.0324
ENSMUSG00000021752	402	478	332	380	498	690	489	568	461	461	351	416	563	468	559	569	481	422	540	1.278	0.354	0.0609749	0.328378	0.032	0.0463
ENSMUSG00000021754	781	1014	970	1086	1151	2038	1134	1285	896	977	1027	1188	1300	1383	1297	1288	1169.41	1022	1317	1.289	0.366	0.023254	0.205679	0.0241	0.0336
ENSMUSG00000021759	3034	3327	2737	2767	2442	3801	2286	2584	3480	3206	2897	3026	2759	2579	2615	2590	2893.88	3152	2636	0.836	-0.258	0.0739917	0.35713	0.0197	0.0307
ENSMUSG00000021763	831	578	349	653	377	532	348	168	953	557	369	714	426	361	398	168	493.37	648	338	0.522	-0.938	0.00190959	0.0581166	0.0842	0.0456
ENSMUSG00000021764	6851	9507	8322	7850	9083	14800	10378	12327	7859	9161	8807	8585	10261	10040	11873	12354	9867.53	8603	11132	1.294	0.372	0.0211445	0.197407	0.0248	0.0355
ENSMUSG00000021765	1222	1037	902	1105	906	1201	617	596	1402	999	955	1208	1023	815	706	597	963.18	1141	785	0.688	-0.539	0.00846545	0.123861	0.0389	0.035
ENSMUSG00000021768	249	421	396	372	836	1663	791	687	286	406	419	407	944	1128	905	689	647.91	380	916	2.416	1.273	9.76631e-10	2.41928e-06	0.0386	0.0397
ENSMUSG00000021770	942	1348	1394	1325	1457	3083	1730	1815	1081	1299	1475	1449	1646	2092	1979	1819	1604.94	1326	1884	1.421	0.507	0.00168858	0.0547856	0.0243	0.0322
ENSMUSG00000021773	41	63	75	46	68	121	82	167	47	61	79	50	77	82	94	167	82.19	59	105	1.765	0.82	0.0220443	0.20064	0.1089	0.1216
ENSMUSG00000021779	149	342	336	231	329	678	250	364	171	330	356	253	372	460	286	365	323.89	278	371	1.338	0.42	0.103775	0.417657	0.0606	0.0606
ENSMUSG00000021782	1496	1157	969	1066	853	1323	703	708	1716	1115	1025	1166	964	898	804	710	1049.65	1256	844	0.672	-0.573	0.0036837	0.0810318	0.0362	0.0343
ENSMUSG00000021796	7662	8137	6362	8556	5266	10202	4997	6971	8789	7840	6733	9357	5949	6921	5717	6987	7286.61	8180	6394	0.782	-0.355	0.0314854	0.235826	0.026	0.0331
ENSMUSG00000021798	33153	58835	51482	45929	46964	94809	56600	67151	38029	56691	54482	50231	53054	64319	64755	67300	56107.6	49858	62357	1.251	0.323	0.141757	0.474429	0.0462	0.0614
ENSMUSG00000021806	3135	3867	4723	3674	3130	4124	2665	3331	3596	3726	4998	4018	3536	2798	3049	3338	3632.44	4084	3180	0.778	-0.361	0.0267248	0.219923	0.0252	0.0307
ENSMUSG00000021814	2647	2398	1639	2161	1937	3255	1765	1471	3036	2311	1735	2363	2188	2208	2019	1474	2166.85	2361	1972	0.836	-0.259	0.172554	0.514916	0.0342	0.0312
ENSMUSG00000021815	249	226	150	245	243	428	429	345	286	218	159	268	275	290	491	346	291.44	233	350	1.506	0.591	0.0257596	0.216308	0.0633	0.0656
ENSMUSG00000021816	4853	6632	5539	6111	6246	12204	6187	6895	5567	6390	5862	6683	7056	8279	7078	6910	6728.27	6126	7331	1.197	0.259	0.0961813	0.402524	0.0231	0.0326
ENSMUSG00000021819	4280	4125	3058	2959	3216	4647	2568	2628	4909	3975	3236	3236	3633	3153	2938	2634	3464.24	3839	3090	0.805	-0.313	0.0767522	0.364463	0.0298	0.0306
ENSMUSG00000021835	867	589	504	479	488	553	439	386	995	568	533	524	551	375	502	387	554.35	655	454	0.693	-0.53	0.0263108	0.218268	0.0524	0.0428
ENSMUSG00000021838	2546	2999	2873	2191	1589	3441	1789	2422	2920	2890	3040	2396	1795	2334	2047	2427	2481.3	2812	2151	0.765	-0.386	0.0144249	0.164037	0.0235	0.0309
ENSMUSG00000021843	12899	15600	11870	15105	10863	18667	10448	12277	14796	15031	12562	16520	12272	12664	11953	12304	13512.8	14727	12298	0.835	-0.26	0.119478	0.443903	0.0267	0.0389
ENSMUSG00000021846	1355	1027	709	956	787	1184	426	412	1554	990	750	1046	889	803	487	413	866.54	1085	648	0.598	-0.742	0.00511359	0.0954869	0.0656	0.0359
ENSMUSG00000021866	2570	1879	1143	1367	1057	2293	799	967	2948	1811	1210	1495	1194	1556	914	969	1512.01	1866	1158	0.621	-0.687	0.00579606	0.102312	0.0583	0.0324
ENSMUSG00000021868	2030	2657	2303	2218	1980	4352	2643	3562	2329	2560	2437	2426	2237	2952	3024	3570	2691.82	2438	2946	1.208	0.273	0.0942134	0.399025	0.0252	0.0308
ENSMUSG00000021876	2525	1535	1614	1701	1913	2275	897	1244	2896	1479	1708	1860	2161	1543	1026	1247	1740.16	1986	1494	0.753	-0.41	0.0866321	0.386787	0.0543	0.0319
ENSMUSG00000021891	850	1005	727	782	688	1091	645	772	975	968	769	855	777	740	738	774	824.63	892	757	0.849	-0.236	0.159965	0.498534	0.0259	0.0364
ENSMUSG00000021901	2987	2907	2228	2606	2083	3809	1894	2320	3426	2801	2358	2850	2353	2584	2167	2325	2608.06	2859	2357	0.825	-0.278	0.0774174	0.366023	0.0234	0.0309
ENSMUSG00000021902	571	412	337	416	382	576	267	335	655	397	357	455	432	391	305	336	415.88	466	366	0.786	-0.347	0.129335	0.457088	0.0478	0.0508
ENSMUSG00000021905	1146	1570	1424	1071	1416	2321	1622	2225	1315	1513	1507	1171	1600	1575	1856	2230	1595.68	1376	1815	1.318	0.399	0.0175762	0.181279	0.0263	0.0322
ENSMUSG00000021910	16416	14205	10803	13920	11611	16855	8967	8895	18830	13687	11433	15224	13117	11435	10259	8915	12862.4	14794	10932	0.739	-0.436	0.0268739	0.220484	0.0371	0.0383
ENSMUSG00000021913	480	653	386	441	369	751	369	369	551	629	408	482	417	509	422	370	473.61	518	430	0.831	-0.268	0.184652	0.529415	0.037	0.0467
ENSMUSG00000021928	196	233	223	204	251	500	322	242	225	225	236	223	284	339	368	243	267.76	227	308	1.358	0.442	0.0556538	0.314877	0.0471	0.0698
ENSMUSG00000021943	339	232	270	281	251	323	139	244	389	224	286	307	284	219	159	245	263.96	302	227	0.752	-0.41	0.116251	0.437714	0.0615	0.0705
ENSMUSG00000021948	1353	835	712	768	754	975	601	583	1552	805	753	840	852	661	688	584	841.89	988	696	0.705	-0.504	0.0312378	0.235553	0.0511	0.0362
ENSMUSG00000021951	274	354	426	349	472	764	487	548	314	341	451	382	533	518	557	549	455.73	372	539	1.45	0.536	0.00516169	0.0955754	0.0328	0.0478
ENSMUSG00000021952	167	284	216	324	306	594	230	313	192	274	229	354	346	403	263	314	296.7	262	332	1.266	0.34	0.170506	0.511551	0.0556	0.0647
ENSMUSG00000021958	174	219	218	188	237	318	278	258	200	211	231	206	268	216	318	259	238.38	212	265	1.249	0.321	0.178005	0.520703	0.0502	0.0758
ENSMUSG00000021967	553	591	572	443	589	907	710	928	634	569	605	484	665	615	812	930	664.58	573	756	1.317	0.398	0.0397859	0.264818	0.0343	0.0393
ENSMUSG00000021973	2837	3168	2870	2674	2055	3345	2111	2560	3254	3053	3037	2924	2321	2269	2415	2566	2730.01	3067	2393	0.78	-0.358	0.0120569	0.149049	0.0191	0.0308
ENSMUSG00000021983	55	89	75	53	112	208	73	162	63	86	79	58	127	141	84	162	99.96	72	128	1.794	0.843	0.00919443	0.130522	0.0889	0.1172
ENSMUSG00000021993	1034	1330	1244	1000	1207	2662	1124	1545	1186	1282	1316	1094	1364	1806	1286	1548	1360.2	1220	1501	1.231	0.3	0.0683342	0.345116	0.0253	0.0328
ENSMUSG00000022010	9739	9477	8579	10833	8557	13595	6705	7223	11171	9132	9079	11848	9667	9223	7671	7239	9378.66	10308	8450	0.82	-0.287	0.0984396	0.407011	0.0288	0.0351
ENSMUSG00000022012	239	147	181	263	109	158	98	78	274	142	192	288	123	107	112	78	164.45	224	105	0.47	-1.088	0.000438304	0.0247127	0.0834	0.0961
ENSMUSG00000022013	777	1552	1514	1133	1350	2361	1776	2288	891	1495	1602	1239	1525	1602	2032	2293	1584.98	1307	1863	1.425	0.511	0.0109199	0.141749	0.0378	0.0322
ENSMUSG00000022032	1368	1312	1288	1424	1257	1796	616	825	1569	1264	1363	1557	1420	1218	705	827	1240.48	1438	1042	0.725	-0.464	0.0294775	0.229193	0.0426	0.0333
ENSMUSG00000022035	547	874	907	718	810	1643	1375	1588	627	842	960	785	915	1115	1573	1592	1051.12	804	1299	1.615	0.692	0.00109982	0.0430652	0.0417	0.0343
ENSMUSG00000022037	645	509	432	325	285	551	411	409	740	490	457	355	322	374	470	410	452.35	510	394	0.771	-0.374	0.111032	0.430881	0.0506	0.0481
ENSMUSG00000022040	2018	2005	1233	2509	2941	5973	2481	1447	2315	1932	1305	2744	3322	4052	2838	1450	2494.84	2074	2916	1.406	0.492	0.0670348	0.341095	0.0685	0.0309
ENSMUSG00000022043	8945	11399	11988	9534	5688	13486	7788	11529	10261	10984	12687	10427	6426	9149	8910	11555	10049.6	11090	9010	0.812	-0.3	0.114291	0.435139	0.0344	0.0357
ENSMUSG00000022051	4634	5426	3566	5172	4335	6336	3325	3622	5316	5228	3774	5656	4897	4298	3804	3630	4575.46	4994	4157	0.833	-0.264	0.130565	0.458442	0.0291	0.031
ENSMUSG00000022053	587	702	790	759	528	897	485	525	673	676	836	830	596	609	555	526	662.74	754	572	0.758	-0.399	0.0245652	0.21149	0.0287	0.0394
ENSMUSG00000022074	117	324	211	179	261	321	264	301	134	312	223	196	295	218	302	302	247.72	216	279	1.287	0.364	0.189857	0.535758	0.0696	0.0738
ENSMUSG00000022094	554	534	699	588	831	1175	592	697	635	515	740	643	939	797	677	699	705.57	633	778	1.229	0.297	0.115794	0.436815	0.0328	0.0384
ENSMUSG00000022095	1097	1322	1411	1180	1411	2787	1639	1659	1258	1274	1493	1291	1594	1891	1875	1663	1542.3	1329	1756	1.321	0.402	0.00831797	0.123143	0.0215	0.0323
ENSMUSG00000022096	486	632	1729	641	969	2666	1326	2685	557	609	1830	701	1095	1809	1517	2691	1351.07	924	1778	1.923	0.944	0.00555835	0.0996548	0.1086	0.0329
ENSMUSG00000022098	3442	3370	4035	2892	3375	4006	2509	2823	3948	3247	4270	3163	3813	2718	2870	2829	3357.32	3657	3058	0.836	-0.259	0.127871	0.45435	0.0274	0.0306
ENSMUSG00000022100	2571	2611	2159	2653	1790	3403	1768	2066	2949	2516	2285	2901	2022	2309	2023	2071	2384.42	2663	2106	0.791	-0.338	0.0263307	0.218268	0.0218	0.031
ENSMUSG00000022103	324	304	366	301	258	362	227	268	372	293	387	329	291	246	260	269	305.8	345	266	0.771	-0.375	0.0786592	0.368108	0.0402	0.0633
ENSMUSG00000022106	1799	1795	1556	2005	1481	2531	1434	1468	2064	1730	1647	2193	1673	1717	1641	1471	1766.83	1908	1626	0.852	-0.231	0.139882	0.472193	0.0229	0.0318
ENSMUSG00000022111	831	1274	1081	940	996	1626	1342	1635	953	1228	1144	1028	1125	1103	1535	1639	1219.38	1088	1350	1.24	0.311	0.0889395	0.389203	0.0312	0.0334
ENSMUSG00000022177	717	525	420	412	272	481	352	403	822	506	444	451	307	326	403	404	457.95	556	360	0.648	-0.626	0.00683168	0.110591	0.0489	0.0477
ENSMUSG00000022186	770	2028	3419	1556	2612	5388	3422	5433	883	1954	3618	1702	2951	3655	3915	5445	3015.42	2039	3992	1.957	0.969	0.00177944	0.0562448	0.0903	0.0307
ENSMUSG00000022193	2519	2963	2700	2276	2428	4494	2918	4200	2889	2855	2857	2489	2743	3049	3338	4209	3053.8	2772	3335	1.203	0.266	0.105317	0.420634	0.0256	0.0307
ENSMUSG00000022199	514	474	432	371	306	400	274	319	590	457	457	406	346	271	313	320	394.93	478	312	0.654	-0.612	0.0029062	0.0728685	0.0376	0.0526
ENSMUSG00000022203	456	395	484	361	241	401	228	357	523	381	512	395	272	272	261	358	371.7	453	291	0.643	-0.638	0.00308035	0.0739253	0.0415	0.0549
ENSMUSG00000022206	1032	1153	717	1225	598	737	573	723	1184	1111	759	1340	676	500	656	725	868.62	1098	639	0.581	-0.783	0.000140831	0.0129208	0.0389	0.0359
ENSMUSG00000022210	949	1307	975	1153	1330	2667	1356	1216	1089	1259	1032	1261	1502	1809	1551	1219	1340.32	1160	1520	1.311	0.391	0.0208577	0.19596	0.0266	0.0329
ENSMUSG00000022211	389	200	140	228	184	253	126	114	446	193	148	249	208	172	144	114	209.29	259	160	0.616	-0.699	0.0392813	0.263227	0.1044	0.0829
ENSMUSG00000022215	3565	4772	4667	3537	3773	8265	5260	7510	4089	4598	4939	3868	4262	5607	6018	7527	5113.56	4374	5854	1.338	0.42	0.0227523	0.204208	0.0324	0.0313
ENSMUSG00000022217	943	1220	894	888	1087	1807	1184	1244	1082	1176	946	971	1228	1226	1355	1247	1153.71	1044	1264	1.211	0.276	0.0867149	0.386871	0.024	0.0337
ENSMUSG00000022223	1840	2578	2401	2232	2181	4183	2634	3022	2111	2484	2541	2441	2464	2838	3013	3029	2615.06	2394	2836	1.184	0.244	0.101889	0.414322	0.021	0.0308
ENSMUSG00000022225	321	201	359	315	136	176	61	156	368	194	380	345	154	119	70	156	223.19	322	125	0.389	-1.364	1.26803e-05	0.00244762	0.0855	0.0795
ENSMUSG00000022228	1377	1808	1679	1897	2365	3070	1758	1993	1580	1742	1777	2075	2672	2083	2011	1997	1992.03	1794	2191	1.221	0.289	0.0755153	0.361239	0.0248	0.0315
ENSMUSG00000022231	939	715	1035	1044	705	1120	571	772	1077	689	1095	1142	796	760	653	774	873.3	1001	746	0.746	-0.424	0.0277836	0.223577	0.0343	0.0358
ENSMUSG00000022241	1585	2284	2047	1776	1958	3764	2311	2342	1818	2201	2166	1942	2212	2554	2644	2347	2235.51	2032	2439	1.2	0.263	0.0792026	0.36972	0.0212	0.0312
ENSMUSG00000022244	581	904	930	724	742	1438	906	1195	666	871	984	792	838	976	1037	1198	920.18	828	1012	1.221	0.289	0.119238	0.443392	0.0318	0.0353
ENSMUSG00000022253	2292	2724	1995	3130	1976	4149	1270	1251	2629	2625	2111	3423	2232	2815	1453	1254	2317.74	2697	1938	0.719	-0.476	0.04169	0.270282	0.0518	0.0311
ENSMUSG00000022270	15194	18308	12565	17242	13421	22981	10585	9489	17429	17641	13297	18857	15161	15590	12110	9510	14949.5	16806	13093	0.779	-0.36	0.0728194	0.354625	0.0386	0.0402
ENSMUSG00000022272	3001	4053	3849	3570	4304	8414	4791	4509	3442	3905	4073	3904	4862	5708	5481	4519	4486.98	3831	5142	1.342	0.425	0.00636747	0.107795	0.023	0.0309
ENSMUSG00000022292	332	643	784	655	702	1486	663	847	381	620	830	716	793	1008	759	849	744.37	637	852	1.339	0.421	0.0606331	0.327825	0.0468	0.0377
ENSMUSG00000022297	546	808	731	801	1153	1373	878	826	626	779	774	876	1303	931	1004	828	890.1	764	1016	1.33	0.412	0.0308564	0.234467	0.0337	0.0357
ENSMUSG00000022299	180	277	249	255	357	485	254	301	206	267	264	279	403	329	291	302	292.54	254	331	1.303	0.382	0.089247	0.389682	0.0449	0.0654
ENSMUSG00000022305	298	403	444	341	255	456	285	371	342	388	470	373	288	309	326	372	358.53	393	324	0.823	-0.28	0.17973	0.522969	0.0391	0.0563
ENSMUSG00000022306	72	96	91	83	67	99	60	48	83	93	96	91	76	67	69	48	77.72	91	65	0.716	-0.481	0.120527	0.444182	0.0788	0.1224
ENSMUSG00000022312	8240	6973	5020	5822	5328	8279	4773	5473	9452	6719	5313	6367	6019	5617	5461	5485	6303.99	6963	5646	0.811	-0.303	0.0973189	0.404262	0.0318	0.0322
ENSMUSG00000022313	223	269	249	223	276	436	314	361	256	259	264	244	312	296	359	362	293.88	256	332	1.298	0.377	0.0758961	0.362333	0.0396	0.0652
ENSMUSG00000022314	6446	7141	5958	5991	4872	8261	4943	5595	7394	6881	6305	6552	5504	5604	5655	5607	6187.86	6783	5592	0.825	-0.278	0.0619897	0.330801	0.0212	0.0321
ENSMUSG00000022323	183	243	307	223	306	579	345	485	210	234	325	244	346	393	395	486	329.01	253	405	1.598	0.677	0.00266661	0.0689284	0.0451	0.06
ENSMUSG00000022324	1720	1260	1613	1421	973	1229	785	1186	1973	1214	1707	1554	1099	834	898	1189	1308.48	1612	1005	0.623	-0.682	0.000310626	0.020511	0.0333	0.033
ENSMUSG00000022325	139	243	297	207	286	424	307	322	159	234	314	226	323	288	351	323	277.37	233	321	1.373	0.458	0.0634569	0.334164	0.0544	0.068
ENSMUSG00000022330	349	122	219	177	91	134	62	77	400	118	232	194	103	91	71	77	160.63	236	86	0.363	-1.461	4.63796e-05	0.00626673	0.1118	0.0973
ENSMUSG00000022332	124	489	736	409	682	1121	674	809	142	471	779	447	770	760	771	811	619.06	460	778	1.691	0.758	0.0223602	0.20203	0.103	0.0405
ENSMUSG00000022350	1469	1651	1520	1618	1222	2351	1081	1377	1685	1591	1609	1770	1380	1595	1237	1380	1530.78	1664	1398	0.841	-0.25	0.0999824	0.410055	0.0215	0.0324
ENSMUSG00000022354	9916	13951	11222	10528	12872	23561	15053	16830	11374	13443	11876	11514	14541	15984	17222	16867	14102.7	12052	16154	1.34	0.423	0.0114431	0.14522	0.0267	0.0394
ENSMUSG00000022357	6299	3090	1959	4513	2197	2159	450	532	7225	2977	2073	4936	2482	1465	515	533	2775.79	4303	1249	0.29	-1.785	5.83061e-05	0.00747072	0.1781	0.0308
ENSMUSG00000022358	30263	11890	8846	21770	13693	16701	3610	4628	34714	11457	9362	23809	15469	11330	4130	4638	14363.5	19836	8892	0.448	-1.157	0.00597169	0.104053	0.1659	0.0397
ENSMUSG00000022364	354	466	538	590	667	893	511	572	406	449	569	645	753	606	585	573	573.36	517	629	1.216	0.282	0.16183	0.501402	0.0372	0.0421
ENSMUSG00000022370	1157	1662	1751	1289	1494	2756	2185	2738	1327	1601	1853	1410	1688	1870	2500	2744	1874.09	1548	2200	1.421	0.507	0.00649753	0.108631	0.0326	0.0317
ENSMUSG00000022371	1840	1700	3491	1631	1263	1809	1038	2004	2111	1638	3694	1784	1427	1227	1188	2008	1884.61	2307	1462	0.634	-0.657	0.0076109	0.117002	0.0573	0.0316
ENSMUSG00000022372	25	23	36	27	25	32	7	16	29	22	38	30	28	22	8	16	24.06	30	18	0.631	-0.664	0.0859886	0.384607	0.1013	0.1096
ENSMUSG00000022377	1615	1736	2095	1880	1479	2008	1311	1587	1853	1673	2217	2056	1671	1362	1500	1591	1740.23	1950	1531	0.785	-0.349	0.0257378	0.216308	0.0229	0.0319
ENSMUSG00000022383	422	412	471	524	360	806	254	347	484	397	498	573	407	547	291	348	443.05	488	398	0.817	-0.291	0.195112	0.543061	0.0463	0.0487
ENSMUSG00000022385	59	260	244	66	34	50	73	178	68	251	258	72	38	34	84	178	122.86	162	84	0.515	-0.958	0.0761432	0.362401	0.2674	0.11
ENSMUSG00000022387	2683	2786	1986	2249	1984	3337	1785	1982	3078	2684	2102	2460	2241	2264	2042	1986	2357.14	2581	2133	0.827	-0.274	0.0849202	0.382823	0.0239	0.031
ENSMUSG00000022391	1015	1258	1619	997	997	2163	1557	1973	1164	1212	1713	1090	1126	1467	1781	1977	1441.57	1295	1588	1.226	0.294	0.146264	0.48037	0.0386	0.0326
ENSMUSG00000022401	531	544	604	614	425	908	356	516	609	524	639	672	480	616	407	517	558.07	611	505	0.828	-0.272	0.15716	0.494468	0.0337	0.0426
ENSMUSG00000022403	7135	7463	6330	8024	5942	9971	5923	5686	8184	7191	6699	8776	6713	6764	6776	5699	7100.22	7712	6488	0.841	-0.249	0.117283	0.43964	0.0242	0.0329
ENSMUSG00000022404	1484	1921	2307	2019	1650	2243	1426	1900	1702	1851	2441	2208	1864	1522	1631	1904	1890.51	2050	1730	0.844	-0.245	0.140969	0.473691	0.0261	0.0316
ENSMUSG00000022408	41	30	34	33	25	50	13	21	47	29	36	36	28	34	15	21	30.76	37	24	0.674	-0.569	0.111899	0.432103	0.0902	0.1148
ENSMUSG00000022415	318	410	294	317	341	789	413	447	365	395	311	347	385	535	473	448	407.33	354	460	1.3	0.378	0.0576337	0.320948	0.0355	0.0515
ENSMUSG00000022421	173	200	244	130	116	183	97	184	198	193	258	142	131	124	111	184	167.77	198	138	0.696	-0.523	0.0745605	0.358638	0.0763	0.0949
ENSMUSG00000022427	2586	3320	3121	2490	2600	4698	3666	4402	2966	3199	3303	2723	2937	3187	4194	4412	3365.22	3048	3682	1.208	0.273	0.108851	0.426736	0.0275	0.0306
ENSMUSG00000022436	673	474	556	444	229	402	342	583	772	457	588	486	259	273	391	584	476.21	576	377	0.654	-0.612	0.0216517	0.198648	0.0655	0.0466
ENSMUSG00000022438	4513	4760	4324	3834	2734	5589	3158	3570	5177	4587	4576	4193	3089	3792	3613	3578	4075.43	4633	3518	0.759	-0.397	0.00972111	0.132799	0.0223	0.0308
ENSMUSG00000022441	681	627	422	570	327	650	381	493	781	604	447	623	369	441	436	494	524.46	614	435	0.709	-0.496	0.0160374	0.173103	0.0385	0.044
ENSMUSG00000022442	418	284	288	297	216	420	231	250	479	274	305	325	244	285	264	251	303.31	346	261	0.756	-0.404	0.0853519	0.38349	0.0493	0.0637
ENSMUSG00000022450	5699	6696	5119	5280	6220	9955	7265	8131	6537	6452	5417	5775	7027	6754	8312	8149	6802.74	6045	7560	1.251	0.323	0.0426651	0.273779	0.0241	0.0326
ENSMUSG00000022452	2086	2904	2761	2157	2553	4107	3306	4145	2393	2798	2922	2359	2884	2786	3782	4154	3009.84	2618	3402	1.299	0.377	0.0275318	0.223121	0.0278	0.0307
ENSMUSG00000022453	775	591	606	671	565	837	423	544	889	569	641	734	638	568	484	545	633.61	708	559	0.789	-0.341	0.0797331	0.370915	0.0348	0.0401
ENSMUSG00000022454	171	72	62	130	62	55	9	41	196	69	66	142	70	37	10	41	79.01	118	40	0.336	-1.572	0.00138876	0.0498082	0.2077	0.1222
ENSMUSG00000022456	101	63	63	87	65	81	17	30	116	61	67	95	73	55	19	30	64.53	85	44	0.528	-0.92	0.0255756	0.215616	0.1448	0.1236
ENSMUSG00000022463	1105	928	1168	909	721	1356	765	1073	1268	894	1236	994	814	920	875	1075	1009.62	1098	921	0.839	-0.253	0.164076	0.504748	0.0306	0.0346
ENSMUSG00000022469	1064	1406	998	1019	1599	2160	1125	1089	1220	1355	1056	1114	1806	1465	1287	1091	1299.51	1186	1412	1.19	0.251	0.168475	0.509564	0.0312	0.0331
ENSMUSG00000022476	204	263	248	190	243	424	316	272	234	253	262	208	275	288	362	273	269.24	239	300	1.248	0.32	0.159331	0.496914	0.0457	0.0695
ENSMUSG00000022479	7	64	92	35	68	147	111	187	8	62	97	38	77	100	127	187	87.04	51	123	2.382	1.252	0.0141706	0.162263	0.2309	0.1205
ENSMUSG00000022488	142	134	187	134	102	187	76	118	163	129	198	147	115	127	87	118	135.47	159	112	0.705	-0.505	0.0831174	0.37831	0.0738	0.1057
ENSMUSG00000022490	5220	1791	740	1552	1277	2034	1496	1214	5988	1726	783	1697	1443	1380	1712	1217	1993.08	2548	1438	0.564	-0.826	0.0428685	0.273979	0.1571	0.0315
ENSMUSG00000022500	962	1174	1115	941	976	1454	794	798	1103	1131	1180	1029	1103	986	908	800	1030.12	1111	949	0.854	-0.227	0.179715	0.522969	0.0265	0.0344
ENSMUSG00000022503	198	247	379	239	254	381	357	478	227	238	401	261	287	258	408	479	320.06	282	358	1.269	0.344	0.195823	0.543134	0.0647	0.0612
ENSMUSG00000022508	1473	2380	1447	1989	2538	6894	1949	2913	1690	2293	1531	2175	2867	4677	2230	2919	2547.86	1922	3173	1.651	0.723	0.000794358	0.0356378	0.0438	0.0309
ENSMUSG00000022512	564	664	403	657	469	585	203	284	647	640	426	719	530	397	232	285	484.42	608	361	0.594	-0.752	0.00345203	0.0778844	0.0607	0.0461
ENSMUSG00000022517	3530	3343	3055	3005	2141	4291	2077	2704	4049	3221	3233	3286	2419	2911	2376	2710	3025.72	3447	2604	0.756	-0.404	0.00874048	0.126741	0.0224	0.0307
ENSMUSG00000022525	258	469	459	291	380	907	667	899	296	452	486	318	429	615	763	901	532.57	388	677	1.744	0.803	0.00113707	0.0440111	0.0557	0.0437
ENSMUSG00000022526	762	915	803	986	650	1318	711	662	874	882	850	1078	734	894	813	663	848.65	921	776	0.843	-0.246	0.164915	0.506118	0.0288	0.0361
ENSMUSG00000022528	498	918	793	793	889	1330	1083	1036	571	885	839	867	1004	902	1239	1038	918.27	790	1046	1.322	0.403	0.0336243	0.24345	0.0333	0.0354
ENSMUSG00000022536	3866	4030	3327	3422	3159	5207	2607	3020	4435	3883	3521	3743	3569	3532	2983	3027	3586.44	3896	3278	0.842	-0.249	0.105791	0.421347	0.0224	0.0306
ENSMUSG00000022537	555	752	720	704	992	1256	767	769	637	725	762	770	1121	852	878	771	814.26	724	906	1.251	0.323	0.0718225	0.352513	0.0296	0.0366
ENSMUSG00000022538	1738	1839	944	1250	1218	1581	1024	1000	1994	1772	999	1367	1376	1073	1172	1002	1344.24	1533	1156	0.754	-0.408	0.0488014	0.292474	0.0403	0.0329
ENSMUSG00000022548	2517	877	250	947	1106	1650	320	201	2887	845	265	1036	1249	1119	366	201	996.11	1258	734	0.584	-0.777	0.166252	0.507555	0.298	0.0347
ENSMUSG00000022551	11862	16286	17008	12392	14047	26853	16071	25585	13607	15692	17999	13553	15868	18217	18386	25642	17370.6	15213	19528	1.284	0.36	0.0690825	0.346648	0.0376	0.0421
ENSMUSG00000022553	4925	4441	2447	3347	2643	4951	2222	2191	5649	4279	2590	3660	2986	3359	2542	2196	3407.64	4044	2771	0.685	-0.546	0.0118208	0.147641	0.0446	0.0306
ENSMUSG00000022554	124	196	143	111	130	269	236	194	142	189	151	121	147	182	270	194	174.7	151	198	1.312	0.392	0.174169	0.516191	0.074	0.0927
ENSMUSG00000022562	2763	2984	1673	2509	2095	4097	1598	1564	3169	2875	1770	2744	2367	2779	1828	1567	2387.62	2640	2135	0.809	-0.305	0.147087	0.48141	0.0421	0.031
ENSMUSG00000022565	37296	44314	34700	33695	22203	51687	28500	33284	42781	42699	36722	36851	25082	35065	32606	33358	35645.6	39763	31528	0.793	-0.335	0.0961473	0.402524	0.0388	0.0534
ENSMUSG00000022568	2082	1787	1532	1544	1300	2139	1273	1425	2388	1722	1621	1689	1469	1451	1456	1428	1653.03	1855	1451	0.782	-0.354	0.0301974	0.231234	0.025	0.0321
ENSMUSG00000022587	2481	3280	3606	3169	4455	6265	3190	3529	2846	3160	3816	3466	5033	4250	3650	3537	3719.71	3322	4118	1.239	0.31	0.0662291	0.33909	0.027	0.0307
ENSMUSG00000022601	474	643	577	682	771	1153	620	680	544	620	611	746	871	782	709	682	695.48	630	761	1.208	0.273	0.132704	0.460944	0.0301	0.0386
ENSMUSG00000022610	3170	4747	2488	2675	4082	6370	4639	4664	3636	4574	2633	2926	4611	4321	5307	4674	4085.41	3442	4728	1.374	0.458	0.0130919	0.156797	0.0323	0.0308
ENSMUSG00000022623	2419	3615	2673	2730	3776	5170	3103	2790	2775	3483	2829	2986	4266	3507	3550	2796	3273.97	3018	3530	1.169	0.226	0.174784	0.516863	0.0262	0.0306
ENSMUSG00000022629	486	863	883	760	733	1228	947	1096	557	832	934	831	828	833	1083	1098	874.71	788	960	1.217	0.284	0.152582	0.488177	0.0366	0.0358
ENSMUSG00000022635	2014	3574	3154	2612	3166	4618	4268	4850	2310	3444	3338	2857	3577	3133	4883	4861	3550.19	2987	4114	1.377	0.461	0.0152831	0.169391	0.0343	0.0306
ENSMUSG00000022636	140	113	116	102	107	93	63	65	161	109	123	112	121	63	72	65	103.12	126	80	0.636	-0.653	0.0456344	0.283447	0.0916	0.1165
ENSMUSG00000022637	2574	2483	1506	2673	1837	2498	1200	1103	2953	2393	1594	2923	2075	1695	1373	1105	2013.8	2466	1562	0.634	-0.658	0.00312521	0.0743201	0.0468	0.0314
ENSMUSG00000022656	950	1128	1505	1240	925	1431	942	1107	1090	1087	1593	1356	1045	971	1078	1109	1166.05	1282	1051	0.82	-0.287	0.101037	0.412961	0.0284	0.0336
ENSMUSG00000022658	7	33	54	22	41	60	54	71	8	32	57	24	46	41	62	71	42.62	30	55	1.805	0.852	0.0568559	0.318814	0.1653	0.1206
ENSMUSG00000022661	1421	3231	2777	2433	3455	4547	3178	2556	1630	3113	2939	2661	3903	3085	3636	2562	2941.03	2586	3296	1.274	0.35	0.0868595	0.386871	0.0397	0.0307
ENSMUSG00000022665	2532	2935	3623	2902	2258	3436	2566	2396	2904	2828	3834	3174	2551	2331	2936	2401	2869.9	3185	2555	0.802	-0.318	0.0456674	0.283447	0.024	0.0307
ENSMUSG00000022672	356	380	482	435	480	733	518	568	408	366	510	476	542	497	593	569	495.22	440	550	1.25	0.322	0.0885568	0.388724	0.0322	0.0455
ENSMUSG00000022674	359	478	441	392	404	815	469	608	412	461	467	429	456	553	537	609	490.38	442	539	1.219	0.286	0.120212	0.443903	0.0304	0.0457
ENSMUSG00000022677	1522	2743	2528	2045	1921	3853	2500	3263	1746	2643	2675	2237	2170	2614	2860	3270	2526.9	2325	2728	1.173	0.231	0.199219	0.548302	0.0306	0.0309
ENSMUSG00000022680	3325	2937	2376	2794	2341	3873	1750	2081	3814	2830	2514	3056	2645	2627	2002	2086	2696.74	3054	2340	0.767	-0.384	0.0257469	0.216308	0.028	0.0308
ENSMUSG00000022684	2316	2781	3089	3216	2992	4742	3203	3946	2657	2680	3269	3517	3380	3217	3664	3955	3292.34	3031	3554	1.173	0.23	0.148751	0.483449	0.024	0.0306
ENSMUSG00000022685	766	641	558	572	597	884	414	485	879	618	591	626	674	600	474	486	618.28	678	558	0.824	-0.279	0.166465	0.507555	0.0374	0.0406
ENSMUSG00000022687	1013	549	481	483	421	542	310	389	1162	529	509	528	476	368	355	390	539.51	682	397	0.582	-0.781	0.00290729	0.0728685	0.0633	0.0434
ENSMUSG00000022696	48	66	34	45	43	35	20	17	55	64	36	49	49	24	23	17	39.51	51	28	0.547	-0.869	0.0224756	0.20259	0.1112	0.1193
ENSMUSG00000022704	528	552	564	668	842	1078	682	691	606	532	597	731	951	731	780	693	702.53	616	789	1.28	0.356	0.0551126	0.313187	0.0315	0.0385
ENSMUSG00000022708	12715	21732	19801	15701	21704	28612	26682	27909	14585	20940	20955	17172	24518	19411	30526	27971	22009.7	18413	25606	1.391	0.476	0.0210325	0.196732	0.0406	0.0456
ENSMUSG00000022723	2138	1968	1722	1942	1496	2134	1178	1534	2452	1896	1822	2124	1690	1448	1348	1537	1789.73	2074	1506	0.726	-0.462	0.00394144	0.0837124	0.024	0.0318
ENSMUSG00000022724	302	522	758	610	588	1203	845	1247	346	503	802	667	664	816	967	1250	751.95	580	924	1.594	0.673	0.0085785	0.125002	0.061	0.0375
ENSMUSG00000022742	534	796	819	609	666	1491	868	973	613	767	867	666	752	1012	993	975	830.55	728	933	1.282	0.358	0.0520173	0.302833	0.0313	0.0364
ENSMUSG00000022747	3159	3480	3461	3513	2280	4897	2688	3345	3624	3353	3663	3842	2576	3322	3075	3352	3350.88	3620	3081	0.851	-0.232	0.127315	0.453821	0.022	0.0306
ENSMUSG00000022749	1224	1550	1294	1314	1158	1953	973	1186	1404	1494	1369	1437	1308	1325	1113	1189	1329.87	1426	1234	0.865	-0.209	0.173822	0.515876	0.0218	0.0329
ENSMUSG00000022750	1200	1046	1037	1076	821	1300	689	826	1376	1008	1097	1177	927	882	788	828	1010.51	1164	856	0.736	-0.443	0.00950846	0.131998	0.0269	0.0346
ENSMUSG00000022758	920	1250	1130	976	760	1270	964	1003	1055	1204	1196	1067	859	862	1103	1005	1043.91	1130	957	0.846	-0.241	0.152084	0.487808	0.0263	0.0343
ENSMUSG00000022759	998	754	608	932	818	1155	510	361	1145	727	643	1019	924	784	583	362	773.37	884	663	0.751	-0.413	0.120656	0.44435	0.0666	0.0372
ENSMUSG00000022769	29	25	91	17	40	78	75	95	33	24	96	19	45	53	86	95	56.42	43	70	1.617	0.693	0.144195	0.477863	0.1965	0.1234
ENSMUSG00000022790	119	99	84	114	58	64	40	49	137	95	89	125	66	43	46	49	81.16	112	51	0.457	-1.13	0.000527683	0.0274915	0.0863	0.1218
ENSMUSG00000022797	1452	5921	13821	8610	6618	17445	5491	38018	1666	5705	14626	9416	7476	11835	6282	38103	11888.7	7853	15924	2.028	1.02	0.0612844	0.328715	0.2795	0.0374
ENSMUSG00000022800	5170	6878	4845	5863	4681	7664	4583	5049	5930	6627	5127	6412	5288	5199	5243	5060	5611.01	6024	5198	0.863	-0.213	0.168902	0.510035	0.0228	0.0316
ENSMUSG00000022808	1565	1930	1601	1444	1261	2275	1120	1438	1795	1860	1694	1579	1425	1543	1281	1441	1577.36	1732	1422	0.822	-0.284	0.0575455	0.320938	0.0207	0.0322
ENSMUSG00000022816	10255	14393	21116	13231	10960	15873	11405	14946	11763	13868	22347	14470	12381	10768	13048	14979	14203.2	15612	12794	0.819	-0.287	0.17446	0.516741	0.0428	0.0395
ENSMUSG00000022817	2512	1725	1275	1630	1292	2328	973	926	2881	1662	1349	1783	1460	1579	1113	928	1594.46	1919	1270	0.662	-0.595	0.00968058	0.132611	0.0498	0.0322
ENSMUSG00000022820	1091	1935	1705	1269	1798	3254	2941	3293	1251	1864	1804	1388	2031	2208	3365	3300	2151.49	1577	2726	1.728	0.789	9.29958e-05	0.010089	0.0382	0.0313
ENSMUSG00000022822	3749	4775	5391	5242	6402	10295	5011	6625	4300	4601	5705	5733	7232	6984	5733	6640	5866.07	5085	6647	1.307	0.387	0.0187566	0.187836	0.0257	0.0318
ENSMUSG00000022837	675	749	403	570	582	715	444	349	774	722	426	623	657	485	508	350	568.27	636	500	0.785	-0.349	0.135546	0.465593	0.0505	0.0422
ENSMUSG00000022840	259	285	201	187	204	291	92	100	297	275	213	205	230	197	105	100	202.79	248	158	0.641	-0.641	0.0416649	0.270282	0.0894	0.0846
ENSMUSG00000022841	3839	4125	3382	3390	2900	5140	2858	3219	4404	3975	3579	3708	3276	3487	3270	3226	3615.49	3916	3315	0.846	-0.24	0.104432	0.418829	0.0208	0.0307
ENSMUSG00000022843	900	661	385	568	472	557	347	330	1032	637	407	621	533	378	397	331	542.09	674	410	0.607	-0.719	0.00520805	0.0960389	0.0611	0.0433
ENSMUSG00000022848	2405	2539	1960	2091	1631	3227	1543	2160	2759	2446	2074	2287	1842	2189	1765	2165	2191.01	2392	1990	0.833	-0.264	0.0927248	0.395296	0.0233	0.0312
ENSMUSG00000022855	1422	1610	1473	1561	1795	2860	1578	1945	1631	1551	1559	1707	2028	1940	1805	1949	1771.4	1612	1930	1.198	0.26	0.0711334	0.351715	0.0194	0.0318
ENSMUSG00000022858	1465	2998	2633	2068	2337	3539	3124	3113	1680	2889	2786	2262	2640	2401	3574	3120	2669.04	2404	2934	1.22	0.287	0.135582	0.465609	0.035	0.0308
ENSMUSG00000022878	17	66	222	29	12	16	21	12	20	64	235	32	14	11	24	12	51.28	88	15	0.173	-2.533	6.49918e-05	0.00804978	0.3192	0.1227
ENSMUSG00000022883	299	297	532	285	230	414	198	396	343	286	563	312	260	281	227	397	333.49	376	291	0.775	-0.369	0.163652	0.504742	0.0641	0.0594
ENSMUSG00000022885	598	546	624	640	506	704	288	339	686	526	660	700	572	478	329	340	536.35	643	430	0.669	-0.581	0.00720924	0.114112	0.0427	0.0435
ENSMUSG00000022890	16392	22939	17394	16636	20461	30777	22981	25214	18803	22103	18408	18194	23114	20879	26292	25270	21632.9	19377	23889	1.233	0.302	0.0959922	0.402174	0.0315	0.0453
ENSMUSG00000022892	10893	8782	9470	9061	8453	12296	5508	6689	12495	8462	10022	9910	9549	8342	6302	6704	8973.11	10222	7724	0.756	-0.404	0.0299574	0.230759	0.0331	0.0347
ENSMUSG00000022895	4025	7355	4628	4390	5799	9862	5419	5672	4617	7087	4898	4801	6551	6690	6200	5685	5816.07	5351	6282	1.174	0.231	0.186572	0.532466	0.0293	0.0318
ENSMUSG00000022897	4802	5252	4192	4731	3118	6805	3228	4187	5508	5061	4436	5174	3522	4617	3693	4196	4525.94	5045	4007	0.794	-0.332	0.0378525	0.258588	0.0243	0.031
ENSMUSG00000022905	2360	3974	3219	3231	2919	6499	4034	4902	2707	3829	3407	3534	3298	4409	4615	4913	3838.88	3369	4309	1.279	0.355	0.0408961	0.267758	0.0286	0.0307
ENSMUSG00000022906	397	553	522	508	654	951	571	599	455	533	552	556	739	645	653	600	591.73	524	659	1.258	0.331	0.0640795	0.335572	0.0288	0.0414
ENSMUSG00000022946	1259	2020	1914	1855	1992	4213	1799	1716	1444	1946	2026	2029	2250	2858	2058	1720	2041.41	1861	2222	1.194	0.256	0.16242	0.501986	0.0317	0.0314
ENSMUSG00000022947	126	103	135	104	66	117	39	69	145	99	143	114	75	79	45	69	96.01	125	67	0.538	-0.895	0.00497931	0.0945179	0.0854	0.1184
ENSMUSG00000022951	2153	2394	2318	1943	1990	3581	2445	3458	2470	2307	2453	2125	2248	2429	2797	3466	2536.86	2339	2735	1.169	0.226	0.171553	0.513244	0.0258	0.0309
ENSMUSG00000022952	245	320	276	250	341	577	386	365	281	308	292	273	385	391	442	366	342.37	288	396	1.371	0.455	0.0241725	0.210199	0.036	0.0582
ENSMUSG00000022956	18252	25600	21237	18865	21484	36575	24329	29788	20936	24667	22475	20632	24270	24813	27834	29854	24435.1	22178	26693	1.204	0.267	0.146251	0.48037	0.0324	0.0472
ENSMUSG00000022961	20427	26967	20992	29286	31345	42148	28979	27000	23431	25984	22215	32029	35410	28593	33154	27060	28484.7	25915	31054	1.198	0.261	0.194035	0.541857	0.0387	0.0496
ENSMUSG00000022965	2090	3552	3420	2620	2525	5283	3252	4349	2397	3423	3619	2865	2852	3584	3721	4359	3352.54	3076	3629	1.18	0.238	0.184078	0.528787	0.0306	0.0306
ENSMUSG00000022967	1642	1882	1700	1689	1571	2462	1225	1356	1884	1813	1799	1847	1775	1670	1401	1359	1693.58	1836	1551	0.845	-0.243	0.114088	0.435015	0.022	0.032
ENSMUSG00000022969	986	943	584	891	729	1079	763	565	1131	909	618	974	824	732	873	566	828.36	908	749	0.824	-0.279	0.189696	0.535758	0.0421	0.0364
ENSMUSG00000022973	630	802	660	828	945	1354	787	813	723	773	698	906	1068	919	900	815	850.09	775	926	1.194	0.256	0.144525	0.478431	0.0283	0.0361
ENSMUSG00000022974	1612	2145	1873	2099	2392	3196	2275	2319	1849	2067	1982	2296	2702	2168	2603	2324	2248.87	2048	2449	1.195	0.257	0.0910077	0.392314	0.0218	0.0311
ENSMUSG00000022987	829	1044	1172	1287	1352	2552	1262	1288	951	1006	1240	1408	1527	1731	1444	1291	1324.75	1151	1498	1.302	0.381	0.0314566	0.235826	0.0292	0.033
ENSMUSG00000022994	4632	4696	3616	3476	3647	5603	2975	3259	5313	4525	3827	3802	4120	3801	3404	3266	4007.17	4367	3648	0.835	-0.259	0.11826	0.441506	0.0262	0.0307
ENSMUSG00000022999	1466	1382	690	984	1013	1287	767	610	1682	1332	730	1076	1144	873	878	611	1040.74	1205	876	0.727	-0.459	0.0619613	0.330801	0.0569	0.0344
ENSMUSG00000023000	159	103	130	142	117	128	70	85	182	99	138	155	132	87	80	85	119.85	144	96	0.669	-0.58	0.0688194	0.345857	0.0885	0.1111
ENSMUSG00000023009	859	830	862	713	554	1004	664	734	985	800	912	780	626	681	760	736	784.92	869	701	0.806	-0.311	0.0719771	0.352513	0.0274	0.037
ENSMUSG00000023018	891	1135	967	911	799	1153	780	938	1022	1094	1023	996	903	782	892	940	956.58	1034	879	0.85	-0.234	0.152985	0.488782	0.0247	0.035
ENSMUSG00000023019	7035	17217	17802	9374	9428	28431	14964	27992	8070	16590	18839	10252	10651	19288	17120	28054	16107.9	13438	18778	1.397	0.483	0.0989135	0.407972	0.0818	0.0411
ENSMUSG00000023020	2018	2857	2463	2115	2440	4692	3336	4008	2315	2753	2607	2313	2756	3183	3817	4017	2970.04	2497	3443	1.379	0.463	0.00461978	0.0913083	0.0253	0.0307
ENSMUSG00000023022	1774	1779	2156	1822	1540	2329	1360	1712	2035	1714	2282	1993	1740	1580	1556	1716	1826.85	2006	1648	0.822	-0.284	0.0631304	0.332969	0.0218	0.0317
ENSMUSG00000023027	2135	2338	1896	2175	1618	3200	1308	1538	2449	2253	2006	2379	1828	2171	1496	1541	2015.45	2272	1759	0.775	-0.368	0.0258587	0.216598	0.0257	0.0314
ENSMUSG00000023034	974	1521	1817	882	1808	6076	2081	2702	1117	1466	1923	965	2042	4122	2381	2708	2090.45	1368	2813	2.058	1.041	1.35865e-05	0.00258893	0.0533	0.0313
ENSMUSG00000023043	19	59	17	59	315	292	103	42	22	57	18	65	356	198	118	42	109.38	40	178	4.412	2.142	0.000116178	0.0119685	0.2613	0.1144
ENSMUSG00000023044	1385	1312	976	1013	1029	1371	1004	834	1589	1264	1033	1108	1162	930	1149	836	1133.84	1248	1019	0.816	-0.293	0.122713	0.446977	0.0337	0.0338
ENSMUSG00000023046	1431	806	1136	970	866	1200	601	872	1641	777	1202	1061	978	814	688	874	1004.38	1170	838	0.717	-0.481	0.0282848	0.225369	0.0449	0.0346
ENSMUSG00000023048	307	477	579	425	567	908	606	658	352	460	613	465	641	616	693	659	562.33	472	652	1.38	0.465	0.0190162	0.187918	0.0358	0.0425
ENSMUSG00000023055	9812	7251	4258	6466	5109	8138	3467	3416	11255	6987	4506	7072	5771	5521	3967	3424	6062.77	7455	4671	0.627	-0.674	0.00615421	0.105624	0.0576	0.032
ENSMUSG00000023064	82	65	121	66	63	75	46	47	94	63	128	72	71	51	53	47	72.34	89	56	0.621	-0.687	0.0448326	0.2808	0.0976	0.1231
ENSMUSG00000023067	16442	11355	3771	8345	6106	7470	3533	2402	18860	10941	3991	9127	6898	5068	4042	2407	7666.71	10730	4604	0.429	-1.221	0.000768978	0.0350555	0.1228	0.0334
ENSMUSG00000023072	439	443	456	414	369	540	295	363	504	427	483	453	417	366	338	364	418.78	467	371	0.796	-0.33	0.0817456	0.376273	0.0319	0.0505
ENSMUSG00000023074	3455	3492	2504	2757	2085	4012	1869	2174	3963	3365	2650	3015	2355	2722	2138	2179	2798.41	3248	2348	0.723	-0.467	0.00477321	0.0922969	0.0259	0.0308
ENSMUSG00000023079	891	895	613	680	570	741	537	472	1022	862	649	744	644	503	614	473	688.86	819	558	0.681	-0.554	0.00531286	0.0968897	0.0362	0.0388
ENSMUSG00000023084	16	21	22	9	27	48	25	21	18	20	23	10	31	33	29	21	23.05	18	28	1.569	0.65	0.0742553	0.357849	0.0824	0.1089
ENSMUSG00000023087	694	1316	1514	1543	2443	3281	1402	1765	796	1268	1602	1688	2760	2226	1604	1769	1714.05	1338	2090	1.561	0.643	0.00518021	0.095644	0.0497	0.0319
ENSMUSG00000023089	5357	7601	5810	5278	6711	11131	10056	9994	6145	7324	6149	5772	7581	7551	11505	10016	7755.43	6348	9163	1.443	0.53	0.00322112	0.0748486	0.0307	0.0335
ENSMUSG00000023092	56103	71876	50036	49624	44174	69215	39985	49257	64355	69257	52952	54272	49902	46956	45746	49367	54100.7	60209	47993	0.797	-0.327	0.11665	0.43854	0.0417	0.0608
ENSMUSG00000023094	142	281	247	142	281	560	328	333	163	271	261	155	317	380	375	334	282.09	212	352	1.652	0.724	0.00380282	0.0822423	0.0559	0.0671
ENSMUSG00000023118	4206	3388	2827	3280	2483	5290	2161	2558	4825	3265	2992	3587	2805	3589	2472	2564	3262.24	3667	2858	0.78	-0.359	0.0526751	0.30491	0.0327	0.0306
ENSMUSG00000023153	1903	2459	1720	1555	2745	4075	2584	3621	2183	2369	1820	1701	3101	2764	2956	3629	2565.49	2018	3112	1.542	0.625	0.000126873	0.0124733	0.0249	0.0309
ENSMUSG00000023169	645	556	534	648	500	807	365	454	740	536	565	709	565	547	418	455	566.79	638	496	0.779	-0.36	0.0645308	0.336082	0.0345	0.0423
ENSMUSG00000023186	2313	2006	1602	2009	1613	2616	1242	1272	2653	1933	1695	2197	1822	1775	1421	1275	1846.41	2120	1573	0.742	-0.43	0.017697	0.182154	0.0309	0.0317
ENSMUSG00000023224	1958	1773	1444	1930	1906	2706	793	1015	2246	1708	1528	2111	2153	1836	907	1017	1688.34	1898	1478	0.779	-0.36	0.144059	0.477722	0.0577	0.032
ENSMUSG00000023232	922	1485	1644	1194	942	2384	1523	2505	1058	1431	1740	1306	1064	1617	1742	2511	1558.57	1384	1734	1.253	0.325	0.153626	0.490092	0.0492	0.0323
ENSMUSG00000023259	143	213	170	165	230	445	226	304	164	205	180	180	260	302	259	305	231.82	182	282	1.542	0.625	0.00806578	0.121338	0.0485	0.0772
ENSMUSG00000023267	198	315	51	203	393	537	247	127	227	304	54	222	444	364	283	127	253.1	202	304	1.51	0.594	0.164181	0.504909	0.1701	0.0726
ENSMUSG00000023277	4328	4663	2193	2738	2847	5018	2779	2234	4965	4493	2321	2994	3216	3404	3179	2239	3351.46	3693	3010	0.815	-0.295	0.187418	0.533638	0.0478	0.0306
ENSMUSG00000023328	5551	4132	3210	2888	1690	3312	1821	2597	6367	3981	3397	3159	1909	2247	2083	2603	3218.32	4226	2210	0.523	-0.935	1.01502e-05	0.00206662	0.042	0.0306
ENSMUSG00000023336	1013	1725	1704	1074	1178	2140	1888	2567	1162	1662	1803	1175	1331	1452	2160	2573	1664.66	1450	1879	1.295	0.373	0.0945839	0.399153	0.047	0.032
ENSMUSG00000023348	904	735	698	705	527	823	524	413	1037	708	739	771	595	558	599	414	677.75	814	542	0.666	-0.587	0.00310995	0.0741945	0.036	0.039
ENSMUSG00000023349	45	55	78	57	25	48	19	54	52	53	83	62	28	33	22	54	48.27	62	34	0.55	-0.862	0.0167444	0.176255	0.1018	0.1221
ENSMUSG00000023353	2951	2493	1667	1984	1818	2998	1675	1587	3385	2402	1764	2170	2054	2034	1916	1591	2164.45	2430	1899	0.781	-0.356	0.0642163	0.335718	0.035	0.0312
ENSMUSG00000023393	56	82	35	51	43	39	47	35	64	79	37	56	49	26	54	35	49.99	59	41	0.688	-0.539	0.136123	0.465852	0.1046	0.1224
ENSMUSG00000023411	633	453	624	472	417	626	377	434	726	436	660	516	471	425	431	435	512.65	584	440	0.753	-0.408	0.0442242	0.278934	0.0374	0.0446
ENSMUSG00000023460	14384	11211	6371	11948	8966	15290	6988	6726	16500	10802	6742	13067	10129	10373	7995	6741	10293.6	11778	8810	0.748	-0.419	0.0809775	0.373934	0.0551	0.036
ENSMUSG00000023571	659	537	433	423	319	614	381	412	756	517	458	463	360	417	436	413	477.49	548	406	0.741	-0.432	0.0390046	0.262341	0.0397	0.0465
ENSMUSG00000023800	333	214	319	287	135	345	165	268	382	206	338	314	153	234	189	269	260.45	310	211	0.682	-0.552	0.041038	0.267991	0.0657	0.0712
ENSMUSG00000023806	298	328	324	277	224	376	228	267	342	316	343	303	253	255	261	268	292.53	326	259	0.795	-0.331	0.113288	0.43453	0.0383	0.0654
ENSMUSG00000023830	10008	9702	9954	9857	6493	11752	5459	7605	11480	9348	10534	10780	7335	7973	6246	7622	8914.72	10536	7294	0.692	-0.53	0.00101511	0.0407854	0.0248	0.0346
ENSMUSG00000023845	565	535	446	719	383	692	301	422	648	516	472	786	433	469	344	423	511.42	606	417	0.69	-0.535	0.011022	0.142269	0.0403	0.0447
ENSMUSG00000023861	3315	4735	3597	3281	4214	7108	4252	5128	3803	4562	3807	3588	4760	4822	4865	5139	4418.31	3940	4896	1.243	0.314	0.0400883	0.265234	0.0221	0.0309
ENSMUSG00000023882	30	78	72	49	79	102	91	87	34	75	76	54	89	69	104	87	73.64	60	87	1.453	0.539	0.118904	0.442609	0.1004	0.1229
ENSMUSG00000023885	2697	1370	2164	1389	959	1394	778	1340	3094	1320	2290	1519	1083	946	890	1343	1560.63	2056	1066	0.518	-0.948	7.48073e-05	0.00889488	0.0534	0.0323
ENSMUSG00000023892	573	538	399	501	459	702	338	311	657	518	422	548	519	476	387	312	479.87	536	424	0.79	-0.341	0.115674	0.436805	0.0429	0.0463
ENSMUSG00000023905	363	483	353	368	383	829	1119	1016	416	465	374	402	433	562	1280	1018	618.92	414	823	1.985	0.989	0.000442249	0.0248043	0.073	0.0406
ENSMUSG00000023913	390	944	379	557	714	1196	732	602	447	910	401	609	807	811	837	603	678.25	592	764	1.291	0.369	0.128978	0.456847	0.0551	0.039
ENSMUSG00000023915	1121	1953	2901	1635	1800	3565	2192	3108	1286	1882	3070	1788	2033	2419	2508	3115	2262.57	2006	2519	1.255	0.328	0.148011	0.482478	0.0488	0.0311
ENSMUSG00000023919	218	264	257	224	126	254	93	223	250	254	272	245	142	172	106	223	208.24	255	161	0.632	-0.661	0.015739	0.17192	0.0666	0.0831
ENSMUSG00000023939	1130	1458	1135	1028	1400	2407	1757	1640	1296	1405	1201	1124	1582	1633	2010	1644	1486.84	1256	1717	1.366	0.45	0.00450229	0.0901591	0.0233	0.0325
ENSMUSG00000023942	5108	3984	4066	3950	3237	5189	2826	3095	5859	3839	4303	4320	3657	3520	3233	3102	3979.13	4580	3378	0.738	-0.439	0.00901519	0.129212	0.0268	0.0307
ENSMUSG00000023947	44	82	154	74	98	165	136	168	50	79	163	81	111	112	156	168	115	93	137	1.461	0.547	0.136939	0.467245	0.1204	0.1126
ENSMUSG00000023951	3917	8518	10581	7557	12049	21052	12791	16396	4493	8208	11198	8265	13611	14282	14634	16432	11390.3	8041	14740	1.833	0.874	0.000135313	0.0127289	0.0496	0.037
ENSMUSG00000023959	4470	5289	5915	5318	5798	11487	5283	6925	5127	5096	6260	5816	6550	7793	6044	6940	6203.34	5575	6832	1.226	0.293	0.0659387	0.338831	0.0243	0.0321
ENSMUSG00000023961	674	985	1205	1099	1015	2237	1148	1522	773	949	1275	1202	1147	1518	1313	1525	1212.8	1050	1376	1.311	0.39	0.0402216	0.265502	0.0338	0.0334
ENSMUSG00000023963	218	203	156	178	148	176	91	155	250	196	165	195	167	119	104	155	168.93	202	136	0.678	-0.561	0.0468477	0.287462	0.07	0.0946
ENSMUSG00000023967	1340	1748	1407	1445	1507	2628	1700	1946	1537	1684	1489	1580	1702	1783	1945	1950	1708.91	1572	1845	1.173	0.23	0.11769	0.440612	0.0202	0.032
ENSMUSG00000023968	185	168	543	445	143	271	163	132	212	162	575	487	162	184	186	132	262.45	359	166	0.463	-1.111	0.00171918	0.0553077	0.1137	0.0709
ENSMUSG00000023972	772	721	753	610	433	608	399	475	886	695	797	667	489	412	456	476	609.81	761	458	0.602	-0.732	6.01176e-05	0.00757227	0.0299	0.0408
ENSMUSG00000023973	587	669	581	461	434	733	472	492	673	645	615	504	490	497	540	493	557.2	609	505	0.829	-0.271	0.133655	0.462408	0.0294	0.0427
ENSMUSG00000023991	940	653	582	569	488	770	571	523	1078	629	616	622	551	522	653	524	649.59	736	562	0.764	-0.388	0.0718187	0.352513	0.0429	0.0397
ENSMUSG00000024033	14	95	244	60	103	210	195	423	16	92	258	66	116	142	223	424	167.16	108	226	2.097	1.068	0.0635813	0.334311	0.3055	0.095
ENSMUSG00000024038	3947	5367	4584	4084	4822	7837	5873	6175	4528	5171	4851	4467	5447	5317	6719	6189	5336.05	4754	5918	1.245	0.316	0.0433022	0.275514	0.0232	0.0314
ENSMUSG00000024042	1746	1843	1810	1531	2495	4421	2397	2515	2003	1776	1915	1674	2819	2999	2742	2521	2306.15	1842	2770	1.504	0.589	7.43732e-05	0.00889488	0.0206	0.0311
ENSMUSG00000024043	507	650	747	594	465	700	473	533	582	626	791	650	525	475	541	534	590.45	662	519	0.783	-0.352	0.0519644	0.302746	0.0298	0.0415
ENSMUSG00000024044	724	489	496	526	408	462	297	332	830	471	525	575	461	313	340	333	481.09	600	362	0.602	-0.732	0.00105165	0.0417931	0.0452	0.0463
ENSMUSG00000024045	3589	4753	3579	3944	4786	6432	4800	4435	4117	4580	3788	4313	5407	4363	5492	4445	4563.02	4200	4927	1.173	0.23	0.147077	0.48141	0.024	0.031
ENSMUSG00000024048	11987	11847	7897	8605	8380	12025	7769	7588	13750	11415	8357	9411	9467	8158	8888	7605	9631.39	10733	8530	0.795	-0.332	0.0718443	0.352513	0.0324	0.0353
ENSMUSG00000024050	1861	1749	1393	1455	1326	2097	1259	1298	2135	1685	1474	1591	1498	1423	1440	1301	1568.41	1721	1416	0.822	-0.282	0.0796826	0.370912	0.0242	0.0323
ENSMUSG00000024052	1048	733	729	896	693	1039	584	700	1202	706	771	980	783	705	668	702	814.66	915	714	0.781	-0.357	0.067499	0.342519	0.0352	0.0366
ENSMUSG00000024053	650	475	863	527	314	568	259	543	746	458	913	576	355	385	296	544	534.19	673	395	0.587	-0.768	0.00178151	0.0562448	0.0554	0.0436
ENSMUSG00000024065	806	283	178	508	390	580	220	162	925	273	188	556	441	393	252	162	398.66	486	312	0.644	-0.636	0.118098	0.441472	0.1553	0.0523
ENSMUSG00000024070	2561	2189	1704	2345	1917	2582	1712	1677	2938	2109	1803	2565	2166	1752	1959	1681	2121.43	2354	1890	0.803	-0.317	0.0706716	0.350832	0.0291	0.0313
ENSMUSG00000024079	320	612	633	426	583	735	587	778	367	590	670	466	659	499	672	780	587.64	523	652	1.245	0.316	0.151797	0.487745	0.045	0.0416
ENSMUSG00000024083	5556	8208	7400	8526	4965	11293	4709	6400	6373	7909	7831	9325	5609	7661	5387	6414	7063.7	7860	6268	0.798	-0.326	0.062145	0.331143	0.0292	0.0329
ENSMUSG00000024084	1061	956	494	1132	685	892	450	266	1217	921	523	1238	774	605	515	267	757.43	975	540	0.554	-0.852	0.00481485	0.0927802	0.0851	0.0375
ENSMUSG00000024085	1068	1231	1586	1255	1059	1580	875	1237	1225	1186	1678	1373	1196	1072	1001	1240	1246.4	1366	1127	0.825	-0.277	0.106509	0.423047	0.0274	0.0333
ENSMUSG00000024087	50	53	60	46	54	40	15	29	57	51	63	50	61	27	17	29	44.57	55	34	0.603	-0.731	0.0559514	0.31608	0.116	0.1211
ENSMUSG00000024097	1068	1905	1976	1428	2103	3132	2417	2375	1225	1836	2091	1562	2376	2125	2765	2380	2044.94	1678	2412	1.436	0.522	0.00356496	0.0796782	0.0302	0.0314
ENSMUSG00000024099	11219	16901	14606	11789	13650	23095	17865	24329	12869	16285	15457	12893	15420	15668	20439	24383	16676.8	14376	18978	1.32	0.401	0.0437968	0.277215	0.0378	0.0416
ENSMUSG00000024101	1325	1209	731	933	800	1297	695	767	1520	1165	774	1020	904	880	795	769	978.28	1120	837	0.748	-0.42	0.0399884	0.265234	0.0389	0.0348
ENSMUSG00000024104	2935	2890	2543	2882	2573	4217	1772	2103	3367	2785	2691	3152	2907	2861	2027	2108	2737.12	2999	2476	0.826	-0.276	0.102298	0.414857	0.027	0.0308
ENSMUSG00000024109	59	27	43	35	24	38	22	32	68	26	46	38	27	26	25	32	35.95	44	28	0.624	-0.681	0.0608806	0.328378	0.0975	0.1176
ENSMUSG00000024112	568	417	305	369	267	371	195	236	652	402	323	404	302	252	223	237	349.08	445	254	0.569	-0.812	0.000977715	0.0399814	0.0546	0.0575
ENSMUSG00000024127	4327	5423	5708	3507	2596	5092	3120	4766	4963	5225	6041	3835	2933	3454	3570	4777	4349.76	5016	3684	0.734	-0.446	0.0187673	0.187836	0.0342	0.0309
ENSMUSG00000024132	3596	4915	3677	4562	5299	10076	5273	4888	4125	4736	3891	4989	5986	6836	6033	4899	5186.83	4435	5938	1.339	0.421	0.0108337	0.141347	0.026	0.0313
ENSMUSG00000024137	1294	1381	888	1000	1066	1291	933	918	1484	1331	940	1094	1204	876	1067	920	1114.49	1212	1017	0.839	-0.254	0.180585	0.524327	0.0336	0.0339
ENSMUSG00000024142	602	732	749	658	676	1424	792	1007	691	705	793	720	764	966	906	1009	819.15	727	911	1.254	0.326	0.0561034	0.316577	0.0267	0.0365
ENSMUSG00000024151	1113	1033	778	831	677	1292	597	644	1277	995	823	909	765	876	683	645	871.74	1001	742	0.742	-0.43	0.0237831	0.208106	0.0335	0.0359
ENSMUSG00000024164	38	61	113	70	59	80	37	21	44	59	120	77	67	54	42	21	60.35	75	46	0.618	-0.694	0.0915273	0.393398	0.1444	0.1236
ENSMUSG00000024173	452	107	87	136	46	54	28	46	518	103	92	149	52	37	32	46	128.64	216	42	0.194	-2.367	2.26625e-06	0.000835955	0.2077	0.1084
ENSMUSG00000024180	43	45	93	56	32	84	25	57	49	43	98	61	36	57	29	57	53.9	63	45	0.714	-0.485	0.195709	0.543134	0.1165	0.1231
ENSMUSG00000024181	1310	1645	1505	1356	1398	2808	1736	2230	1503	1585	1593	1483	1579	1905	1986	2235	1733.59	1541	1926	1.25	0.322	0.0390552	0.262341	0.0228	0.0319
ENSMUSG00000024182	1459	1334	1008	1047	837	1430	759	800	1674	1285	1067	1145	946	970	868	802	1094.57	1293	896	0.694	-0.528	0.00401896	0.0846728	0.0312	0.034
ENSMUSG00000024187	3984	4469	3346	5196	3014	6300	2488	2851	4570	4306	3541	5683	3405	4274	2846	2857	3935.29	4525	3346	0.74	-0.435	0.020908	0.19606	0.0337	0.0307
ENSMUSG00000024190	3180	5078	2649	2887	1932	3540	1273	2021	3648	4893	2803	3157	2183	2402	1456	2025	2820.93	3625	2016	0.556	-0.846	2.5615e-05	0.00418117	0.0379	0.0307
ENSMUSG00000024194	879	1025	969	736	958	1751	1354	1497	1008	988	1025	805	1082	1188	1549	1500	1143.23	956	1330	1.39	0.475	0.00803554	0.121251	0.0298	0.0337
ENSMUSG00000024201	2361	1786	1198	1565	1331	2292	985	1180	2708	1721	1268	1712	1504	1555	1127	1183	1597.08	1852	1342	0.725	-0.464	0.0289223	0.227807	0.0426	0.0322
ENSMUSG00000024206	525	312	535	625	296	514	230	296	602	301	566	684	334	349	263	297	424.43	538	311	0.578	-0.79	0.00129324	0.0480073	0.0548	0.0501
ENSMUSG00000024208	1347	1992	2043	1175	1710	3137	2874	3906	1545	1919	2162	1285	1932	2128	3288	3915	2271.79	1728	2816	1.629	0.704	0.00213555	0.0610907	0.0496	0.0311
ENSMUSG00000024210	1066	1451	1631	742	1117	2668	1746	3762	1223	1398	1726	811	1262	1810	1998	3770	1749.78	1290	2210	1.713	0.777	0.00640652	0.107795	0.0765	0.0319
ENSMUSG00000024220	1101	976	825	764	728	1083	814	695	1263	940	873	836	822	735	931	697	887.12	978	796	0.814	-0.297	0.115551	0.436576	0.033	0.0357
ENSMUSG00000024222	5412	860	347	1204	808	801	273	292	6208	829	367	1317	913	543	312	293	1347.73	2180	515	0.236	-2.081	0.000613193	0.0297621	0.3265	0.0329
ENSMUSG00000024228	138	210	172	193	266	436	271	268	158	202	182	211	300	296	310	269	241.08	188	294	1.558	0.639	0.00641125	0.107795	0.0481	0.0752
ENSMUSG00000024240	1926	2270	1780	2001	1949	2430	1570	1616	2209	2187	1884	2188	2202	1649	1796	1620	1966.84	2117	1817	0.858	-0.221	0.164855	0.50604	0.0239	0.0315
ENSMUSG00000024247	1055	1842	1509	1053	1151	3001	1811	2206	1210	1775	1597	1152	1300	2036	2072	2211	1669.07	1434	1905	1.329	0.41	0.0391365	0.262375	0.0372	0.032
ENSMUSG00000024259	3238	3909	3843	3883	2624	5217	2771	3979	3714	3767	4067	4247	2964	3539	3170	3988	3682	3949	3415	0.865	-0.209	0.179574	0.522959	0.023	0.0307
ENSMUSG00000024260	878	773	816	688	744	1125	483	667	1007	745	864	752	840	763	553	668	774.09	842	706	0.839	-0.253	0.185773	0.531093	0.0338	0.0372
ENSMUSG00000024268	25	25	38	20	33	50	52	30	29	24	40	22	37	34	59	30	34.45	29	40	1.391	0.476	0.188002	0.53438	0.0952	0.1169
ENSMUSG00000024269	219	252	356	251	299	440	349	443	251	243	377	275	338	298	399	444	328.1	286	370	1.291	0.368	0.112589	0.432966	0.0484	0.0601
ENSMUSG00000024283	2799	2667	2153	2487	1923	3067	1671	1965	3211	2570	2278	2720	2172	2081	1912	1969	2364.13	2695	2034	0.755	-0.406	0.00913119	0.129925	0.0228	0.031
ENSMUSG00000024286	4375	5064	4823	4625	3271	6032	3439	4851	5018	4879	5104	5058	3695	4092	3934	4862	4580.47	5015	4146	0.827	-0.275	0.0754206	0.361115	0.0226	0.031
ENSMUSG00000024290	2213	2915	2835	2779	3165	4359	3718	3396	2538	2809	3000	3039	3575	2957	4254	3404	3197.07	2846	3548	1.246	0.317	0.047051	0.287462	0.0241	0.0306
ENSMUSG00000024298	90	121	112	102	163	233	121	172	103	117	119	112	184	158	138	172	137.87	113	163	1.45	0.536	0.052295	0.303706	0.0655	0.1048
ENSMUSG00000024300	83	57	109	84	63	109	34	65	95	55	115	92	71	74	39	65	75.81	89	62	0.701	-0.513	0.142806	0.47608	0.1041	0.1226
ENSMUSG00000024309	810	1110	822	885	849	1331	1329	1401	929	1070	870	968	959	903	1520	1404	1077.89	959	1196	1.247	0.318	0.107675	0.425178	0.0366	0.0341
ENSMUSG00000024327	144	173	207	210	141	195	103	156	165	167	219	230	159	132	118	156	168.3	195	141	0.725	-0.464	0.0887975	0.389203	0.0652	0.0947
ENSMUSG00000024346	2880	4262	3470	2618	3226	5315	4550	6072	3304	4107	3672	2863	3644	3606	5206	6086	4060.85	3486	4636	1.329	0.411	0.0372031	0.257271	0.037	0.0308
ENSMUSG00000024349	110	203	242	116	216	304	214	252	126	196	256	127	244	206	245	253	206.55	176	237	1.342	0.425	0.136704	0.466875	0.0731	0.0835
ENSMUSG00000024352	166	243	153	179	125	189	107	146	190	234	162	196	141	128	122	146	165.05	196	134	0.688	-0.54	0.0428217	0.273979	0.0618	0.0957
ENSMUSG00000024357	268	503	510	377	477	838	485	616	307	485	540	412	539	569	555	617	502.97	436	570	1.306	0.386	0.0600366	0.326799	0.0382	0.0451
ENSMUSG00000024371	124	97	76	66	55	90	43	46	142	93	80	72	62	61	49	46	75.85	97	54	0.565	-0.825	0.0145961	0.165289	0.0947	0.1226
ENSMUSG00000024378	193	417	516	406	532	769	495	686	221	402	546	444	601	522	566	688	498.73	403	594	1.472	0.558	0.0214838	0.198201	0.0541	0.0453
ENSMUSG00000024382	935	913	724	763	657	1047	618	676	1073	880	766	834	742	710	707	678	798.74	888	709	0.799	-0.324	0.0624399	0.331632	0.0278	0.0368
ENSMUSG00000024384	1688	2193	1857	1977	2111	3441	2179	2330	1936	2113	1965	2162	2385	2334	2493	2335	2215.5	2044	2387	1.167	0.223	0.117974	0.441451	0.0191	0.0312
ENSMUSG00000024392	10985	9729	7057	8068	5915	11798	5647	6506	12601	9374	7468	8824	6682	8004	6461	6520	8241.74	9567	6917	0.723	-0.468	0.0105516	0.139901	0.0319	0.034
ENSMUSG00000024393	9817	10277	10245	8708	6904	15851	7135	8134	11261	9902	10842	9524	7799	10753	8163	8152	9549.59	10382	8717	0.84	-0.252	0.134335	0.463361	0.0271	0.0352
ENSMUSG00000024395	1200	1198	1039	1159	1793	2298	1163	998	1376	1154	1100	1268	2026	1559	1331	1000	1351.65	1224	1479	1.208	0.272	0.175023	0.516863	0.0379	0.0329
ENSMUSG00000024400	2723	2813	2019	2476	2136	3278	1637	1901	3123	2710	2137	2708	2413	2224	1873	1905	2386.68	2670	2104	0.788	-0.344	0.0368427	0.256124	0.0255	0.031
ENSMUSG00000024401	6	32	7	11	19	32	29	30	7	31	7	12	21	22	33	30	20.45	14	26	1.823	0.866	0.0510723	0.299888	0.1371	0.1064
ENSMUSG00000024413	1722	1591	1114	1352	1110	1919	806	942	1975	1533	1179	1479	1254	1302	922	944	1323.48	1542	1106	0.718	-0.479	0.0131719	0.157375	0.0349	0.033
ENSMUSG00000024414	1000	1170	1032	948	1048	1661	1303	1484	1147	1127	1092	1037	1184	1127	1491	1487	1211.52	1101	1322	1.201	0.264	0.110785	0.43037	0.0254	0.0334
ENSMUSG00000024420	1489	977	1103	1019	739	1263	618	813	1708	941	1167	1114	835	857	707	815	1018.08	1232	804	0.652	-0.617	0.00187299	0.0575505	0.0365	0.0345
ENSMUSG00000024426	386	425	443	353	301	455	364	364	443	410	469	386	340	309	416	365	392.14	427	358	0.837	-0.257	0.196993	0.544728	0.0355	0.0529
ENSMUSG00000024429	1153	1368	1034	1068	703	1235	1018	1077	1323	1318	1094	1168	794	838	1165	1079	1097.38	1226	969	0.79	-0.34	0.0598206	0.32652	0.0303	0.034
ENSMUSG00000024440	411	1142	1139	813	1121	1943	1063	1259	471	1100	1205	889	1266	1318	1216	1262	1091.1	916	1266	1.38	0.465	0.0472321	0.287624	0.0516	0.034
ENSMUSG00000024451	1541	2466	2187	1894	2990	4129	2638	2270	1768	2376	2314	2071	3378	2801	3018	2275	2500.2	2132	2868	1.345	0.427	0.0106326	0.140179	0.0264	0.0309
ENSMUSG00000024459	11	17	26	17	29	36	42	21	13	16	28	19	33	24	48	21	25.17	19	32	1.659	0.731	0.0602888	0.327153	0.1025	0.1105
ENSMUSG00000024477	194	270	295	413	372	705	293	416	223	260	312	452	420	478	335	417	362.15	312	412	1.325	0.406	0.0975332	0.404587	0.0548	0.0559
ENSMUSG00000024481	541	328	156	456	476	369	110	76	621	316	165	499	538	250	126	76	323.81	400	248	0.619	-0.693	0.147979	0.482478	0.2151	0.0608
ENSMUSG00000024486	683	612	359	352	467	996	1041	1228	783	590	380	385	528	676	1191	1231	720.38	534	906	1.695	0.761	0.00896168	0.128678	0.0791	0.0381
ENSMUSG00000024487	943	1146	1151	1069	1208	1774	1248	1325	1082	1104	1218	1169	1365	1203	1428	1328	1237.13	1143	1331	1.164	0.219	0.160272	0.498769	0.0225	0.0333
ENSMUSG00000024511	23	36	30	24	13	18	15	28	26	35	32	26	15	12	17	28	23.9	30	18	0.601	-0.735	0.0444985	0.279698	0.0847	0.1093
ENSMUSG00000024525	514	722	508	419	353	617	449	440	590	696	538	458	399	419	514	441	506.64	570	443	0.776	-0.365	0.0640551	0.335572	0.0353	0.0449
ENSMUSG00000024526	406	482	571	532	348	492	310	153	466	464	604	582	393	334	355	153	418.89	529	309	0.583	-0.777	0.0028521	0.0719706	0.062	0.0505
ENSMUSG00000024527	5314	6166	5318	5814	4003	8209	3993	5763	6096	5941	5628	6359	4522	5569	4568	5776	5557.32	6006	5109	0.851	-0.233	0.140711	0.473379	0.0239	0.0316
ENSMUSG00000024529	1486	1078	1750	1430	1336	1505	785	1346	1705	1039	1852	1564	1509	1021	898	1349	1367.07	1540	1194	0.776	-0.367	0.082169	0.376473	0.0419	0.0328
ENSMUSG00000024548	998	587	519	652	530	885	334	328	1145	566	549	713	599	600	382	329	610.33	743	478	0.643	-0.637	0.0167242	0.176167	0.0658	0.0408
ENSMUSG00000024558	89	59	51	70	17	41	37	27	102	57	54	77	19	28	42	27	50.73	72	29	0.403	-1.311	0.000321558	0.0207797	0.1021	0.1226
ENSMUSG00000024561	1308	1203	894	1132	993	1371	723	855	1500	1159	946	1238	1122	930	827	857	1072.45	1211	934	0.771	-0.374	0.044365	0.279252	0.0323	0.0342
ENSMUSG00000024563	630	760	726	728	555	905	486	596	723	732	768	796	627	614	556	597	676.72	755	598	0.793	-0.334	0.0474369	0.288012	0.0258	0.0391
ENSMUSG00000024589	3093	2264	2151	2517	1748	3195	1302	1432	3548	2181	2276	2753	1975	2168	1490	1435	2228.18	2690	1767	0.657	-0.606	0.00191207	0.0581166	0.0359	0.0312
ENSMUSG00000024592	227	414	550	420	450	1062	499	648	260	399	582	459	508	720	571	649	518.73	425	612	1.441	0.527	0.0247233	0.211985	0.0506	0.0443
ENSMUSG00000024593	733	848	1157	1159	727	878	457	1039	841	817	1224	1268	821	596	523	1041	891.37	1038	745	0.718	-0.477	0.0421672	0.2719	0.0517	0.0356
ENSMUSG00000024598	939	720	1325	788	461	630	605	772	1077	694	1402	862	521	427	692	774	806.12	1009	604	0.598	-0.742	0.00213274	0.0610907	0.0541	0.0367
ENSMUSG00000024614	603	961	1155	1037	1298	1832	1319	1327	692	926	1222	1134	1466	1243	1509	1330	1190.28	994	1387	1.395	0.481	0.0116391	0.146603	0.0339	0.0335
ENSMUSG00000024621	680	611	759	623	449	789	275	398	780	589	803	681	507	535	315	399	576.17	713	439	0.616	-0.698	0.000872402	0.0379287	0.0401	0.042
ENSMUSG00000024647	28	26	15	31	23	24	15	17	32	25	16	34	26	16	17	17	22.93	27	19	0.712	-0.489	0.183681	0.528466	0.0855	0.1084
ENSMUSG00000024654	1008	1305	972	885	1181	2551	1360	1195	1156	1257	1029	968	1334	1731	1556	1198	1278.57	1102	1455	1.32	0.4	0.021269	0.197947	0.0281	0.0331
ENSMUSG00000024663	597	553	675	521	420	714	464	554	685	533	714	570	474	484	531	555	568.34	626	511	0.817	-0.291	0.113541	0.434971	0.0306	0.0422
ENSMUSG00000024665	347	293	411	274	258	364	181	249	398	282	435	300	291	247	207	250	301.25	354	249	0.704	-0.507	0.0295685	0.229611	0.0486	0.064
ENSMUSG00000024668	1168	1790	1781	1669	1535	3038	1752	2187	1340	1725	1885	1825	1734	2061	2004	2192	1845.75	1694	1998	1.18	0.238	0.140796	0.473451	0.0246	0.0317
ENSMUSG00000024679	48	38	68	55	44	60	21	36	55	37	72	60	50	41	24	36	46.79	56	38	0.676	-0.566	0.105797	0.421347	0.0954	0.1218
ENSMUSG00000024683	1533	1792	1459	1381	1528	2610	1935	2180	1758	1727	1544	1510	1726	1771	2214	2185	1804.37	1635	1974	1.207	0.272	0.0846616	0.382228	0.0232	0.0318
ENSMUSG00000024687	5377	7043	5761	6276	4167	9745	4242	5865	6168	6786	6097	6864	4707	6611	4853	5878	5995.54	6479	5512	0.851	-0.233	0.155303	0.492509	0.0256	0.0319
ENSMUSG00000024713	342	255	395	353	254	342	163	290	392	246	418	386	287	232	186	291	304.77	360	249	0.691	-0.533	0.0301366	0.231234	0.0544	0.0635
ENSMUSG00000024725	711	1164	1225	991	1214	1870	1410	1580	816	1122	1296	1084	1371	1269	1613	1584	1269.26	1080	1459	1.351	0.434	0.0151828	0.169162	0.0298	0.0332
ENSMUSG00000024726	776	1471	1634	1297	1266	2772	1371	2688	890	1417	1729	1418	1430	1881	1569	2694	1628.55	1364	1894	1.388	0.473	0.0352178	0.250092	0.0477	0.0321
ENSMUSG00000024732	786	1689	1464	1191	1196	1994	1670	1856	902	1627	1549	1303	1351	1353	1911	1860	1481.94	1345	1619	1.203	0.266	0.188824	0.53503	0.0387	0.0325
ENSMUSG00000024735	14282	15877	10448	10650	8827	16997	9280	10442	16383	15298	11057	11648	9972	11531	10617	10465	12121.3	13596	10646	0.783	-0.353	0.0514447	0.301153	0.0314	0.0377
ENSMUSG00000024740	22488	18578	14145	19278	10995	21620	8822	10912	25796	17901	14969	21084	12421	14667	10093	10936	15983.3	19938	12029	0.603	-0.729	0.000410354	0.0237319	0.0404	0.041
ENSMUSG00000024747	30	34	44	23	12	66	35	139	34	33	47	25	14	45	40	139	47.07	35	60	1.71	0.774	0.135804	0.465826	0.2346	0.1219
ENSMUSG00000024773	2438	2195	1730	1997	1530	2665	1338	1625	2797	2115	1831	2184	1728	1808	1531	1629	1952.77	2232	1674	0.75	-0.414	0.0126277	0.153249	0.0259	0.0315
ENSMUSG00000024777	810	1040	1059	818	843	1786	1007	1399	929	1002	1121	895	952	1212	1152	1402	1083.09	987	1180	1.196	0.258	0.142517	0.475579	0.0287	0.0341
ENSMUSG00000024781	736	658	679	649	664	863	345	495	844	634	719	710	750	585	395	496	641.63	727	556	0.766	-0.384	0.0701846	0.349583	0.0415	0.0399
ENSMUSG00000024793	176	217	201	217	284	497	265	233	202	209	213	237	321	337	303	234	256.96	215	299	1.388	0.473	0.0423666	0.272531	0.0479	0.0718
ENSMUSG00000024797	815	815	596	639	585	853	426	542	935	785	631	699	661	579	487	543	664.98	762	568	0.745	-0.426	0.025932	0.217004	0.0334	0.0393
ENSMUSG00000024799	318	205	166	188	178	266	149	174	365	198	176	206	201	180	170	174	208.75	236	181	0.77	-0.376	0.183507	0.528352	0.0718	0.083
ENSMUSG00000024803	305	243	147	287	229	647	357	413	350	234	156	314	259	439	408	414	321.68	264	380	1.445	0.531	0.0513185	0.300887	0.0677	0.0609
ENSMUSG00000024807	1413	1389	1283	1081	925	1572	1063	1297	1621	1338	1358	1182	1045	1066	1216	1300	1265.83	1375	1157	0.841	-0.249	0.136196	0.465996	0.026	0.0332
ENSMUSG00000024816	656	677	488	451	502	703	440	462	752	652	516	493	567	477	503	463	553.12	603	502	0.832	-0.265	0.178426	0.52142	0.0353	0.0428
ENSMUSG00000024817	1752	1584	1469	1849	1395	2147	1304	1340	2010	1526	1555	2022	1576	1457	1492	1343	1622.5	1778	1467	0.825	-0.278	0.0827979	0.377724	0.0239	0.0321
ENSMUSG00000024829	1249	1560	1418	1173	1213	2109	1611	2044	1433	1503	1501	1283	1370	1431	1843	2049	1551.51	1430	1673	1.17	0.226	0.181478	0.525279	0.0269	0.0323
ENSMUSG00000024833	526	645	918	555	685	1124	749	1136	603	621	971	607	774	763	857	1139	791.89	700	883	1.26	0.333	0.114981	0.435905	0.0415	0.0369
ENSMUSG00000024843	816	654	440	568	641	676	468	359	936	630	466	621	724	459	535	360	591.37	663	520	0.783	-0.353	0.155773	0.49273	0.0576	0.0414
ENSMUSG00000024844	2233	2826	2204	1888	2085	3430	3293	3213	2561	2723	2332	2065	2355	2327	3767	3220	2668.95	2420	2917	1.205	0.269	0.139676	0.471819	0.0315	0.0308
ENSMUSG00000024846	29	41	47	31	33	112	86	65	33	40	50	34	37	76	98	65	54.15	39	69	1.767	0.822	0.0234924	0.206231	0.1056	0.1232
ENSMUSG00000024847	709	950	1000	850	902	1598	951	1317	813	915	1058	930	1019	1084	1088	1320	1028.44	929	1128	1.214	0.279	0.102282	0.414857	0.0271	0.0344
ENSMUSG00000024853	6963	6244	5106	5555	4586	8306	4722	5218	7987	6016	5404	6075	5181	5635	5402	5230	5866.23	6370	5362	0.842	-0.249	0.128205	0.45532	0.0255	0.0318
ENSMUSG00000024855	1098	1123	949	866	769	1216	588	703	1259	1082	1004	947	869	825	673	705	920.49	1073	768	0.716	-0.483	0.00603538	0.104428	0.0284	0.0353
ENSMUSG00000024873	110	87	22	44	23	23	25	10	126	84	23	48	26	16	29	10	45.2	70	20	0.284	-1.816	0.000221164	0.0171206	0.1924	0.1212
ENSMUSG00000024892	878	716	577	607	550	959	364	426	1007	690	611	664	621	651	416	427	635.85	743	529	0.713	-0.489	0.0283095	0.225369	0.0459	0.0401
ENSMUSG00000024899	522	672	635	651	905	1126	782	607	599	648	672	712	1022	764	895	608	739.94	658	822	1.25	0.322	0.0969446	0.403949	0.0346	0.0378
ENSMUSG00000024901	65	36	30	57	33	60	13	30	75	35	32	62	37	41	15	30	40.78	51	31	0.612	-0.709	0.0767365	0.364463	0.1283	0.1199
ENSMUSG00000024902	1419	1881	1664	1492	1683	2537	2058	2448	1628	1812	1761	1632	1901	1721	2355	2453	1907.9	1708	2108	1.233	0.303	0.0630508	0.332785	0.0249	0.0316
ENSMUSG00000024906	576	888	979	759	850	1698	1179	1326	661	856	1036	830	960	1152	1349	1329	1021.56	846	1198	1.416	0.502	0.00805996	0.121338	0.0332	0.0345
ENSMUSG00000024913	3150	2634	2207	2418	2074	3579	1618	1667	3613	2538	2336	2644	2343	2428	1851	1671	2428.02	2783	2073	0.745	-0.424	0.0199786	0.192196	0.0314	0.031
ENSMUSG00000024914	2998	5093	4809	3629	4135	8349	6517	8777	3439	4907	5089	3969	4671	5664	7456	8797	5499.02	4351	6647	1.528	0.611	0.00338618	0.0771914	0.0413	0.0316
ENSMUSG00000024940	4829	4437	3111	3661	3040	5091	3530	3564	5539	4275	3292	4004	3434	3454	4039	3572	3951.15	4278	3625	0.847	-0.239	0.172336	0.514652	0.0292	0.0307
ENSMUSG00000024941	3389	3334	2552	2732	2298	4182	2339	2704	3887	3213	2701	2988	2596	2837	2676	2710	2950.96	3197	2705	0.846	-0.241	0.12328	0.447997	0.0231	0.0307
ENSMUSG00000024948	1395	1963	1381	1645	2049	2745	1846	1644	1600	1891	1461	1799	2315	1862	2112	1648	1836.09	1688	1984	1.175	0.233	0.154909	0.492074	0.0251	0.0317
ENSMUSG00000024953	4182	5150	4228	4320	4909	8334	6090	6227	4797	4962	4474	4725	5546	5654	6967	6241	5420.76	4740	6102	1.287	0.364	0.0181458	0.18468	0.0226	0.0315
ENSMUSG00000024962	2608	3640	2868	2827	3142	5816	3616	3827	2992	3507	3035	3092	3549	3946	4137	3836	3511.67	3156	3867	1.225	0.293	0.0480044	0.28995	0.0207	0.0306
ENSMUSG00000024974	3759	3571	2718	3091	2396	3830	2840	2849	4312	3441	2876	3381	2707	2598	3249	2855	3177.39	3502	2852	0.814	-0.296	0.0715296	0.352501	0.0256	0.0306
ENSMUSG00000024975	1331	1815	1434	1639	1390	1783	933	1301	1527	1749	1518	1793	1570	1210	1067	1304	1467.11	1647	1288	0.782	-0.355	0.0322967	0.238875	0.0256	0.0325
ENSMUSG00000024979	11	36	73	33	39	68	23	156	13	35	77	36	44	46	26	156	54.19	40	68	1.695	0.761	0.16751	0.508622	0.2708	0.1232
ENSMUSG00000024986	65	166	184	145	176	305	256	206	75	160	195	159	199	207	293	206	186.61	147	226	1.537	0.62	0.0470332	0.287462	0.0874	0.0891
ENSMUSG00000024990	83	62	120	57	65	69	52	60	95	60	127	62	73	47	59	60	73.02	86	60	0.695	-0.524	0.135376	0.465225	0.1039	0.123
ENSMUSG00000024997	5545	7954	6452	6101	6638	13876	7884	9494	6361	7664	6828	6672	7499	9414	9020	9515	7871.55	6881	8862	1.288	0.365	0.0216977	0.198702	0.0241	0.0336
ENSMUSG00000024998	1396	1366	1675	1481	877	1379	934	1137	1601	1316	1773	1620	991	936	1069	1140	1305.53	1578	1034	0.655	-0.61	0.00019184	0.0154963	0.0247	0.033
ENSMUSG00000025006	2698	1988	1387	3194	2149	3304	825	830	3095	1916	1468	3493	2428	2241	944	832	2052.02	2493	1611	0.647	-0.629	0.0568858	0.318814	0.1036	0.0314
ENSMUSG00000025007	281	418	602	366	411	988	843	564	322	403	637	400	464	670	964	565	553.34	440	666	1.511	0.596	0.0201089	0.192544	0.0608	0.0428
ENSMUSG00000025025	4553	3389	1774	3256	2334	4530	1990	1618	5223	3265	1877	3561	2637	3073	2277	1622	2941.83	3482	2402	0.69	-0.535	0.0372853	0.257395	0.0628	0.0307
ENSMUSG00000025026	2829	3518	3531	3013	2201	4259	2477	2982	3245	3390	3737	3295	2486	2889	2834	2989	3108.14	3417	2800	0.819	-0.287	0.0506533	0.298517	0.0204	0.0307
ENSMUSG00000025036	823	567	292	414	494	704	328	283	944	546	309	453	558	478	375	284	493.34	563	424	0.753	-0.41	0.169228	0.510292	0.083	0.0456
ENSMUSG00000025037	336	546	424	393	529	846	507	593	385	526	449	430	598	574	580	594	516.99	448	586	1.31	0.389	0.0323823	0.238939	0.0297	0.0444
ENSMUSG00000025041	1661	1644	1052	1174	1065	1191	904	1128	1905	1584	1113	1284	1203	808	1034	1131	1257.81	1472	1044	0.709	-0.496	0.0124916	0.152182	0.0369	0.0332
ENSMUSG00000025059	268	415	405	474	316	488	262	276	307	400	429	518	357	331	300	277	364.84	414	316	0.764	-0.388	0.0778947	0.367108	0.0435	0.0556
ENSMUSG00000025064	358	122	113	219	150	185	99	73	411	118	120	240	169	126	113	73	171.09	222	120	0.543	-0.881	0.0282988	0.225369	0.1466	0.094
ENSMUSG00000025075	21	18	7	9	20	35	38	32	24	17	7	10	23	24	43	32	22.57	14	30	2.061	1.043	0.01073	0.140724	0.1098	0.1082
ENSMUSG00000025083	1102	1040	1300	985	905	1076	769	969	1264	1002	1376	1077	1022	730	880	971	1040.31	1180	901	0.763	-0.39	0.0314899	0.235826	0.0305	0.0344
ENSMUSG00000025086	1053	1151	978	1196	1018	1371	848	871	1208	1109	1035	1308	1150	930	970	873	1072.89	1165	981	0.842	-0.249	0.142217	0.475124	0.0266	0.0341
ENSMUSG00000025089	559	548	626	555	560	825	235	480	641	528	662	607	633	560	269	481	547.62	610	486	0.797	-0.327	0.166748	0.507657	0.0518	0.043
ENSMUSG00000025092	1040	780	903	1022	895	1096	604	782	1193	752	956	1118	1011	744	691	784	905.9	1005	808	0.804	-0.315	0.107515	0.424884	0.0356	0.0355
ENSMUSG00000025102	247	438	389	288	397	713	484	580	283	422	412	315	448	484	554	581	437.4	358	517	1.442	0.528	0.0105212	0.139622	0.0384	0.0491
ENSMUSG00000025129	895	4189	2658	1687	4076	7451	6423	5498	1027	4036	2813	1845	4605	5055	7348	5510	4029.86	2430	5630	2.316	1.212	7.08774e-05	0.00856464	0.0866	0.0307
ENSMUSG00000025130	10743	14168	11789	11491	9584	16490	9206	11322	12323	13652	12476	12567	10827	11187	10532	11347	11863.9	12754	10973	0.86	-0.217	0.17217	0.514469	0.0242	0.0374
ENSMUSG00000025132	5182	5649	6314	5162	4369	7347	4233	5076	5944	5443	6682	5645	4936	4984	4843	5087	5445.59	5928	4962	0.837	-0.257	0.0901649	0.390934	0.0218	0.0315
ENSMUSG00000025133	1387	1534	1294	1480	1270	2066	1017	1119	1591	1478	1369	1619	1435	1402	1164	1121	1397.3	1514	1280	0.846	-0.242	0.130027	0.458069	0.0237	0.0327
ENSMUSG00000025140	133	236	363	197	287	538	490	397	153	227	384	215	324	365	561	398	328.41	245	412	1.68	0.749	0.00814619	0.12193	0.0729	0.0601
ENSMUSG00000025142	1826	1501	960	1204	1044	1702	934	1234	2095	1446	1016	1317	1179	1155	1069	1237	1314.11	1468	1160	0.79	-0.34	0.091885	0.394115	0.0382	0.033
ENSMUSG00000025147	1590	1701	1318	1530	1226	2232	1110	1425	1824	1639	1395	1673	1385	1514	1270	1428	1516.03	1633	1399	0.857	-0.222	0.153402	0.489587	0.0225	0.0324
ENSMUSG00000025151	5858	6494	5680	5076	3818	5646	3825	4686	6720	6257	6011	5551	4313	3830	4376	4696	5219.41	6135	4304	0.702	-0.511	0.000908887	0.0389302	0.0225	0.0314
ENSMUSG00000025153	3326	1703	1147	1714	888	1382	577	735	3815	1641	1214	1875	1003	938	660	737	1485.25	2136	834	0.391	-1.356	1.55174e-06	0.000758926	0.0731	0.0325
ENSMUSG00000025154	766	773	872	879	572	971	498	764	879	745	923	961	646	659	570	766	768.5	877	660	0.753	-0.409	0.0212221	0.197947	0.0289	0.0373
ENSMUSG00000025156	1950	1976	1469	1536	1384	2124	1462	1707	2237	1904	1555	1680	1563	1441	1673	1711	1720.39	1844	1597	0.866	-0.208	0.199371	0.548505	0.0245	0.0319
ENSMUSG00000025158	350	325	329	297	315	596	431	461	401	313	348	325	356	404	493	462	387.87	347	429	1.236	0.306	0.134727	0.464066	0.0375	0.0533
ENSMUSG00000025159	1815	1595	1081	1308	1120	1624	1030	1013	2082	1537	1144	1431	1265	1102	1178	1015	1344.24	1548	1140	0.736	-0.442	0.018881	0.187836	0.0331	0.0329
ENSMUSG00000025161	1205	3074	4923	2611	2273	6868	3929	6906	1382	2962	5210	2856	2568	4659	4495	6921	3881.64	3102	4661	1.502	0.587	0.0697639	0.348304	0.0998	0.0307
ENSMUSG00000025162	4303	4869	3705	3794	3102	6260	3155	3670	4936	4692	3921	4149	3504	4247	3610	3678	4092.06	4424	3760	0.85	-0.235	0.131611	0.459726	0.023	0.0308
ENSMUSG00000025171	997	928	669	641	449	734	507	564	1144	894	708	701	507	498	580	565	699.66	862	538	0.624	-0.681	0.000614259	0.0297621	0.0361	0.0385
ENSMUSG00000025173	1408	1495	1241	1285	1131	1929	1009	1191	1615	1441	1313	1405	1278	1309	1154	1194	1338.58	1444	1234	0.855	-0.226	0.140473	0.473046	0.0219	0.0329
ENSMUSG00000025175	252	257	215	216	299	635	326	280	289	248	228	236	338	431	373	281	302.83	250	356	1.423	0.509	0.0234051	0.206195	0.0448	0.0637
ENSMUSG00000025178	1688	1445	1170	1417	1140	2237	997	1266	1936	1392	1238	1550	1288	1518	1141	1269	1416.42	1529	1304	0.853	-0.229	0.192728	0.539659	0.029	0.0327
ENSMUSG00000025190	3821	8951	8722	6481	7035	17471	8436	12274	4383	8625	9230	7088	7947	11852	9651	12301	8884.81	7332	10438	1.424	0.51	0.0231224	0.205421	0.048	0.0346
ENSMUSG00000025195	764	630	604	609	468	878	366	470	876	607	639	666	529	596	419	471	600.34	697	504	0.723	-0.467	0.017387	0.180337	0.0353	0.0411
ENSMUSG00000025199	1247	1604	1447	1658	1779	2875	1859	2172	1430	1546	1531	1813	2010	1950	2127	2177	1823.04	1580	2066	1.307	0.387	0.0100035	0.134798	0.021	0.0317
ENSMUSG00000025203	3878	4332	4060	4260	3240	4018	2139	2559	4448	4174	4297	4659	3660	2726	2447	2565	3621.99	4394	2850	0.648	-0.625	0.000156385	0.0138253	0.0258	0.0307
ENSMUSG00000025204	8384	13047	11303	9348	12029	20750	14919	18365	9617	12572	11962	10224	13589	14077	17068	18406	13439.2	11094	15785	1.423	0.509	0.0048719	0.0930733	0.0311	0.0388
ENSMUSG00000025207	167	151	141	148	139	140	50	77	192	145	149	162	157	95	57	77	129.31	162	96	0.596	-0.746	0.0269728	0.220637	0.1001	0.1079
ENSMUSG00000025212	810	1063	937	990	1052	1964	1039	1157	929	1024	992	1083	1188	1332	1189	1160	1112.1	1007	1217	1.209	0.274	0.0857711	0.384201	0.0235	0.0339
ENSMUSG00000025213	283	210	191	251	106	168	210	122	325	202	202	275	120	114	240	122	199.98	251	149	0.593	-0.754	0.0156312	0.17143	0.0871	0.0855
ENSMUSG00000025216	1505	2074	1396	1411	1406	2960	1937	2314	1726	1998	1477	1543	1588	2008	2216	2319	1859.61	1686	2033	1.205	0.27	0.11201	0.432154	0.0271	0.0317
ENSMUSG00000025218	309	283	373	293	269	643	346	500	354	273	395	320	304	436	396	501	372.42	336	409	1.221	0.288	0.195887	0.543134	0.0448	0.0548
ENSMUSG00000025223	5816	4773	2976	3908	3500	4305	2707	2448	6671	4599	3149	4274	3954	2921	3097	2453	3889.85	4673	3106	0.665	-0.589	0.00662436	0.109218	0.0447	0.0307
ENSMUSG00000025224	4013	3490	3235	3716	2740	5621	2504	3306	4603	3363	3424	4064	3095	3813	2865	3313	3567.54	3864	3272	0.847	-0.239	0.146712	0.480928	0.0258	0.0306
ENSMUSG00000025229	744	726	255	390	333	542	319	346	853	700	270	427	376	368	365	347	463.12	562	364	0.647	-0.628	0.0265908	0.219811	0.0742	0.0474
ENSMUSG00000025231	606	611	611	504	438	819	386	587	695	589	647	551	495	556	442	588	570.25	620	520	0.839	-0.253	0.168814	0.509975	0.0307	0.0422
ENSMUSG00000025236	481	761	630	631	875	1200	843	1000	552	733	667	690	988	814	964	1002	801.38	660	942	1.426	0.512	0.00344197	0.0778844	0.0279	0.0368
ENSMUSG00000025239	5660	5001	4259	4985	3988	6927	4019	4400	6492	4819	4507	5452	4505	4699	4598	4410	4935.32	5318	4553	0.856	-0.224	0.166264	0.507555	0.0249	0.0312
ENSMUSG00000025257	55	39	46	46	30	47	43	21	63	38	49	50	34	32	49	21	41.96	50	34	0.68	-0.556	0.113591	0.434971	0.0937	0.1202
ENSMUSG00000025265	458	434	489	417	339	477	350	370	525	418	517	456	383	324	400	371	424.36	479	370	0.77	-0.377	0.0503314	0.297564	0.033	0.0501
ENSMUSG00000025266	958	1507	1623	1235	1387	2560	1458	1740	1099	1452	1718	1351	1567	1737	1668	1744	1541.84	1405	1679	1.195	0.257	0.120148	0.443903	0.0256	0.0323
ENSMUSG00000025268	16661	20216	15526	16061	11543	19220	10815	12819	19111	19479	16431	17565	13040	13039	12373	12848	15485.8	18146	12825	0.707	-0.501	0.00262952	0.0684458	0.0264	0.0406
ENSMUSG00000025272	64	64	145	115	71	94	52	96	73	62	153	126	80	64	59	96	89.25	104	75	0.723	-0.467	0.195766	0.543134	0.1135	0.1201
ENSMUSG00000025277	74	123	170	100	144	282	165	174	85	119	180	109	163	191	189	174	151.23	123	179	1.455	0.541	0.0705312	0.350487	0.0787	0.1002
ENSMUSG00000025314	311	253	374	308	298	398	183	223	357	244	396	337	337	270	209	223	296.58	334	260	0.78	-0.358	0.141472	0.474142	0.0534	0.0648
ENSMUSG00000025348	4628	4558	4042	3941	3272	6092	3326	3484	5309	4392	4278	4310	3696	4133	3805	3492	4176.79	4572	3782	0.827	-0.274	0.0759786	0.362359	0.0226	0.0308
ENSMUSG00000025352	145	271	572	301	280	656	531	564	166	261	605	329	316	445	608	565	412.01	340	484	1.42	0.505	0.118248	0.441506	0.0976	0.0511
ENSMUSG00000025366	1850	1854	1765	1722	1672	2650	1237	1339	2122	1786	1868	1883	1889	1798	1415	1342	1762.93	1915	1611	0.842	-0.249	0.126915	0.453448	0.025	0.0319
ENSMUSG00000025369	6557	5766	4549	5147	4521	6925	3950	3910	7521	5556	4814	5629	5107	4698	4519	3919	5220.43	5880	4561	0.776	-0.367	0.0355541	0.25104	0.0289	0.0314
ENSMUSG00000025372	466	377	390	371	348	519	281	314	535	363	413	406	393	352	321	315	387.21	429	345	0.805	-0.312	0.13161	0.459726	0.0385	0.0533
ENSMUSG00000025373	812	968	830	824	680	1269	664	748	931	933	878	901	768	861	760	750	847.76	911	785	0.862	-0.215	0.188173	0.534614	0.0243	0.0361
ENSMUSG00000025375	2052	1451	1061	1326	998	1261	548	737	2354	1398	1123	1450	1127	855	627	739	1209.18	1581	837	0.53	-0.917	0.000102086	0.0109158	0.0518	0.0334
ENSMUSG00000025407	464	362	360	450	254	297	143	193	532	349	381	492	287	201	164	193	324.95	438	211	0.482	-1.053	1.65816e-05	0.00304263	0.0529	0.0606
ENSMUSG00000025408	559	877	634	471	727	1298	1026	989	641	845	671	515	821	881	1174	991	817.4	668	967	1.446	0.532	0.00676666	0.110218	0.0356	0.0365
ENSMUSG00000025409	3435	2758	1875	2220	2375	3123	2036	1774	3940	2657	1984	2428	2683	2119	2329	1778	2489.85	2752	2227	0.809	-0.306	0.135773	0.465826	0.0398	0.0309
ENSMUSG00000025420	145	35	27	93	49	48	32	16	166	34	29	102	55	33	37	16	58.86	83	35	0.426	-1.231	0.0192678	0.188654	0.2401	0.1235
ENSMUSG00000025421	1021	1410	1704	1339	1357	2664	1501	1984	1171	1359	1803	1464	1533	1807	1717	1988	1605.43	1449	1761	1.215	0.281	0.0958799	0.402047	0.0268	0.0322
ENSMUSG00000025422	267	242	199	291	531	509	220	234	306	233	211	318	600	345	252	235	312.46	267	358	1.34	0.422	0.152623	0.488177	0.0799	0.0623
ENSMUSG00000025432	399	329	167	409	253	317	150	89	458	317	177	447	286	215	172	89	270.05	350	190	0.545	-0.876	0.0124243	0.151702	0.1124	0.0694
ENSMUSG00000025437	1489	2382	2160	2364	2333	3567	2396	2800	1708	2295	2286	2585	2636	2420	2741	2806	2434.66	2218	2651	1.194	0.256	0.111671	0.431782	0.0245	0.031
ENSMUSG00000025453	19723	18520	8912	15997	12191	22193	9771	6963	22624	17845	9431	17495	13772	15056	11179	6978	14297.6	16849	11746	0.697	-0.52	0.0509605	0.299733	0.0679	0.0396
ENSMUSG00000025466	527	883	835	703	863	1572	1074	1157	605	851	884	769	975	1066	1229	1160	942.19	777	1108	1.425	0.511	0.00465763	0.0914484	0.03	0.0351
ENSMUSG00000025474	1362	1179	1004	1059	912	1611	692	799	1562	1136	1063	1158	1030	1093	792	801	1079.34	1230	929	0.756	-0.404	0.032327	0.238924	0.0331	0.0341
ENSMUSG00000025477	5303	4937	3798	3889	2492	4688	2756	3336	6083	4757	4019	4253	2815	3180	3153	3343	3950.58	4778	3123	0.654	-0.613	0.000274376	0.019236	0.0268	0.0307
ENSMUSG00000025478	62	57	53	36	37	38	17	33	71	55	56	39	42	26	19	33	42.7	55	30	0.542	-0.884	0.0122093	0.150221	0.0935	0.1205
ENSMUSG00000025488	7307	9185	6050	7157	8498	16891	12268	9288	8382	8850	6403	7827	9600	11459	14036	9309	9483.12	7866	11101	1.411	0.497	0.00671624	0.109817	0.032	0.0352
ENSMUSG00000025492	601	923	1000	711	902	1367	941	1076	689	889	1058	778	1019	927	1077	1078	939.49	854	1025	1.2	0.264	0.144563	0.478431	0.0302	0.0352
ENSMUSG00000025497	79	130	191	191	90	135	83	98	91	125	202	209	102	92	95	98	126.67	157	97	0.616	-0.698	0.0332701	0.241924	0.0943	0.1088
ENSMUSG00000025499	1666	2415	2598	1578	1574	3171	2729	3959	1911	2327	2749	1726	1778	2151	3122	3968	2466.57	2178	2755	1.264	0.339	0.141266	0.474067	0.0504	0.0309
ENSMUSG00000025509	24656	15022	6689	16599	14201	24983	5758	5511	28282	14475	7079	18154	16042	16949	6588	5523	14136.4	16998	11276	0.663	-0.592	0.122054	0.446051	0.1398	0.0395
ENSMUSG00000025510	1873	2288	2332	1877	2079	3969	2133	2706	2148	2205	2468	2053	2349	2693	2440	2712	2383.41	2218	2548	1.149	0.2	0.174658	0.516812	0.0205	0.031
ENSMUSG00000025512	258	318	563	385	433	905	406	607	296	306	596	421	489	614	464	608	474.4	405	544	1.345	0.427	0.0720777	0.352691	0.0518	0.0466
ENSMUSG00000025529	46	77	93	85	105	134	109	112	53	74	98	93	119	91	125	112	95.6	80	112	1.398	0.484	0.126114	0.452322	0.0848	0.1185
ENSMUSG00000025531	359	584	584	639	750	1323	680	776	412	563	618	699	847	898	778	778	698.99	573	825	1.44	0.526	0.00656878	0.109208	0.0344	0.0386
ENSMUSG00000025532	331	380	412	297	347	585	412	559	380	366	436	325	392	397	471	560	415.89	377	455	1.208	0.272	0.184287	0.529026	0.0379	0.0508
ENSMUSG00000025533	246	259	216	234	318	491	268	327	282	250	229	256	359	333	307	328	292.86	254	332	1.306	0.385	0.0698773	0.348636	0.0397	0.0653
ENSMUSG00000025537	10861	20305	24937	16275	17868	35129	21805	33393	12458	19565	26390	17799	20185	23832	24947	33467	22330.4	19053	25608	1.344	0.427	0.0736297	0.356346	0.0544	0.0458
ENSMUSG00000025545	871	2049	2238	1679	1745	3416	2187	3004	999	1974	2368	1836	1971	2317	2502	3011	2122.45	1794	2450	1.365	0.449	0.0445661	0.27996	0.0474	0.0313
ENSMUSG00000025555	2135	1119	1107	1030	1012	1182	672	735	2449	1078	1172	1126	1143	802	769	737	1159.47	1456	863	0.592	-0.755	0.00314306	0.074506	0.0613	0.0337
ENSMUSG00000025558	2423	2990	2351	3019	4516	5484	2813	2514	2779	2881	2488	3302	5102	3720	3218	2520	3251.25	2862	3640	1.272	0.347	0.0825326	0.377208	0.0379	0.0306
ENSMUSG00000025577	407	214	189	206	113	275	146	176	467	206	200	225	128	187	167	176	219.5	274	164	0.6	-0.737	0.0174159	0.180385	0.0866	0.0803
ENSMUSG00000025583	2636	2733	2595	2430	1992	4041	1713	2061	3024	2633	2746	2658	2250	2741	1960	2066	2509.76	2765	2254	0.816	-0.294	0.0600312	0.326799	0.023	0.0309
ENSMUSG00000025586	485	564	612	531	595	794	668	903	556	543	648	581	672	539	764	905	651.03	582	720	1.236	0.306	0.118938	0.442609	0.0353	0.0397
ENSMUSG00000025591	683	741	464	589	492	779	481	508	783	714	491	644	556	528	550	509	597.05	658	536	0.814	-0.296	0.121293	0.445165	0.0334	0.0412
ENSMUSG00000025597	139	280	378	344	610	726	400	375	159	270	400	376	689	493	458	376	402.57	301	504	1.67	0.74	0.00792697	0.120223	0.0713	0.0519
ENSMUSG00000025602	201	228	195	220	243	411	259	349	231	220	206	241	275	279	296	350	262.08	224	300	1.337	0.419	0.0640782	0.335572	0.045	0.0709
ENSMUSG00000025608	2633	3594	4188	4361	5529	7593	3387	4426	3020	3463	4432	4769	6246	5151	3875	4436	4424.09	3921	4927	1.257	0.329	0.0909996	0.392314	0.0362	0.0309
ENSMUSG00000025610	352	954	1432	629	656	1243	1519	1854	404	919	1515	688	741	843	1738	1858	1088.33	882	1295	1.468	0.554	0.114661	0.435558	0.117	0.0341
ENSMUSG00000025616	2171	2724	2069	2636	2799	4210	2914	2911	2490	2625	2190	2883	3162	2856	3334	2917	2807.11	2547	3067	1.204	0.268	0.0762046	0.362557	0.0216	0.0307
ENSMUSG00000025646	34	35	42	32	34	43	13	21	39	34	44	35	38	29	15	21	31.96	38	26	0.684	-0.548	0.124914	0.450411	0.0908	0.1155
ENSMUSG00000025648	1122	1406	1695	1018	1391	2970	2011	2809	1287	1355	1794	1113	1571	2015	2301	2815	1781.39	1387	2176	1.568	0.649	0.00120257	0.0456697	0.0377	0.0318
ENSMUSG00000025650	2128	2957	2528	2422	2810	4031	3303	2770	2441	2849	2675	2649	3174	2735	3779	2776	2884.81	2654	3116	1.174	0.231	0.141458	0.474142	0.0234	0.0307
ENSMUSG00000025665	626	800	529	780	408	652	473	394	718	771	560	853	461	442	541	395	592.63	726	460	0.634	-0.658	0.000784039	0.03542	0.0349	0.0414
ENSMUSG00000025702	1765	1799	1564	1637	1286	2362	1141	1477	2025	1733	1655	1790	1453	1602	1305	1480	1630.54	1801	1460	0.811	-0.302	0.0468259	0.287462	0.0215	0.0321
ENSMUSG00000025730	709	585	411	456	492	673	399	408	813	564	435	499	556	457	456	409	523.55	578	470	0.813	-0.299	0.169763	0.51118	0.0436	0.0441
ENSMUSG00000025731	433	476	367	392	472	790	547	543	497	459	388	429	533	536	626	544	501.45	443	560	1.263	0.337	0.0660464	0.338831	0.0301	0.0452
ENSMUSG00000025732	1016	1111	909	920	944	1805	1196	1308	1165	1071	962	1006	1066	1225	1368	1311	1146.78	1051	1242	1.182	0.242	0.143337	0.476657	0.0252	0.0337
ENSMUSG00000025738	211	161	244	216	126	192	151	205	242	155	258	236	142	130	173	205	192.8	223	162	0.73	-0.455	0.104544	0.419005	0.0698	0.0874
ENSMUSG00000025754	37	48	74	82	112	262	73	108	42	46	78	90	127	178	84	108	94.09	64	124	1.937	0.954	0.00843928	0.123861	0.1127	0.1187
ENSMUSG00000025759	505	670	577	614	643	1215	568	737	579	646	611	672	726	824	650	739	680.76	627	735	1.173	0.23	0.182449	0.526748	0.0271	0.039
ENSMUSG00000025762	2339	3270	3799	2522	3115	5079	3912	6393	2683	3151	4020	2758	3519	3446	4476	6407	3807.48	3153	4462	1.415	0.501	0.0174873	0.180873	0.0422	0.0307
ENSMUSG00000025776	294	188	248	244	185	199	126	166	337	181	262	267	209	135	144	166	212.78	262	164	0.624	-0.68	0.0137243	0.159696	0.0675	0.082
ENSMUSG00000025777	166	373	255	301	312	505	444	379	190	359	270	329	352	343	508	380	341.47	287	396	1.376	0.46	0.0601995	0.326907	0.0543	0.0584
ENSMUSG00000025780	5703	5183	6080	6098	5066	7304	3010	4322	6542	4994	6434	6669	5723	4955	3444	4332	5386.58	6160	4614	0.749	-0.417	0.0228226	0.204221	0.0319	0.0315
ENSMUSG00000025784	1815	1715	2500	1726	1335	2198	1258	1679	2082	1653	2646	1888	1508	1491	1439	1683	1798.63	2067	1530	0.74	-0.434	0.0108977	0.14169	0.0272	0.0318
ENSMUSG00000025789	286	300	458	222	88	113	148	354	328	289	485	243	99	77	169	355	255.6	336	175	0.52	-0.943	0.0173609	0.180249	0.1441	0.0722
ENSMUSG00000025790	680	985	1183	786	880	1582	1331	1536	780	949	1252	860	994	1073	1523	1539	1121.28	960	1282	1.335	0.417	0.0429182	0.274127	0.0397	0.0339
ENSMUSG00000025793	1661	1336	1027	1211	900	1528	748	905	1905	1287	1087	1324	1017	1037	856	907	1177.5	1401	954	0.681	-0.554	0.00368683	0.0810318	0.0338	0.0336
ENSMUSG00000025810	3334	5375	5911	5554	6756	9497	6933	6842	3824	5179	6255	6074	7632	6443	7932	6857	6274.64	5333	7216	1.353	0.436	0.0153402	0.16977	0.0308	0.0322
ENSMUSG00000025812	2244	2376	2201	2114	1570	3074	1784	1899	2574	2289	2329	2312	1774	2085	2041	1903	2163.5	2376	1951	0.821	-0.284	0.0500177	0.296661	0.0197	0.0312
ENSMUSG00000025813	188	429	341	249	286	599	498	902	216	413	361	272	323	406	570	904	433.18	316	551	1.744	0.802	0.0071946	0.114001	0.0821	0.0494
ENSMUSG00000025821	1032	1101	850	923	814	1333	792	767	1184	1061	900	1009	920	904	906	769	956.54	1038	875	0.842	-0.247	0.147261	0.481539	0.0269	0.035
ENSMUSG00000025825	2371	2417	1661	1848	2529	4169	2489	2344	2720	2329	1758	2021	2857	2828	2848	2349	2463.69	2207	2720	1.233	0.302	0.069914	0.348702	0.0262	0.031
ENSMUSG00000025854	739	709	1337	786	578	799	725	871	848	683	1415	860	653	542	829	873	837.85	952	724	0.761	-0.394	0.0920806	0.39418	0.0512	0.0363
ENSMUSG00000025855	98	85	88	101	81	122	54	63	112	82	93	110	92	83	62	63	87.14	99	75	0.754	-0.408	0.189301	0.535393	0.0809	0.1206
ENSMUSG00000025858	2774	2016	1424	1722	1508	2429	1389	1547	3182	1943	1507	1883	1704	1648	1589	1550	1875.72	2129	1623	0.762	-0.391	0.0530088	0.305912	0.0386	0.0316
ENSMUSG00000025868	2447	2946	2285	2230	2459	4163	2923	3353	2807	2839	2418	2439	2778	2824	3344	3360	2851.15	2626	3076	1.172	0.229	0.13258	0.46073	0.0218	0.0307
ENSMUSG00000025876	166	199	125	70	83	102	74	146	190	192	132	77	94	69	85	146	123.12	148	98	0.666	-0.587	0.105082	0.420412	0.117	0.11
ENSMUSG00000025887	271	272	243	325	287	309	175	190	311	262	257	355	324	210	200	190	263.75	296	231	0.779	-0.36	0.155962	0.492963	0.0578	0.0706
ENSMUSG00000025893	219	300	258	232	256	419	318	373	251	289	273	254	289	284	364	374	297.27	267	328	1.227	0.295	0.173413	0.515665	0.0417	0.0646
ENSMUSG00000025900	170	95	64	115	60	68	39	44	195	92	68	126	68	46	45	44	85.33	120	51	0.422	-1.243	0.000981847	0.0399814	0.12	0.1211
ENSMUSG00000025902	620	823	734	821	1180	1391	815	686	711	793	777	898	1333	944	932	688	884.44	795	974	1.225	0.293	0.151246	0.487205	0.0389	0.0357
ENSMUSG00000025903	1132	2552	2609	1960	2737	4150	2629	3550	1298	2459	2761	2144	3092	2815	3008	3558	2641.88	2166	3118	1.44	0.526	0.00943696	0.131998	0.0388	0.0308
ENSMUSG00000025915	110	97	217	170	212	353	191	240	126	93	230	186	239	239	219	241	196.65	159	234	1.477	0.563	0.060027	0.326799	0.0803	0.0862
ENSMUSG00000025920	1673	2267	2077	2129	1563	2790	1429	1869	1919	2184	2198	2328	1766	1893	1635	1873	1974.55	2157	1792	0.831	-0.268	0.0740306	0.35713	0.0211	0.0315
ENSMUSG00000025930	671	546	396	489	463	544	280	344	770	526	419	535	523	369	320	345	475.86	562	389	0.692	-0.531	0.0216034	0.19854	0.0488	0.0466
ENSMUSG00000025933	37	47	51	28	46	71	61	64	42	45	54	31	52	48	70	64	50.8	43	58	1.352	0.435	0.183193	0.527956	0.0821	0.1226
ENSMUSG00000025937	491	1085	1059	746	1099	2096	1215	1659	563	1045	1121	816	1242	1422	1390	1663	1157.68	886	1429	1.612	0.689	0.00106025	0.0418687	0.0412	0.0337
ENSMUSG00000025938	889	1502	3038	2187	2180	4483	2504	4382	1020	1447	3215	2392	2463	3041	2865	4392	2604.3	2018	3190	1.58	0.66	0.0201055	0.192544	0.0765	0.0309
ENSMUSG00000025940	1653	2399	2073	1894	2173	3908	2193	2776	1896	2312	2194	2071	2455	2651	2509	2782	2358.75	2118	2599	1.227	0.295	0.0448698	0.2808	0.0203	0.031
ENSMUSG00000025959	1408	1914	2086	1835	1953	3106	1935	2380	1615	1844	2208	2007	2206	2107	2214	2385	2073.28	1918	2228	1.161	0.216	0.157786	0.494927	0.0219	0.0314
ENSMUSG00000025962	519	712	860	715	671	1420	794	991	595	686	910	782	758	963	908	993	824.55	743	906	1.219	0.285	0.126217	0.452322	0.0322	0.0364
ENSMUSG00000025964	437	440	564	504	350	442	284	424	501	424	597	551	395	300	325	425	439.8	518	361	0.697	-0.522	0.0106301	0.140179	0.0375	0.0489
ENSMUSG00000025978	668	583	670	524	492	651	452	507	766	562	709	573	556	442	517	508	579.1	652	506	0.775	-0.369	0.0498572	0.296289	0.0321	0.0419
ENSMUSG00000025979	2090	3676	3369	2829	3418	5523	4232	4551	2397	3542	3565	3094	3861	3747	4842	4561	3701.2	3150	4253	1.35	0.433	0.0118772	0.147773	0.0281	0.0307
ENSMUSG00000025981	442	723	628	385	679	1313	736	1128	507	697	665	421	767	891	842	1131	739.96	572	908	1.585	0.665	0.00141124	0.0498224	0.0399	0.0377
ENSMUSG00000026004	1575	1373	1081	1330	1015	1669	969	1141	1807	1323	1144	1455	1147	1132	1109	1144	1282.4	1432	1133	0.791	-0.338	0.0488667	0.292629	0.0274	0.0331
ENSMUSG00000026005	309	380	541	358	365	715	460	643	354	366	573	392	412	485	526	644	469.09	421	517	1.228	0.296	0.175555	0.517404	0.0435	0.047
ENSMUSG00000026017	283	363	348	409	469	591	387	431	325	350	368	447	530	401	443	432	411.93	372	452	1.211	0.276	0.169236	0.510292	0.0361	0.0511
ENSMUSG00000026019	877	1068	886	957	1008	1753	1181	1226	1006	1029	938	1047	1139	1189	1351	1229	1115.9	1005	1227	1.221	0.288	0.0694455	0.347424	0.0232	0.0339
ENSMUSG00000026029	345	661	674	495	706	918	733	746	396	637	713	541	798	623	839	748	661.74	572	752	1.313	0.393	0.0583602	0.323177	0.0397	0.0394
ENSMUSG00000026032	3715	5984	5085	4426	5008	8455	7284	8581	4261	5766	5381	4841	5657	5736	8333	8600	6072.01	5062	7082	1.399	0.484	0.00946759	0.131998	0.0331	0.032
ENSMUSG00000026035	309	455	424	338	408	612	434	560	354	438	449	370	461	415	497	561	443.14	403	484	1.199	0.262	0.178535	0.521433	0.034	0.0487
ENSMUSG00000026036	372	464	513	417	414	727	493	725	427	447	543	456	468	493	564	727	515.54	468	563	1.202	0.265	0.183606	0.528352	0.0362	0.0445
ENSMUSG00000026037	1293	1207	916	1005	869	1360	781	1023	1483	1163	969	1099	982	923	894	1025	1067.23	1178	956	0.811	-0.302	0.086176	0.385097	0.0288	0.0342
ENSMUSG00000026042	8503	6335	9771	7606	5854	8237	4127	6577	9754	6104	10340	8318	6613	5588	4722	6592	7253.87	8629	5879	0.681	-0.554	0.00378361	0.0820961	0.0348	0.0331
ENSMUSG00000026043	65805	75934	111853	74501	54259	77858	37342	63650	75484	73167	118371	81479	61295	52819	42722	63792	71141.1	87125	55157	0.633	-0.66	0.00688737	0.111027	0.0567	0.0659
ENSMUSG00000026069	63	32	48	52	30	44	7	20	72	31	51	57	34	30	8	20	37.82	53	23	0.441	-1.18	0.00469301	0.0917792	0.1356	0.1186
ENSMUSG00000026074	5419	6477	6327	5943	5524	7735	4586	4876	6216	6241	6696	6500	6240	5247	5247	4887	5909.21	6413	5405	0.843	-0.247	0.106362	0.422704	0.0222	0.0319
ENSMUSG00000026077	429	330	209	317	216	246	180	150	492	318	221	347	244	167	206	150	268.14	344	192	0.556	-0.846	0.00234354	0.0642657	0.0693	0.0698
ENSMUSG00000026082	1727	1875	1313	1476	1283	2050	1251	1562	1981	1807	1390	1614	1449	1391	1431	1565	1578.53	1698	1459	0.859	-0.219	0.167403	0.5084	0.0234	0.0322
ENSMUSG00000026083	9326	13713	10931	12184	11869	16680	16086	15099	10698	13213	11568	13325	13408	11316	18404	15133	13383	12201	14565	1.194	0.255	0.175187	0.517037	0.034	0.0388
ENSMUSG00000026088	135	256	181	189	269	332	244	245	155	247	192	207	304	225	279	246	231.7	200	264	1.315	0.395	0.114713	0.43561	0.0556	0.0773
ENSMUSG00000026095	655	709	521	613	710	1203	850	813	751	683	551	670	802	816	972	815	757.72	664	851	1.282	0.358	0.0436927	0.276945	0.0289	0.0374
ENSMUSG00000026096	1001	1119	1071	1040	1065	1833	1108	1608	1148	1078	1133	1137	1203	1244	1268	1612	1227.89	1124	1332	1.184	0.244	0.1344	0.463479	0.0247	0.0333
ENSMUSG00000026102	490	798	587	638	863	1070	838	661	562	769	621	698	975	726	959	662	746.49	662	830	1.252	0.325	0.0950545	0.400339	0.0349	0.0376
ENSMUSG00000026103	1304	1576	1967	1850	2147	3310	1980	2529	1496	1519	2082	2023	2425	2246	2265	2535	2073.76	1780	2368	1.33	0.412	0.011053	0.142481	0.0246	0.0314
ENSMUSG00000026104	326	472	500	412	491	778	532	547	374	455	529	451	555	528	609	548	505.98	452	560	1.237	0.307	0.101178	0.412961	0.0317	0.0449
ENSMUSG00000026107	207	371	817	533	1075	1797	913	1492	237	357	865	583	1214	1219	1045	1495	876.98	510	1243	2.435	1.284	1.96044e-05	0.00346882	0.0829	0.0358
ENSMUSG00000026109	395	375	382	397	226	253	111	162	453	361	404	434	255	172	127	162	296.15	413	179	0.433	-1.206	1.17622e-06	0.000672389	0.0539	0.0649
ENSMUSG00000026110	502	789	545	760	1122	1472	605	517	576	760	577	831	1267	999	692	518	777.56	686	869	1.267	0.341	0.173782	0.515876	0.059	0.0371
ENSMUSG00000026113	1180	1559	1594	1632	1690	3164	1533	1774	1354	1502	1687	1785	1909	2146	1754	1778	1739.37	1582	1897	1.199	0.262	0.0949197	0.400065	0.0231	0.0319
ENSMUSG00000026116	5181	5010	5133	5757	4115	6741	2883	3247	5943	4827	5432	6296	4649	4573	3298	3254	4784.14	5624	3944	0.701	-0.512	0.00364216	0.0806759	0.0294	0.0311
ENSMUSG00000026123	461	896	1078	694	706	2201	810	1200	529	863	1141	759	798	1493	927	1203	964.01	823	1105	1.343	0.426	0.080922	0.373934	0.0559	0.0349
ENSMUSG00000026154	583	1025	1041	758	836	1584	1141	1688	669	988	1102	829	944	1075	1305	1692	1075.4	897	1254	1.398	0.483	0.0244735	0.211246	0.0432	0.0341
ENSMUSG00000026158	305	545	386	366	539	672	592	673	350	525	408	400	609	456	677	674	512.54	421	604	1.433	0.519	0.0120231	0.14904	0.0388	0.0446
ENSMUSG00000026162	56	136	141	66	132	200	92	180	64	131	149	72	149	136	105	180	123.39	104	142	1.367	0.451	0.191834	0.538437	0.1061	0.1097
ENSMUSG00000026170	1019	888	409	828	1515	1748	657	886	1169	856	433	906	1711	1186	752	888	987.48	841	1134	1.349	0.432	0.130821	0.459057	0.0773	0.0347
ENSMUSG00000026173	1144	3035	2796	1962	2461	5376	3897	4155	1312	2924	2959	2146	2780	3647	4458	4164	3048.91	2335	3762	1.611	0.688	0.00297437	0.0732492	0.0507	0.0307
ENSMUSG00000026176	4619	5469	4541	4583	3727	7035	3742	4469	5298	5270	4806	5012	4210	4773	4281	4479	4766.11	5096	4436	0.87	-0.2	0.176063	0.517773	0.0208	0.0311
ENSMUSG00000026185	9431	21356	38718	14205	18093	45687	31026	47726	10818	20578	40974	15536	20439	30994	35496	47832	27833.4	21976	33690	1.533	0.616	0.0734265	0.356053	0.113	0.0492
ENSMUSG00000026187	378	1033	836	838	1000	2184	1354	1494	434	995	885	916	1130	1482	1549	1497	1110.98	808	1414	1.751	0.808	0.000458824	0.0254459	0.0495	0.0339
ENSMUSG00000026189	484	728	572	559	654	1092	747	764	555	701	605	611	739	741	855	766	696.66	618	775	1.253	0.325	0.0605263	0.327825	0.0273	0.0386
ENSMUSG00000026192	1079	1466	1199	1146	1161	2360	1537	1592	1238	1413	1269	1253	1312	1601	1758	1596	1429.88	1293	1567	1.211	0.277	0.0782861	0.367402	0.023	0.0326
ENSMUSG00000026193	5386	5412	10726	5792	4496	6645	4115	6214	6178	5215	11351	6335	5079	4508	4708	6228	6200.15	7270	5131	0.706	-0.503	0.0243015	0.210732	0.0475	0.0321
ENSMUSG00000026199	1162	925	738	744	756	1002	545	681	1333	891	781	814	854	680	624	683	832.34	955	710	0.744	-0.427	0.0372206	0.257271	0.039	0.0363
ENSMUSG00000026202	6992	10701	8691	5886	6039	13906	12708	15285	8020	10311	9197	6437	6822	9434	14539	15319	10010	8491	11528	1.358	0.441	0.0668371	0.340555	0.0553	0.0357
ENSMUSG00000026213	1650	1072	723	888	859	1221	622	618	1893	1033	765	971	970	828	712	619	973.95	1166	782	0.672	-0.575	0.0227784	0.204221	0.0597	0.0349
ENSMUSG00000026222	126	334	224	304	624	729	424	341	145	322	237	332	705	495	485	342	382.78	259	507	1.954	0.966	0.00061875	0.0297621	0.0724	0.0537
ENSMUSG00000026251	1160	688	702	815	468	683	418	467	1331	663	743	891	529	463	478	468	695.76	907	484	0.534	-0.904	3.93799e-05	0.00568256	0.0442	0.0386
ENSMUSG00000026253	182	132	284	123	96	108	106	211	209	127	301	135	108	73	121	211	160.69	193	128	0.667	-0.585	0.115555	0.436576	0.1256	0.0973
ENSMUSG00000026255	274	342	526	300	190	264	216	332	314	330	557	328	215	179	247	333	312.77	382	244	0.636	-0.652	0.0141455	0.162263	0.064	0.0623
ENSMUSG00000026260	10367	14282	12629	10744	12640	23368	15790	19200	11892	13762	13365	11750	14279	15853	18065	19243	14776	12692	16860	1.328	0.41	0.019391	0.188888	0.0293	0.04
ENSMUSG00000026278	58	154	172	98	105	176	195	241	67	148	182	107	119	119	223	242	150.85	126	176	1.39	0.476	0.191518	0.538299	0.1201	0.1004
ENSMUSG00000026307	349	445	614	420	477	1004	554	689	400	429	650	459	539	681	634	691	560.32	484	636	1.313	0.393	0.0521713	0.303492	0.0374	0.0425
ENSMUSG00000026342	1711	1214	968	1083	938	1476	782	879	1963	1170	1024	1184	1060	1001	895	881	1147.23	1335	959	0.719	-0.477	0.0211412	0.197407	0.04	0.0337
ENSMUSG00000026349	2922	4292	3926	4484	5618	7413	5261	5365	3352	4136	4155	4904	6346	5029	6019	5377	4914.69	4137	5693	1.376	0.461	0.00568807	0.101126	0.0263	0.0312
ENSMUSG00000026356	2451	3524	3220	3017	3193	5668	3202	3796	2811	3396	3408	3300	3607	3845	3663	3804	3479.29	3229	3730	1.155	0.208	0.157905	0.495031	0.0206	0.0306
ENSMUSG00000026360	654	1256	2688	1844	836	1679	1093	976	750	1210	2845	2017	944	1139	1250	978	1391.73	1706	1078	0.632	-0.662	0.0252284	0.213959	0.0825	0.0327
ENSMUSG00000026384	790	1623	998	1422	1556	2436	1521	1728	906	1564	1056	1555	1758	1653	1740	1732	1495.47	1270	1721	1.354	0.437	0.0200914	0.192544	0.0332	0.0325
ENSMUSG00000026389	1934	2049	2446	1691	1364	2813	1504	2139	2218	1974	2589	1849	1541	1908	1721	2144	1993.05	2158	1828	0.848	-0.239	0.154785	0.49189	0.0265	0.0315
ENSMUSG00000026393	4893	5162	3597	4579	3157	6668	3089	3606	5613	4974	3807	5008	3566	4524	3534	3614	4329.89	4850	3810	0.786	-0.348	0.0395244	0.264219	0.0272	0.0309
ENSMUSG00000026399	323	1108	1295	971	976	2244	1332	1322	371	1068	1370	1062	1103	1522	1524	1325	1168.04	968	1368	1.414	0.5	0.0788684	0.368739	0.0765	0.0336
ENSMUSG00000026409	508	733	937	745	977	1409	979	1573	583	706	992	815	1104	956	1120	1576	981.44	774	1189	1.536	0.619	0.00334254	0.0766113	0.0414	0.0348
ENSMUSG00000026411	1130	783	602	804	466	912	509	400	1296	754	637	879	526	619	582	401	711.93	892	532	0.597	-0.744	0.00130582	0.0480308	0.0494	0.0383
ENSMUSG00000026414	690	730	1173	802	435	649	560	1056	791	703	1241	877	491	440	641	1058	780.51	903	658	0.728	-0.458	0.0830571	0.37821	0.0656	0.0371
ENSMUSG00000026418	1189	1475	1272	1119	1280	1091	486	1359	1364	1421	1346	1224	1446	740	556	1362	1182.4	1339	1026	0.766	-0.384	0.127285	0.453821	0.06	0.0335
ENSMUSG00000026424	120	87	73	73	60	78	18	49	138	84	77	80	68	53	21	49	71.12	95	48	0.505	-0.985	0.0100514	0.135199	0.1236	0.1232
ENSMUSG00000026426	1536	1725	1419	1298	1010	1920	1125	1150	1762	1662	1502	1420	1141	1303	1287	1153	1403.56	1586	1221	0.77	-0.378	0.0152256	0.169317	0.0225	0.0327
ENSMUSG00000026427	898	1126	1149	1117	1163	2125	1102	1404	1030	1085	1216	1222	1314	1442	1261	1407	1246.99	1138	1356	1.192	0.253	0.107406	0.424884	0.0228	0.0333
ENSMUSG00000026436	2384	3036	2440	2954	3513	4990	2981	2765	2735	2925	2582	3231	3969	3385	3410	2771	3126.04	2868	3384	1.18	0.238	0.136092	0.465852	0.0242	0.0307
ENSMUSG00000026437	71	73	62	46	92	158	76	77	81	70	66	50	104	107	87	77	80.37	67	94	1.403	0.489	0.122643	0.446977	0.0831	0.1219
ENSMUSG00000026442	231	126	139	168	89	108	62	76	265	121	147	184	101	73	71	76	129.77	179	80	0.448	-1.159	0.000387205	0.0231126	0.0916	0.1078
ENSMUSG00000026443	110	83	114	86	59	80	32	70	126	80	121	94	67	54	37	70	81.07	105	57	0.542	-0.883	0.00853431	0.12448	0.0939	0.1218
ENSMUSG00000026456	3126	4922	3927	3200	3869	7321	4677	4817	3586	4743	4156	3500	4371	4967	5351	4828	4437.48	3996	4879	1.221	0.288	0.0750991	0.360297	0.0249	0.0309
ENSMUSG00000026458	836	902	1029	658	532	870	716	953	959	869	1089	720	601	590	819	955	825.27	909	741	0.815	-0.295	0.155037	0.492078	0.04	0.0364
ENSMUSG00000026466	7054	6592	4820	5947	4038	8418	3083	3593	8091	6352	5101	6504	4562	5711	3527	3601	5431.1	6512	4350	0.668	-0.582	0.00313473	0.0744272	0.0368	0.0315
ENSMUSG00000026473	18342	11248	6402	11642	10736	13173	4050	3977	21040	10838	6775	12732	12128	8937	4634	3986	10133.7	12846	7421	0.578	-0.792	0.021632	0.198589	0.1126	0.0358
ENSMUSG00000026478	13147	13307	17774	14746	10345	19388	8981	13396	15081	12822	18810	16127	11686	13153	10275	13426	13922.5	15710	12135	0.772	-0.372	0.0409629	0.267758	0.0317	0.0393
ENSMUSG00000026494	21	34	53	49	18	24	18	50	24	33	56	54	20	16	21	50	34.23	42	27	0.643	-0.637	0.133231	0.461651	0.1424	0.1167
ENSMUSG00000026496	4280	3831	3345	3465	2316	4872	2534	2798	4909	3691	3540	3790	2616	3305	2899	2804	3444.4	3982	2906	0.73	-0.454	0.00508298	0.0953893	0.0249	0.0306
ENSMUSG00000026510	1133	1109	935	915	829	1416	844	843	1300	1069	989	1001	936	961	966	845	1008.25	1090	927	0.851	-0.233	0.168125	0.509048	0.0264	0.0346
ENSMUSG00000026544	695	1491	1153	1196	1157	2191	1339	1472	797	1437	1220	1308	1307	1486	1532	1475	1320.34	1190	1450	1.218	0.284	0.12856	0.455925	0.0328	0.033
ENSMUSG00000026554	14991	15048	10743	14237	10748	20830	8908	10369	17196	14500	11369	15571	12142	14131	10191	10392	13186.4	14659	11714	0.799	-0.323	0.0874554	0.387651	0.0343	0.0386
ENSMUSG00000026563	718	933	924	843	899	1578	886	1094	824	899	978	922	1016	1071	1014	1096	977.32	906	1049	1.158	0.212	0.19007	0.536259	0.0241	0.0348
ENSMUSG00000026564	6438	7388	6348	5804	4030	8809	4749	6786	7385	7119	6718	6348	4553	5976	5433	6801	6291.52	6892	5691	0.826	-0.276	0.0958928	0.402047	0.0262	0.0322
ENSMUSG00000026568	4789	6943	5594	5456	6285	11174	7667	9330	5493	6690	5920	5967	7100	7580	8772	9351	7109.15	6018	8201	1.363	0.446	0.00527816	0.0968897	0.0244	0.0329
ENSMUSG00000026574	2111	3015	4123	2672	2459	3160	2040	2838	2421	2905	4363	2922	2778	2144	2334	2844	2839	3153	2525	0.801	-0.321	0.0901287	0.390934	0.034	0.0307
ENSMUSG00000026577	1879	2182	1543	1982	1570	2926	1456	1537	2155	2102	1633	2168	1774	1985	1666	1540	1877.9	2014	1741	0.865	-0.21	0.189179	0.535393	0.024	0.0316
ENSMUSG00000026580	54	50	37	31	35	30	22	12	62	48	39	34	40	20	25	12	35.03	46	24	0.527	-0.925	0.0175806	0.181279	0.1135	0.1171
ENSMUSG00000026587	22	48	35	30	38	77	38	52	25	46	37	33	43	52	43	52	41.51	35	48	1.347	0.43	0.186958	0.532738	0.0777	0.1203
ENSMUSG00000026594	721	711	859	630	386	715	526	703	827	685	909	689	436	485	602	705	667.21	778	557	0.716	-0.482	0.0167051	0.176167	0.0372	0.0393
ENSMUSG00000026615	11402	14965	13696	16332	14959	29402	19702	18013	13079	14420	14494	17862	16899	19946	22541	18053	17161.7	14964	19360	1.294	0.372	0.0431095	0.274641	0.0323	0.042
ENSMUSG00000026618	6569	6508	5151	5874	4144	8014	4100	5277	7535	6271	5451	6424	4681	5437	4691	5289	5722.36	6420	5024	0.783	-0.354	0.0287597	0.227491	0.0249	0.0317
ENSMUSG00000026620	379	440	607	575	369	664	333	443	435	424	642	629	417	450	381	444	477.78	532	423	0.795	-0.331	0.106653	0.423362	0.0382	0.0465
ENSMUSG00000026623	2017	1753	1921	2421	1607	2879	1286	1700	2314	1689	2033	2648	1815	1953	1471	1704	1953.38	2171	1736	0.8	-0.322	0.0638603	0.335073	0.0284	0.0315
ENSMUSG00000026628	230	171	321	308	551	1144	334	1027	264	165	340	337	622	776	382	1029	489.39	276	702	2.544	1.347	3.87823e-06	0.00108759	0.0767	0.0458
ENSMUSG00000026634	2069	2227	2030	2121	2501	3821	2515	2501	2373	2146	2148	2320	2825	2592	2877	2507	2473.56	2247	2700	1.202	0.265	0.065064	0.337134	0.0194	0.0309
ENSMUSG00000026646	45	50	77	44	53	87	90	117	52	48	81	48	60	59	103	117	71.07	57	85	1.474	0.56	0.119964	0.443903	0.1092	0.1232
ENSMUSG00000026664	1586	4821	4147	3146	5950	11650	7211	7371	1819	4645	4389	3441	6722	7903	8250	7387	5569.52	3574	7566	2.117	1.082	4.46578e-06	0.00120682	0.052	0.0316
ENSMUSG00000026667	704	1072	1177	1342	1197	2379	1051	1406	808	1033	1246	1468	1352	1614	1202	1409	1266.43	1139	1394	1.225	0.293	0.131945	0.460004	0.0355	0.0332
ENSMUSG00000026678	7904	13946	16736	13190	21436	28517	16094	19573	9067	13438	17711	14425	24216	19346	18413	19617	17029	13660	20398	1.493	0.578	0.00632879	0.10738	0.0428	0.0419
ENSMUSG00000026679	221	260	205	192	125	144	110	147	254	251	217	210	141	98	126	147	180.38	233	128	0.549	-0.865	0.00130567	0.0480308	0.0628	0.091
ENSMUSG00000026686	180	122	154	141	96	141	94	94	206	118	163	154	108	96	108	94	130.88	160	102	0.633	-0.659	0.0253787	0.214564	0.075	0.1074
ENSMUSG00000026687	1442	1267	1198	1528	1408	1499	945	1042	1654	1221	1268	1671	1591	1017	1081	1044	1318.35	1454	1183	0.814	-0.297	0.120683	0.44435	0.0344	0.033
ENSMUSG00000026697	1014	434	198	400	392	499	154	165	1163	418	210	437	443	339	176	165	418.9	557	281	0.504	-0.988	0.0189648	0.187918	0.1646	0.0506
ENSMUSG00000026712	672	979	1477	788	970	1554	1434	2459	771	943	1563	862	1096	1054	1641	2464	1299.27	1035	1564	1.511	0.595	0.029087	0.228453	0.0702	0.0331
ENSMUSG00000026721	336	400	399	426	553	758	448	489	385	385	422	466	625	514	513	490	475.07	414	536	1.29	0.368	0.0490039	0.293196	0.0313	0.0466
ENSMUSG00000026730	296	448	288	273	317	743	486	481	340	432	305	299	358	504	556	482	409.35	344	475	1.382	0.467	0.0301824	0.231234	0.0419	0.0513
ENSMUSG00000026739	1478	2034	1724	2008	2035	3382	1975	1995	1695	1960	1824	2196	2299	2294	2260	1999	2066	1919	2213	1.153	0.206	0.174841	0.516863	0.0216	0.0314
ENSMUSG00000026748	1326	1018	1310	1091	1053	1511	843	1138	1521	981	1386	1193	1190	1025	964	1141	1175.13	1270	1080	0.85	-0.234	0.189717	0.535758	0.0297	0.0336
ENSMUSG00000026749	335	573	469	423	555	1008	604	557	384	552	496	463	627	684	691	558	556.93	474	640	1.35	0.433	0.0213177	0.198088	0.032	0.0427
ENSMUSG00000026755	2002	3103	2202	2053	2506	4143	3282	3202	2296	2990	2330	2245	2831	2811	3755	3209	2808.44	2465	3152	1.278	0.354	0.0300373	0.230959	0.0251	0.0307
ENSMUSG00000026761	813	1185	1039	1026	1103	1691	1218	1307	933	1142	1100	1122	1246	1147	1393	1310	1174.08	1074	1274	1.186	0.246	0.127734	0.45435	0.0241	0.0336
ENSMUSG00000026764	56	19	35	49	32	33	21	21	64	18	37	54	36	22	24	21	34.6	43	26	0.599	-0.74	0.0670298	0.341095	0.1253	0.1168
ENSMUSG00000026767	374	551	485	461	528	766	518	655	429	531	513	504	596	520	593	656	542.82	494	591	1.195	0.257	0.155507	0.492509	0.0296	0.0432
ENSMUSG00000026770	46	35	13	17	51	106	37	17	53	34	14	19	58	72	42	17	38.47	30	47	1.596	0.674	0.15356	0.489989	0.1869	0.1191
ENSMUSG00000026773	544	1624	638	618	1862	2405	1227	1717	624	1565	675	676	2103	1632	1404	1721	1299.94	885	1715	1.937	0.954	0.000293908	0.0200654	0.0647	0.0331
ENSMUSG00000026778	4940	4895	4426	4443	3641	7631	3079	4025	5667	4717	4684	4859	4113	5177	3523	4034	4596.61	4982	4212	0.846	-0.242	0.145155	0.479004	0.0262	0.031
ENSMUSG00000026784	481	734	808	599	670	987	745	1250	552	707	855	655	757	670	852	1253	787.6	692	883	1.275	0.35	0.110009	0.429081	0.0447	0.037
ENSMUSG00000026786	155	84	93	104	92	105	77	82	178	81	98	114	104	71	88	82	102.04	118	86	0.733	-0.448	0.176391	0.518531	0.0949	0.1168
ENSMUSG00000026790	2585	2337	1694	2064	1911	2538	1502	1686	2965	2252	1793	2257	2159	1722	1718	1690	2069.48	2317	1822	0.786	-0.347	0.048263	0.290949	0.029	0.0314
ENSMUSG00000026811	2685	2332	2130	2382	1489	2848	1308	1829	3080	2247	2254	2605	1682	1932	1496	1833	2141.23	2546	1736	0.682	-0.552	0.000652345	0.0312768	0.0246	0.0313
ENSMUSG00000026812	3453	2845	2232	2897	2306	4353	1982	2010	3961	2741	2362	3168	2605	2953	2268	2014	2759.09	3058	2460	0.805	-0.314	0.0910297	0.392314	0.0326	0.0308
ENSMUSG00000026817	22953	44568	40712	25497	28062	69285	42571	63766	26329	42944	43085	27885	31701	47003	48704	63908	41444.8	35061	47829	1.364	0.448	0.0817312	0.376273	0.0634	0.056
ENSMUSG00000026819	418	849	776	477	2792	5673	1585	1700	479	818	821	522	3154	3849	1813	1704	1645.03	660	2630	3.983	1.994	1.11646e-13	8.29698e-10	0.0636	0.0321
ENSMUSG00000026824	263	508	424	382	277	429	203	208	302	489	449	418	313	291	232	208	337.79	414	261	0.63	-0.666	0.00422681	0.0874303	0.0486	0.0588
ENSMUSG00000026825	1380	915	1456	938	831	1227	922	1061	1583	882	1541	1026	939	832	1055	1063	1115.09	1258	972	0.773	-0.372	0.0736164	0.356346	0.0404	0.0339
ENSMUSG00000026827	1610	3218	3531	2762	2598	7542	3600	5551	1847	3101	3737	3021	2935	5117	4119	5563	3679.8	2926	4434	1.515	0.599	0.00839331	0.123515	0.0491	0.0307
ENSMUSG00000026828	116	70	103	91	64	94	37	59	133	67	109	100	72	64	42	59	80.82	102	59	0.583	-0.779	0.020998	0.196532	0.0955	0.1219
ENSMUSG00000026837	10984	8783	14406	9150	6662	10338	5469	9020	12600	8463	15246	10007	7526	7013	6257	9040	9518.9	11579	7459	0.644	-0.634	0.00166566	0.0544752	0.0387	0.0352
ENSMUSG00000026842	4176	3776	3169	3152	2744	4944	2408	2764	4790	3638	3354	3447	3100	3354	2755	2770	3401.05	3807	2995	0.787	-0.346	0.0354062	0.250698	0.0256	0.0306
ENSMUSG00000026875	34	42	45	36	55	66	52	62	39	40	48	39	62	45	59	62	49.38	42	57	1.365	0.449	0.150858	0.486801	0.0728	0.1224
ENSMUSG00000026879	9926	6136	6934	7354	5610	8938	3035	3942	11386	5912	7338	8043	6337	6064	3472	3951	6562.91	8170	4956	0.607	-0.721	0.00193499	0.0585211	0.0513	0.0324
ENSMUSG00000026880	2693	3186	3192	2923	1987	3651	1981	2232	3089	3070	3378	3197	2245	2477	2266	2237	2744.83	3184	2306	0.725	-0.465	0.00110504	0.0430652	0.019	0.0308
ENSMUSG00000026883	4100	4045	3855	3501	2844	5108	2678	3458	4703	3898	4080	3829	3213	3465	3064	3466	3714.6	4128	3302	0.8	-0.322	0.032637	0.240022	0.0215	0.0307
ENSMUSG00000026888	186	1365	989	429	970	1710	1021	1990	213	1315	1047	469	1096	1160	1168	1994	1057.85	761	1354	1.779	0.831	0.0334463	0.242743	0.1438	0.0342
ENSMUSG00000026895	6819	10653	9785	8294	8638	15176	11100	15049	7822	10265	10355	9071	9758	10295	12699	15082	10668.5	9378	11958	1.275	0.351	0.060135	0.326907	0.0333	0.0363
ENSMUSG00000026915	874	1284	1643	1485	1909	3039	1930	2153	1003	1237	1739	1624	2157	2062	2208	2158	1773.33	1401	2146	1.532	0.615	0.000601801	0.0296848	0.0301	0.0318
ENSMUSG00000026917	2371	2671	1699	2040	1718	3007	1889	1664	2720	2574	1798	2231	1941	2040	2161	1668	2141.51	2331	1952	0.838	-0.255	0.12682	0.453433	0.0264	0.0313
ENSMUSG00000026918	6153	6511	5744	5439	4390	6989	5308	5252	7058	6274	6079	5948	4959	4741	6073	5264	5799.49	6340	5259	0.83	-0.27	0.0876362	0.387651	0.0237	0.0318
ENSMUSG00000026921	2035	4214	3283	3270	4362	6964	4671	4532	2334	4060	3474	3576	4928	4724	5344	4542	4122.93	3361	4884	1.453	0.539	0.00261241	0.068282	0.0304	0.0308
ENSMUSG00000026930	919	769	708	599	604	786	488	584	1054	741	749	655	682	533	558	585	694.83	800	590	0.737	-0.44	0.0244459	0.211246	0.0351	0.0387
ENSMUSG00000026932	982	1237	1428	1229	1140	2432	1414	1671	1126	1192	1511	1344	1288	1650	1618	1675	1425.48	1293	1558	1.204	0.268	0.10439	0.418771	0.0255	0.0326
ENSMUSG00000026938	57	62	122	52	51	52	24	67	65	60	129	57	58	35	27	67	62.33	78	47	0.602	-0.732	0.0641517	0.335579	0.1323	0.1236
ENSMUSG00000026941	126	173	172	177	192	346	230	189	145	167	182	194	217	235	263	189	198.88	172	226	1.316	0.396	0.121382	0.445165	0.0575	0.0856
ENSMUSG00000026942	629	688	798	628	589	1252	854	1010	722	663	845	687	665	849	977	1012	802.47	729	876	1.202	0.265	0.155663	0.492679	0.0322	0.0367
ENSMUSG00000026944	1651	1323	1137	1128	921	1504	933	1133	1894	1275	1203	1234	1040	1020	1067	1136	1233.65	1402	1066	0.761	-0.395	0.0291426	0.228453	0.0305	0.0333
ENSMUSG00000026950	76727	134566	114496	112104	110708	265819	113875	173995	88012	129662	121168	122604	125064	180333	130282	174382	133938	115362	152515	1.322	0.403	0.110916	0.430653	0.0611	0.0785
ENSMUSG00000026960	706	629	594	564	434	777	518	635	810	606	629	617	490	527	593	636	613.47	666	562	0.844	-0.244	0.189738	0.535758	0.0316	0.0407
ENSMUSG00000026965	2409	2542	2039	1987	1839	2934	1624	1706	2763	2449	2158	2173	2077	1990	1858	1710	2147.41	2386	1909	0.8	-0.322	0.0357081	0.251547	0.022	0.0313
ENSMUSG00000026970	3178	4306	4209	3973	4828	6342	4951	4914	3645	4149	4454	4345	5454	4302	5664	4925	4617.46	4148	5086	1.226	0.294	0.0649276	0.337134	0.0241	0.031
ENSMUSG00000026971	1165	1987	2350	1510	1772	3584	2219	3050	1336	1915	2487	1651	2002	2431	2539	3057	2177.25	1847	2507	1.357	0.44	0.0252352	0.213959	0.0366	0.0312
ENSMUSG00000026972	328	313	244	270	275	311	244	173	376	302	258	295	311	211	279	173	275.69	308	244	0.79	-0.34	0.176465	0.518544	0.0569	0.0684
ENSMUSG00000026977	1733	2588	2120	2526	3055	4424	2576	2346	1988	2494	2244	2763	3451	3001	2947	2351	2654.81	2372	2938	1.238	0.308	0.0643167	0.335889	0.0263	0.0308
ENSMUSG00000026987	1899	2190	1700	1991	2534	3390	2320	1974	2178	2110	1799	2177	2863	2300	2654	1978	2257.51	2066	2449	1.185	0.245	0.130547	0.458442	0.0247	0.0311
ENSMUSG00000026999	169	274	376	226	277	526	317	365	194	264	398	247	313	357	363	366	312.65	276	350	1.267	0.342	0.160184	0.498601	0.0535	0.0623
ENSMUSG00000027010	18088	19902	16644	15462	10171	24315	9719	17962	20748	19177	17614	16910	11490	16495	11119	18002	16444.5	18612	14276	0.767	-0.383	0.0564067	0.317566	0.0385	0.0414
ENSMUSG00000027015	201	104	173	128	62	120	85	109	231	100	183	140	70	81	97	109	126.47	164	89	0.548	-0.867	0.00882785	0.127688	0.0956	0.1089
ENSMUSG00000027018	1069	970	818	814	692	1301	719	780	1226	935	866	890	782	883	823	782	898.18	979	818	0.835	-0.26	0.137937	0.468796	0.0284	0.0356
ENSMUSG00000027022	15817	22822	25327	24161	21267	52807	28749	40224	18143	21990	26803	26424	24025	35824	32891	40313	28301.8	23340	33263	1.425	0.511	0.019105	0.187927	0.0454	0.0495
ENSMUSG00000027030	952	1038	822	754	562	816	634	747	1092	1000	870	825	635	554	725	749	806.15	947	666	0.703	-0.509	0.00503397	0.0949346	0.0302	0.0367
ENSMUSG00000027075	2018	1346	405	872	1109	1040	425	370	2315	1297	429	954	1253	706	486	371	976.18	1249	704	0.564	-0.827	0.0426915	0.273779	0.1567	0.0348
ENSMUSG00000027077	12584	11807	5874	8019	8292	11566	6407	6755	14435	11377	6216	8770	9367	7846	7330	6770	9013.97	10200	7828	0.768	-0.382	0.0905048	0.391608	0.0486	0.0347
ENSMUSG00000027082	328	623	513	399	629	905	543	567	376	600	543	436	711	614	621	568	558.73	489	628	1.284	0.361	0.0683918	0.345217	0.0358	0.0426
ENSMUSG00000027086	656	924	918	907	793	1604	866	1256	752	890	971	992	896	1088	991	1259	979.98	901	1058	1.174	0.232	0.195517	0.543134	0.0297	0.0348
ENSMUSG00000027087	942	1354	1831	1301	1477	2169	1412	2298	1081	1305	1938	1423	1669	1471	1615	2303	1600.54	1437	1764	1.228	0.297	0.136599	0.466689	0.0374	0.0322
ENSMUSG00000027104	1639	1696	1311	1649	1521	2218	1158	1128	1880	1634	1387	1803	1718	1505	1325	1131	1547.92	1676	1420	0.847	-0.24	0.165279	0.506818	0.028	0.0323
ENSMUSG00000027107	6203	5185	3144	3584	2518	3950	2586	2483	7115	4996	3327	3920	2845	2680	2959	2489	3791.2	4840	2743	0.567	-0.819	9.16729e-05	0.010089	0.0413	0.0307
ENSMUSG00000027111	1394	2354	2557	2674	2938	4334	2320	2350	1599	2268	2706	2924	3319	2940	2654	2355	2595.8	2374	2817	1.186	0.247	0.197566	0.545418	0.0348	0.0309
ENSMUSG00000027130	2263	2471	1618	1965	2176	2724	1265	1401	2596	2381	1712	2149	2458	1848	1447	1404	1999.46	2210	1789	0.81	-0.304	0.127903	0.454356	0.0378	0.0315
ENSMUSG00000027133	1081	1284	1092	1008	1184	1973	1538	1722	1240	1237	1156	1102	1338	1338	1760	1726	1362.09	1184	1540	1.301	0.379	0.0199325	0.19193	0.0247	0.0328
ENSMUSG00000027162	1333	1983	1839	1909	1917	3488	1789	2013	1529	1911	1946	2088	2166	2366	2047	2017	2008.73	1868	2149	1.15	0.202	0.196502	0.544046	0.023	0.0314
ENSMUSG00000027165	1800	2800	2257	2194	2603	4402	2826	3161	2065	2698	2389	2400	2941	2986	3233	3168	2734.85	2388	3082	1.291	0.368	0.0133075	0.157915	0.0208	0.0308
ENSMUSG00000027167	531	553	399	479	417	672	396	365	609	533	422	524	471	456	453	366	479.24	522	436	0.836	-0.258	0.184332	0.529026	0.0341	0.0464
ENSMUSG00000027175	29	50	79	65	77	133	74	77	33	48	84	71	87	90	85	77	71.9	59	85	1.435	0.521	0.132028	0.460004	0.1002	0.1231
ENSMUSG00000027188	1202	601	825	818	609	864	354	543	1379	579	873	895	688	586	405	544	743.61	932	556	0.597	-0.744	0.00261551	0.068282	0.0567	0.0377
ENSMUSG00000027194	1283	1053	972	915	774	1386	670	832	1472	1015	1029	1001	874	940	767	834	991.34	1129	854	0.757	-0.402	0.0283086	0.225369	0.0312	0.0347
ENSMUSG00000027198	1640	1431	1546	1388	1338	2236	1051	1283	1881	1379	1636	1518	1512	1517	1202	1286	1491.36	1604	1379	0.86	-0.217	0.184831	0.529621	0.025	0.0325
ENSMUSG00000027204	3774	4870	8816	5206	4169	6406	2987	5193	4329	4693	9330	5694	4710	4346	3417	5205	5215.29	6012	4420	0.735	-0.444	0.0515319	0.301424	0.0495	0.0314
ENSMUSG00000027210	67	81	83	77	65	70	56	62	77	78	88	84	73	47	64	62	71.76	82	62	0.753	-0.41	0.184488	0.529201	0.0771	0.1231
ENSMUSG00000027219	238	441	343	349	627	728	361	372	273	425	363	382	708	494	413	373	428.83	361	497	1.377	0.461	0.051106	0.299888	0.0511	0.0497
ENSMUSG00000027220	56	28	55	66	22	26	24	37	64	27	58	72	25	18	27	37	41.08	55	27	0.482	-1.053	0.0066429	0.109218	0.1156	0.1198
ENSMUSG00000027221	301	507	480	377	567	795	501	533	345	489	508	412	641	539	573	534	505.16	438	572	1.303	0.381	0.0490005	0.293196	0.0339	0.045
ENSMUSG00000027222	545	550	572	539	532	1006	602	783	625	530	605	589	601	682	689	785	638.36	587	689	1.174	0.231	0.192617	0.539505	0.0286	0.04
ENSMUSG00000027230	555	408	739	451	319	540	445	521	637	393	782	493	360	366	509	522	507.88	576	439	0.762	-0.391	0.0979799	0.405876	0.0515	0.0448
ENSMUSG00000027236	1688	2342	1923	2179	2117	3665	2724	2276	1936	2257	2035	2383	2392	2486	3116	2281	2360.81	2153	2569	1.193	0.255	0.108459	0.42635	0.0237	0.031
ENSMUSG00000027244	2976	2718	1599	2173	1906	2929	1210	1348	3414	2619	1692	2377	2153	1987	1384	1351	2122.11	2526	1719	0.681	-0.555	0.0105151	0.139622	0.0444	0.0313
ENSMUSG00000027245	268	412	369	336	418	497	457	439	307	397	391	367	472	337	523	440	404.32	366	443	1.209	0.274	0.187779	0.53436	0.0391	0.0518
ENSMUSG00000027247	969	1031	975	876	834	1317	722	863	1112	993	1032	958	942	893	826	865	952.67	1024	882	0.861	-0.215	0.184953	0.529869	0.0243	0.035
ENSMUSG00000027253	3700	4341	3243	3780	2713	4528	2476	2203	4244	4183	3432	4134	3065	3072	2833	2208	3396.29	3998	2794	0.699	-0.517	0.00144118	0.0502823	0.0248	0.0306
ENSMUSG00000027257	6490	9755	7706	6685	7342	13412	9972	9497	7445	9400	8155	7311	8294	9099	11409	9518	8828.74	8078	9580	1.186	0.246	0.14437	0.478325	0.0271	0.0345
ENSMUSG00000027259	324	515	536	412	559	784	618	695	372	496	567	451	631	532	707	697	556.58	472	642	1.36	0.443	0.0238048	0.208106	0.0349	0.0427
ENSMUSG00000027272	1242	1797	1500	1704	2062	3064	1780	1929	1425	1732	1587	1864	2329	2079	2036	1933	1873.12	1652	2094	1.268	0.342	0.0262788	0.218202	0.0222	0.0317
ENSMUSG00000027274	1144	1406	1669	1530	1540	2914	1856	2617	1312	1355	1766	1673	1740	1977	2123	2623	1821.17	1526	2116	1.386	0.471	0.00669689	0.109621	0.0283	0.0317
ENSMUSG00000027281	72	124	168	138	186	245	151	211	83	119	178	151	210	166	173	211	161.42	133	190	1.431	0.517	0.0831653	0.37831	0.0787	0.0969
ENSMUSG00000027293	4303	5707	6890	4665	3321	5849	4468	5579	4936	5499	7292	5102	3752	3968	5112	5591	5156.39	5707	4606	0.807	-0.309	0.0972015	0.404226	0.0332	0.0313
ENSMUSG00000027298	277	158	186	185	122	166	80	138	318	152	197	202	138	113	92	138	168.68	217	120	0.553	-0.854	0.00492632	0.0938421	0.0812	0.0947
ENSMUSG00000027305	785	1314	1299	1152	1173	2584	1431	1721	900	1266	1375	1260	1325	1753	1637	1725	1405.16	1200	1610	1.341	0.424	0.0157794	0.17192	0.0288	0.0327
ENSMUSG00000027314	597	950	706	534	891	1549	925	795	685	915	747	584	1007	1051	1058	797	855.47	733	978	1.334	0.416	0.0280496	0.224866	0.0331	0.036
ENSMUSG00000027316	215	179	177	149	98	170	116	150	247	172	187	163	111	115	133	150	159.81	192	127	0.662	-0.595	0.0329165	0.240766	0.0679	0.0975
ENSMUSG00000027318	998	571	537	656	440	611	342	348	1145	550	568	717	497	415	391	349	579.04	745	413	0.554	-0.851	0.000410028	0.0237319	0.0532	0.0419
ENSMUSG00000027322	38	43	41	28	24	36	6	28	44	41	43	31	27	24	7	28	30.69	40	22	0.549	-0.864	0.0252084	0.213959	0.1085	0.1147
ENSMUSG00000027329	220	195	269	201	272	466	310	351	252	188	285	220	307	316	355	352	284.33	236	332	1.408	0.493	0.0292544	0.228779	0.0453	0.0668
ENSMUSG00000027333	343	506	471	466	576	1038	423	616	393	488	498	510	651	704	484	617	543.16	472	614	1.301	0.379	0.0480096	0.28995	0.0334	0.0432
ENSMUSG00000027341	672	925	865	841	869	1559	904	1039	771	891	915	920	982	1058	1034	1041	951.52	874	1029	1.177	0.235	0.149596	0.484802	0.0244	0.0351
ENSMUSG00000027346	3066	5828	5545	6482	7675	15937	5531	6037	3517	5616	5868	7089	8670	10812	6328	6050	6743.76	5522	7965	1.442	0.528	0.0212506	0.197947	0.0501	0.0326
ENSMUSG00000027360	69	76	49	62	52	51	19	21	79	73	52	68	59	35	22	21	51.02	68	34	0.501	-0.998	0.00820332	0.122539	0.114	0.1226
ENSMUSG00000027366	2652	3859	3562	4033	3916	6875	3661	4188	3042	3718	3770	4411	4424	4664	4188	4197	4051.79	3735	4368	1.17	0.226	0.156987	0.494132	0.0242	0.0308
ENSMUSG00000027368	141	82	56	63	80	68	41	61	162	79	59	69	90	46	47	61	76.68	92	61	0.662	-0.595	0.129306	0.457088	0.1332	0.1226
ENSMUSG00000027371	342	523	432	408	624	1039	581	790	392	504	457	446	705	705	665	792	583.23	450	717	1.592	0.671	0.000181332	0.0151413	0.0288	0.0417
ENSMUSG00000027374	1478	2310	2188	1792	2302	3742	2613	2989	1695	2226	2316	1960	2601	2539	2989	2996	2415.1	2049	2781	1.357	0.44	0.00512673	0.0954869	0.0232	0.031
ENSMUSG00000027375	820	522	497	781	558	579	237	291	941	503	526	854	630	393	271	292	551.21	706	396	0.562	-0.832	0.00322701	0.0748486	0.0737	0.0429
ENSMUSG00000027381	802	765	473	595	400	751	448	380	920	737	501	651	452	509	513	381	582.89	702	464	0.661	-0.598	0.00488571	0.0932173	0.0413	0.0417
ENSMUSG00000027384	517	831	972	638	592	1165	855	1585	593	801	1029	698	669	790	978	1589	893.25	780	1006	1.29	0.367	0.148774	0.483449	0.0609	0.0356
ENSMUSG00000027397	707	1047	913	849	1649	2246	1441	1482	811	1009	966	929	1863	1524	1649	1485	1279.37	929	1630	1.754	0.811	5.94224e-07	0.000401453	0.0242	0.0331
ENSMUSG00000027408	504	605	619	396	327	472	317	327	578	583	655	433	369	320	363	328	453.66	562	345	0.613	-0.706	0.000343482	0.0217863	0.0347	0.048
ENSMUSG00000027425	1395	1402	1081	1222	1039	1875	940	1091	1600	1351	1144	1336	1174	1272	1075	1093	1255.77	1358	1154	0.85	-0.234	0.156273	0.492963	0.0254	0.0332
ENSMUSG00000027433	2188	2119	1742	2022	1771	2543	1465	1626	2510	2042	1844	2211	2001	1725	1676	1630	1954.75	2152	1758	0.817	-0.292	0.0671321	0.34124	0.0238	0.0315
ENSMUSG00000027435	5197	9392	11649	9946	12471	17673	9702	11348	5961	9050	12328	10878	14088	11989	11100	11373	10845.9	9554	12138	1.27	0.345	0.101779	0.414322	0.0426	0.0365
ENSMUSG00000027447	6958	8810	7084	6811	9509	16328	7034	7862	7981	8489	7497	7449	10742	11077	8047	7879	8645.25	7854	9436	1.202	0.265	0.122355	0.446606	0.0281	0.0344
ENSMUSG00000027452	8452	10244	8424	12645	7751	16545	5661	4185	9695	9871	8915	13829	8756	11224	6477	4194	9120.16	10578	7663	0.725	-0.465	0.0638899	0.335073	0.0601	0.0348
ENSMUSG00000027470	33194	24207	11196	21880	20096	32533	11838	10616	38076	23325	11848	23929	22702	22071	13544	10640	20766.8	24294	17239	0.71	-0.495	0.109413	0.428087	0.0914	0.0447
ENSMUSG00000027472	1685	2435	2252	2117	2264	4153	2273	2616	1933	2346	2383	2315	2558	2817	2600	2622	2446.86	2244	2649	1.18	0.239	0.103545	0.417375	0.0203	0.031
ENSMUSG00000027474	471	648	506	525	813	1013	573	548	540	624	535	574	918	687	656	549	635.59	568	702	1.235	0.305	0.119945	0.443903	0.0352	0.0401
ENSMUSG00000027487	366	461	493	467	541	938	553	595	420	444	522	511	611	636	633	596	546.62	474	619	1.306	0.385	0.0309563	0.235106	0.0286	0.0431
ENSMUSG00000027495	279	357	336	255	342	618	345	438	320	344	356	279	386	419	395	439	367.22	325	410	1.262	0.336	0.0915539	0.393398	0.0353	0.0554
ENSMUSG00000027513	52	91	1227	37	28	96	86	9	60	88	1299	40	32	65	98	9	211.31	372	51	0.138	-2.861	0.00124778	0.0467148	0.6501	0.0824
ENSMUSG00000027520	2565	2515	2880	3505	2136	3383	2281	2145	2942	2423	3048	3833	2413	2295	2610	2150	2714.27	3062	2367	0.773	-0.371	0.0252339	0.213959	0.026	0.0308
ENSMUSG00000027522	2049	2574	2906	2651	2888	4407	2704	3124	2350	2480	3075	2899	3262	2990	3094	3131	2910.25	2701	3119	1.155	0.207	0.169978	0.511471	0.0216	0.0307
ENSMUSG00000027531	551	872	815	649	716	1241	840	1056	632	840	862	710	809	842	961	1058	839.33	761	918	1.205	0.269	0.13571	0.465826	0.0299	0.0362
ENSMUSG00000027534	220	322	325	370	414	636	356	380	252	310	344	405	468	431	407	381	374.81	328	422	1.287	0.363	0.0882121	0.388243	0.0408	0.0546
ENSMUSG00000027544	2122	1389	1241	1496	1230	1954	699	760	2434	1338	1313	1636	1389	1326	800	762	1374.8	1680	1069	0.637	-0.652	0.00683775	0.110591	0.0546	0.0328
ENSMUSG00000027546	3411	1750	1310	1687	1094	1916	875	736	3913	1686	1386	1845	1236	1300	1001	738	1638.08	2208	1069	0.484	-1.046	0.000174912	0.0148555	0.0725	0.0321
ENSMUSG00000027550	281	429	411	399	470	597	441	485	322	413	435	436	531	405	505	486	441.7	402	482	1.197	0.26	0.185006	0.529917	0.0345	0.0488
ENSMUSG00000027551	431	455	346	337	268	504	281	274	494	438	366	369	303	342	321	275	363.54	417	310	0.745	-0.425	0.0406539	0.267363	0.0385	0.0558
ENSMUSG00000027570	60	78	84	66	34	55	37	64	69	75	89	72	38	37	42	64	60.91	76	45	0.597	-0.745	0.0228526	0.204245	0.085	0.1236
ENSMUSG00000027573	1686	2052	1795	1996	1403	2459	1550	1766	1934	1977	1900	2183	1585	1668	1773	1770	1848.77	1998	1699	0.85	-0.234	0.10875	0.426736	0.0199	0.0317
ENSMUSG00000027574	31	34	21	23	18	39	11	12	36	33	22	25	20	26	13	12	23.39	29	18	0.63	-0.666	0.0751301	0.360329	0.0916	0.1091
ENSMUSG00000027583	419	559	492	581	737	1071	610	608	481	539	521	635	833	727	698	609	630.22	544	717	1.317	0.398	0.0313214	0.235553	0.031	0.0402
ENSMUSG00000027593	4061	4548	4355	3313	2861	5034	3531	4208	4658	4382	4609	3623	3232	3415	4040	4217	4022.1	4318	3726	0.863	-0.213	0.188195	0.534614	0.0249	0.0307
ENSMUSG00000027601	638	919	887	768	819	1509	812	1118	732	886	939	840	925	1024	929	1120	924.29	849	1000	1.177	0.236	0.164067	0.504748	0.0264	0.0353
ENSMUSG00000027649	611	547	480	509	465	735	369	450	701	527	508	557	525	499	422	451	523.71	573	474	0.828	-0.272	0.149085	0.484127	0.0322	0.0441
ENSMUSG00000027650	1372	1312	982	1200	971	1782	835	912	1574	1264	1039	1312	1097	1209	955	914	1170.6	1297	1044	0.805	-0.313	0.079933	0.371496	0.0298	0.0336
ENSMUSG00000027651	3094	2866	1907	2306	1891	4118	1984	1830	3549	2762	2018	2522	2136	2794	2270	1834	2485.57	2713	2258	0.833	-0.264	0.164095	0.504748	0.0341	0.0309
ENSMUSG00000027654	92	271	189	160	301	512	326	167	106	261	200	175	340	347	373	167	246.17	186	307	1.653	0.725	0.0218724	0.199809	0.091	0.0741
ENSMUSG00000027660	400	520	624	603	732	1183	675	780	459	501	660	659	827	803	772	782	682.9	570	796	1.396	0.482	0.00911679	0.129925	0.0311	0.0389
ENSMUSG00000027663	962	1241	1120	841	581	1150	668	911	1103	1196	1185	920	656	780	764	913	939.76	1101	778	0.707	-0.5	0.00484587	0.0928147	0.029	0.0352
ENSMUSG00000027673	6936	8592	7920	6689	7754	13826	9309	12772	7956	8279	8382	7316	8759	9380	10650	12800	9190.22	7983	10397	1.302	0.381	0.0247313	0.211985	0.0275	0.0349
ENSMUSG00000027677	1445	2136	2251	2492	3293	4279	2764	2862	1658	2058	2382	2725	3720	2903	3162	2868	2684.6	2206	3163	1.434	0.52	0.00301612	0.0732492	0.029	0.0308
ENSMUSG00000027679	1113	1535	1590	1207	1343	2311	1944	2292	1277	1479	1683	1320	1517	1568	2224	2297	1670.57	1440	1902	1.32	0.401	0.0267376	0.219923	0.0308	0.032
ENSMUSG00000027680	24998	28977	19908	24674	17194	35725	17899	20627	28675	27921	21068	26985	19424	24236	20478	20673	23682.4	26162	21203	0.81	-0.303	0.109095	0.427267	0.0343	0.0467
ENSMUSG00000027684	329	556	680	657	856	1105	735	879	377	536	720	719	967	750	841	881	723.72	588	860	1.462	0.547	0.0113452	0.144493	0.0432	0.0381
ENSMUSG00000027694	66	81	58	66	40	82	22	67	76	78	61	72	45	56	25	67	60.06	72	48	0.676	-0.564	0.105547	0.421028	0.0996	0.1236
ENSMUSG00000027708	1547	1992	2190	1990	1963	3917	2130	2629	1775	1919	2318	2176	2218	2657	2437	2635	2266.82	2047	2487	1.215	0.281	0.0685578	0.345415	0.0224	0.0311
ENSMUSG00000027709	1296	1720	1430	1565	1696	3209	1440	1594	1487	1657	1513	1712	1916	2177	1647	1598	1713.35	1592	1834	1.153	0.205	0.196527	0.544046	0.0236	0.0319
ENSMUSG00000027716	457	641	538	581	853	1107	503	610	524	618	569	635	964	751	575	611	656.01	586	725	1.236	0.306	0.125991	0.452312	0.0368	0.0395
ENSMUSG00000027750	11439	12422	18509	12736	7867	8640	6062	9261	13121	11969	19588	13929	8887	5861	6935	9282	11196.6	14652	7741	0.528	-0.92	9.39976e-06	0.00199584	0.0407	0.0368
ENSMUSG00000027763	6485	11496	9397	10032	11966	22033	12323	12789	7439	11077	9945	10972	13518	14947	14098	12817	11851.6	9858	13845	1.404	0.49	0.00596153	0.103998	0.0303	0.0374
ENSMUSG00000027765	288	407	463	426	401	873	501	596	330	392	490	466	453	592	573	597	486.77	420	554	1.321	0.401	0.0443781	0.279252	0.036	0.0459
ENSMUSG00000027777	817	638	562	689	318	655	298	470	937	615	595	754	359	444	341	471	564.47	725	404	0.558	-0.842	5.09155e-05	0.00663821	0.0391	0.0424
ENSMUSG00000027782	2783	4367	3473	3408	3321	6868	4075	4501	3192	4208	3675	3727	3752	4659	4662	4511	4048.35	3700	4396	1.188	0.248	0.116665	0.43854	0.0238	0.0308
ENSMUSG00000027792	913	666	637	680	478	763	518	654	1047	642	674	744	540	518	593	655	676.56	777	576	0.742	-0.43	0.0313748	0.235755	0.0367	0.0391
ENSMUSG00000027800	1147	1323	1426	1492	1862	2408	1397	1404	1316	1275	1509	1632	2103	1634	1598	1407	1559.22	1433	1686	1.176	0.234	0.16478	0.50604	0.0266	0.0323
ENSMUSG00000027804	1793	2824	2536	2611	2993	3976	2934	3296	2057	2721	2684	2856	3381	2697	3357	3303	2881.95	2580	3184	1.234	0.304	0.0582387	0.322986	0.0243	0.0307
ENSMUSG00000027809	15060	13673	10636	15699	9880	19205	7445	10205	17275	13175	11256	17169	11161	13029	8518	10228	12726.3	14719	10734	0.729	-0.455	0.0221175	0.200814	0.0378	0.0382
ENSMUSG00000027810	5058	4803	2977	4464	3802	6396	3038	3115	5802	4628	3150	4882	4295	4339	3476	3122	4211.78	4616	3808	0.825	-0.277	0.155543	0.492509	0.0363	0.0308
ENSMUSG00000027823	2369	2543	2376	2101	1567	2871	1576	2139	2717	2450	2514	2298	1770	1948	1803	2144	2205.59	2495	1916	0.768	-0.381	0.0104354	0.138979	0.0207	0.0312
ENSMUSG00000027827	71	167	126	156	184	351	129	150	81	161	133	171	208	238	148	150	161.28	136	186	1.362	0.446	0.151233	0.487205	0.0862	0.0968
ENSMUSG00000027829	2164	2753	2154	2580	3955	4466	3095	2696	2482	2653	2280	2822	4468	3030	3541	2702	2997.08	2559	3435	1.342	0.424	0.0151149	0.168999	0.0289	0.0307
ENSMUSG00000027832	147	369	605	209	268	612	472	1117	169	356	640	229	303	415	540	1119	471.3	348	594	1.706	0.77	0.0539045	0.308621	0.1496	0.0468
ENSMUSG00000027848	379	342	496	395	263	329	200	291	435	330	525	432	297	223	229	292	345.24	430	260	0.604	-0.726	0.00125787	0.0469741	0.0452	0.0579
ENSMUSG00000027858	632	1307	1459	1508	1743	2576	1476	1393	725	1259	1544	1649	1969	1748	1689	1396	1497.37	1294	1700	1.313	0.393	0.0752506	0.360567	0.0461	0.0324
ENSMUSG00000027861	20003	23449	22200	15529	7568	11128	13141	17691	22945	22594	23494	16984	8549	7549	15034	17730	16860	21504	12216	0.568	-0.816	0.00141612	0.0498762	0.0619	0.0417
ENSMUSG00000027864	1875	1673	2768	1972	1789	2711	1271	2105	2151	1612	2929	2157	2021	1839	1454	2110	2034.09	2212	1856	0.839	-0.253	0.186057	0.531571	0.0347	0.0314
ENSMUSG00000027868	16568	18366	11875	13385	10363	19537	10251	13170	19005	17697	12567	14639	11707	13254	11728	13199	14224.4	15977	12472	0.781	-0.357	0.0502508	0.297442	0.0318	0.0395
ENSMUSG00000027875	331	236	87	210	211	213	77	48	380	227	92	230	238	145	88	48	180.99	232	130	0.559	-0.839	0.0635144	0.334164	0.188	0.0909
ENSMUSG00000027878	2987	2529	2185	2803	2347	2971	1696	1484	3426	2437	2312	3066	2651	2016	1940	1487	2416.95	2810	2024	0.72	-0.474	0.0141596	0.162263	0.0353	0.031
ENSMUSG00000027881	2808	3572	3398	3332	4211	5365	4313	4327	3221	3442	3596	3644	4757	3640	4934	4337	3946.33	3476	4417	1.271	0.345	0.0277764	0.223577	0.0234	0.0307
ENSMUSG00000027882	1938	1931	1480	1580	1346	2349	1404	1566	2223	1861	1566	1728	1521	1594	1606	1569	1708.47	1844	1572	0.853	-0.23	0.142859	0.47608	0.0231	0.032
ENSMUSG00000027883	593	520	571	423	317	481	397	515	680	501	604	463	358	326	454	516	487.87	562	414	0.736	-0.443	0.0375156	0.258265	0.0413	0.0459
ENSMUSG00000027884	2021	1694	1200	1552	1283	2163	1088	1210	2318	1632	1270	1697	1449	1467	1245	1213	1536.5	1729	1344	0.777	-0.364	0.0497515	0.296289	0.0323	0.0323
ENSMUSG00000027890	269	433	355	347	410	819	506	533	309	417	376	380	463	556	579	534	451.61	370	533	1.439	0.525	0.00599034	0.104134	0.0326	0.0481
ENSMUSG00000027933	1790	1398	1609	1556	1337	2290	1102	1318	2053	1347	1703	1702	1510	1554	1261	1321	1556.31	1701	1412	0.83	-0.269	0.107818	0.42529	0.0261	0.0323
ENSMUSG00000027937	1781	2453	1833	1703	2009	3509	2395	2876	2043	2364	1940	1863	2270	2381	2740	2882	2310.17	2052	2568	1.251	0.323	0.0382031	0.26004	0.0229	0.0311
ENSMUSG00000027939	14	14	25	20	28	27	32	28	16	13	26	22	32	18	37	28	24.06	19	29	1.453	0.539	0.148437	0.483396	0.0899	0.1094
ENSMUSG00000027947	2593	1010	911	1370	1303	1736	436	547	2974	973	964	1498	1472	1178	499	548	1263.34	1602	924	0.577	-0.794	0.0313321	0.235553	0.1281	0.0332
ENSMUSG00000027954	538	937	774	674	787	1422	1109	957	617	903	819	737	889	965	1269	959	894.73	769	1020	1.326	0.407	0.0294649	0.229193	0.0323	0.0356
ENSMUSG00000027956	68	97	80	71	130	182	153	145	78	93	85	78	147	123	175	145	115.56	84	148	1.764	0.819	0.00517006	0.0955754	0.0722	0.1125
ENSMUSG00000027957	496	771	792	826	1023	1279	853	923	569	743	838	903	1156	868	976	925	872.21	763	981	1.284	0.361	0.0568834	0.318814	0.0333	0.0358
ENSMUSG00000027968	963	1348	1567	1165	1246	1758	1716	1918	1105	1299	1658	1274	1408	1193	1963	1922	1477.71	1334	1622	1.215	0.281	0.149293	0.484485	0.0357	0.0325
ENSMUSG00000027978	257	181	215	222	163	216	98	146	295	174	228	243	184	147	112	146	191.08	235	147	0.628	-0.672	0.0160727	0.173354	0.0688	0.0879
ENSMUSG00000027981	1333	1394	716	1368	1132	1481	855	766	1529	1343	758	1496	1279	1005	978	768	1144.44	1282	1008	0.786	-0.347	0.125004	0.450518	0.0483	0.0337
ENSMUSG00000027983	144	155	295	196	172	518	310	379	165	149	312	214	194	351	355	380	265.16	210	320	1.523	0.607	0.0384309	0.260346	0.0781	0.0702
ENSMUSG00000027985	106	65	35	31	23	32	20	28	122	63	37	34	26	22	23	28	44.23	64	25	0.388	-1.368	0.00129523	0.0480073	0.143	0.121
ENSMUSG00000027996	122	77	144	72	54	73	29	76	140	74	152	79	61	50	33	76	83.14	111	55	0.495	-1.015	0.00660376	0.109218	0.1189	0.1215
ENSMUSG00000027999	3184	1887	985	2249	2031	2743	1193	1352	3652	1818	1042	2460	2294	1861	1365	1355	1980.96	2243	1719	0.766	-0.384	0.186425	0.532238	0.0804	0.0315
ENSMUSG00000028005	456	549	587	489	742	963	501	557	523	529	621	535	838	653	573	558	603.88	552	656	1.188	0.248	0.195871	0.543134	0.0336	0.041
ENSMUSG00000028017	3134	3193	2000	3118	2485	3893	2126	2172	3595	3077	2117	3410	2807	2641	2432	2177	2781.95	3050	2514	0.825	-0.278	0.120156	0.443903	0.0304	0.0308
ENSMUSG00000028019	288	140	150	160	65	130	73	80	330	135	159	175	73	88	84	80	140.54	200	81	0.408	-1.292	0.000108316	0.0114993	0.0959	0.1041
ENSMUSG00000028023	1371	1408	942	1212	683	1204	892	985	1573	1357	997	1326	772	817	1021	987	1105.98	1313	899	0.685	-0.547	0.00334527	0.0766113	0.0322	0.0339
ENSMUSG00000028024	82	152	158	128	209	435	193	206	94	146	167	140	236	295	221	206	188.27	137	240	1.75	0.807	0.00373706	0.0815622	0.068	0.0885
ENSMUSG00000028028	42	72	60	94	155	190	90	103	48	69	63	103	175	129	103	103	99.26	71	128	1.795	0.844	0.0128397	0.154775	0.0984	0.1175
ENSMUSG00000028035	3742	4256	3997	4130	3022	5744	3041	3920	4292	4101	4230	4517	3414	3897	3479	3929	3982.31	4285	3680	0.859	-0.22	0.138012	0.468796	0.0208	0.0307
ENSMUSG00000028047	3087	1758	2258	2241	1605	2083	1174	1225	3541	1694	2390	2451	1813	1413	1343	1228	1984.07	2519	1449	0.575	-0.797	0.00015168	0.0136632	0.0415	0.0315
ENSMUSG00000028048	849	884	840	851	652	1296	654	766	974	852	889	931	737	879	748	768	847.13	912	783	0.86	-0.218	0.18952	0.535724	0.0253	0.0361
ENSMUSG00000028049	1796	1528	1128	1156	977	1811	935	1228	2060	1472	1194	1264	1104	1229	1070	1231	1327.9	1498	1158	0.774	-0.37	0.0486533	0.292175	0.033	0.033
ENSMUSG00000028062	728	1082	1241	819	1064	1943	1721	1962	835	1043	1313	896	1202	1318	1969	1966	1317.76	1022	1614	1.579	0.659	0.00158275	0.0528639	0.0407	0.033
ENSMUSG00000028063	7238	7090	8032	6703	5054	8832	5542	7276	8303	6832	8500	7331	5709	5992	6340	7292	7037.35	7742	6333	0.818	-0.29	0.0686446	0.345618	0.0241	0.0329
ENSMUSG00000028069	659	1018	887	1025	1076	1806	1809	1388	756	981	939	1121	1216	1225	2070	1391	1212.25	949	1476	1.554	0.636	0.00174701	0.0557205	0.0384	0.0334
ENSMUSG00000028070	920	1219	1066	946	1047	1827	1273	1220	1055	1175	1128	1035	1183	1239	1456	1223	1186.74	1098	1275	1.161	0.215	0.174234	0.516277	0.0233	0.0335
ENSMUSG00000028082	1885	1446	1730	1849	1723	2358	961	1280	2162	1393	1831	2022	1946	1600	1099	1283	1667.12	1852	1482	0.8	-0.321	0.10546	0.421018	0.0371	0.032
ENSMUSG00000028085	846	994	896	836	955	1828	918	1076	970	958	948	914	1079	1240	1050	1078	1029.79	948	1112	1.174	0.231	0.149657	0.484802	0.0237	0.0344
ENSMUSG00000028088	106	172	119	181	201	406	183	216	122	166	126	198	227	275	209	216	192.44	153	232	1.52	0.604	0.0265148	0.219426	0.0653	0.0873
ENSMUSG00000028093	807	891	791	705	897	1538	950	885	926	859	837	771	1013	1043	1087	887	927.86	848	1008	1.188	0.249	0.133457	0.461905	0.0253	0.0353
ENSMUSG00000028098	1949	2654	2240	2055	2247	4073	2993	3512	2236	2557	2371	2247	2538	2763	3424	3520	2707.06	2353	3061	1.301	0.38	0.0164643	0.175383	0.0236	0.0308
ENSMUSG00000028100	26	28	32	9	37	49	40	36	30	27	34	10	42	33	46	36	32.17	25	39	1.55	0.633	0.0922609	0.394797	0.1026	0.1156
ENSMUSG00000028106	2592	2801	1985	2397	1888	3622	1744	1924	2973	2699	2101	2622	2133	2457	1995	1928	2363.49	2599	2128	0.819	-0.287	0.0740111	0.35713	0.0244	0.031
ENSMUSG00000028107	1149	1464	1362	1110	1321	2312	1359	1712	1318	1411	1441	1214	1492	1568	1555	1716	1464.42	1346	1583	1.176	0.234	0.12135	0.445165	0.0212	0.0325
ENSMUSG00000028111	468	365	508	313	307	353	261	372	537	352	538	342	347	239	299	373	378.27	442	314	0.711	-0.493	0.0378596	0.258588	0.0511	0.0542
ENSMUSG00000028116	12576	8048	4000	7276	5823	5770	4285	6308	14426	7755	4233	7958	6578	3914	4902	6322	7010.98	8593	5429	0.632	-0.662	0.0187882	0.187836	0.0756	0.0328
ENSMUSG00000028121	595	820	969	685	472	856	537	665	683	790	1025	749	533	581	614	666	705.25	812	598	0.737	-0.439	0.0186892	0.187836	0.032	0.0384
ENSMUSG00000028132	60	131	145	147	108	354	266	340	69	126	153	161	122	240	304	341	189.56	127	252	1.976	0.983	0.00528879	0.0968897	0.1115	0.0882
ENSMUSG00000028133	90	132	124	100	138	216	160	140	103	127	131	109	156	147	183	140	137.1	118	156	1.326	0.407	0.144871	0.478688	0.0673	0.1051
ENSMUSG00000028152	602	590	728	566	466	635	343	564	691	568	770	619	526	431	392	565	570.42	662	478	0.723	-0.468	0.0160839	0.173354	0.0344	0.0422
ENSMUSG00000028161	11853	20122	14444	14712	16277	24891	20309	19874	13596	19389	15286	16090	18388	16886	23235	19918	17848.5	16090	19607	1.219	0.285	0.129197	0.457088	0.0338	0.0425
ENSMUSG00000028163	2228	2175	1984	2195	1879	3020	1639	1885	2556	2096	2100	2401	2123	2049	1875	1889	2135.93	2288	1984	0.867	-0.205	0.166012	0.507555	0.0206	0.0313
ENSMUSG00000028165	1223	1401	1541	1265	1516	2421	1594	2229	1403	1350	1631	1383	1713	1642	1824	2234	1647.47	1442	1853	1.285	0.362	0.023505	0.206231	0.0238	0.0321
ENSMUSG00000028167	81	75	58	85	75	70	33	51	93	72	61	93	85	47	38	51	67.58	80	55	0.691	-0.533	0.125635	0.451586	0.1007	0.1235
ENSMUSG00000028179	238	171	69	136	155	226	50	44	273	165	73	149	175	153	57	44	136.16	165	107	0.653	-0.615	0.178608	0.521441	0.1921	0.1054
ENSMUSG00000028180	2771	4176	4094	4417	4743	7460	4925	4894	3179	4024	4333	4831	5358	5061	5635	4905	4665.51	4092	5240	1.281	0.357	0.0314863	0.235826	0.0261	0.031
ENSMUSG00000028184	1764	2282	2459	2103	1946	2813	1672	1844	2023	2199	2602	2300	2198	1908	1913	1848	2124.03	2281	1967	0.862	-0.214	0.15592	0.492963	0.0214	0.0313
ENSMUSG00000028195	1807	3617	1346	2033	1190	2055	1053	1275	2073	3485	1424	2223	1344	1394	1205	1278	1803.35	2301	1305	0.567	-0.818	0.00019501	0.0155058	0.0452	0.0318
ENSMUSG00000028211	2254	2564	1457	2657	2047	2176	870	1368	2586	2471	1542	2906	2312	1476	995	1371	1957.36	2376	1538	0.648	-0.627	0.00949259	0.131998	0.0551	0.0315
ENSMUSG00000028212	383	342	410	344	255	483	229	372	439	330	434	376	288	328	262	373	353.69	395	313	0.793	-0.335	0.119015	0.442674	0.0413	0.0569
ENSMUSG00000028221	1140	1718	1487	1214	1303	2442	1712	1906	1308	1655	1574	1328	1472	1657	1959	1910	1607.74	1466	1750	1.193	0.254	0.116156	0.437714	0.0245	0.0322
ENSMUSG00000028224	1038	926	805	970	770	1292	772	744	1191	892	852	1061	870	876	883	746	921.36	999	844	0.845	-0.243	0.166898	0.507801	0.0286	0.0353
ENSMUSG00000028229	569	1044	1214	1057	1234	2190	1191	1692	653	1006	1285	1156	1394	1486	1363	1696	1254.68	1025	1485	1.448	0.534	0.00793832	0.120272	0.0379	0.0332
ENSMUSG00000028246	48	29	51	31	24	48	24	30	55	28	54	34	27	33	27	30	36.01	43	29	0.691	-0.533	0.125515	0.451453	0.0877	0.1177
ENSMUSG00000028247	1447	1552	1546	1531	1435	2816	1578	2068	1660	1495	1636	1674	1621	1910	1805	2073	1734.4	1616	1852	1.146	0.197	0.191295	0.538299	0.0212	0.0319
ENSMUSG00000028248	6495	8082	6647	7546	9328	12659	9669	8347	7450	7787	7034	8253	10538	8588	11062	8366	8634.75	7631	9638	1.263	0.337	0.0406931	0.267383	0.0258	0.0344
ENSMUSG00000028251	246	489	730	400	584	966	647	1166	282	471	773	437	660	655	740	1169	648.41	491	806	1.641	0.715	0.00982961	0.133413	0.0713	0.0397
ENSMUSG00000028252	392	573	597	480	665	962	618	704	450	552	632	525	751	653	707	706	621.87	540	704	1.304	0.383	0.0353173	0.2502	0.03	0.0405
ENSMUSG00000028256	365	510	535	469	530	842	647	701	419	491	566	513	599	571	740	703	575.24	497	653	1.312	0.392	0.0354888	0.250698	0.0315	0.042
ENSMUSG00000028261	1507	2073	1845	1737	1846	3652	2501	3117	1729	1997	1953	1900	2085	2478	2861	3124	2265.81	1895	2637	1.392	0.477	0.00334195	0.0766113	0.0248	0.0311
ENSMUSG00000028274	376	610	672	424	513	843	618	1046	431	588	711	464	580	572	707	1048	637.59	548	727	1.324	0.405	0.0851522	0.383232	0.0514	0.04
ENSMUSG00000028277	3142	3162	2055	2688	2650	3578	1938	2036	3604	3047	2175	2940	2994	2427	2217	2041	2680.52	2942	2420	0.823	-0.282	0.120936	0.444633	0.0313	0.0308
ENSMUSG00000028293	669	890	893	773	825	1538	963	1157	767	858	945	845	932	1043	1102	1160	956.51	854	1059	1.24	0.311	0.0651394	0.337163	0.0262	0.035
ENSMUSG00000028295	370	734	607	607	747	1331	743	925	424	707	642	664	844	903	850	927	745.23	609	881	1.445	0.531	0.00564851	0.100906	0.0338	0.0377
ENSMUSG00000028318	117	154	162	134	175	250	229	226	134	148	171	147	198	170	262	227	182.05	150	214	1.422	0.508	0.0579458	0.321722	0.0629	0.0905
ENSMUSG00000028341	42	53	208	90	154	538	148	279	48	51	220	98	174	365	169	280	175.71	104	247	2.366	1.242	0.00473008	0.0921404	0.1743	0.0921
ENSMUSG00000028345	897	844	613	811	699	1139	512	644	1029	813	649	887	790	773	586	645	771.42	844	698	0.828	-0.273	0.158628	0.495835	0.0347	0.0372
ENSMUSG00000028369	730	684	916	679	513	945	408	564	837	659	969	743	580	641	467	565	682.63	802	563	0.703	-0.509	0.0073315	0.115188	0.0329	0.0389
ENSMUSG00000028370	477	181	151	269	206	295	111	103	547	174	160	294	233	200	127	103	229.83	294	166	0.565	-0.824	0.0310524	0.235236	0.1339	0.0779
ENSMUSG00000028373	72	70	96	72	68	88	33	69	83	67	102	79	77	60	38	69	71.73	83	61	0.738	-0.438	0.187974	0.53438	0.0922	0.1231
ENSMUSG00000028383	5138	6535	5904	6555	4408	9145	4077	5854	5894	6297	6248	7169	4980	6204	4664	5867	5915.32	6402	5429	0.848	-0.238	0.138527	0.469972	0.0245	0.0319
ENSMUSG00000028385	566	550	514	569	327	748	393	408	649	530	544	622	369	507	450	409	510.1	586	434	0.741	-0.432	0.0226456	0.203741	0.0325	0.0447
ENSMUSG00000028393	1571	2639	1748	1879	1801	3377	2718	2296	1802	2543	1850	2055	2035	2291	3110	2301	2248.25	2062	2434	1.18	0.239	0.175749	0.51743	0.0294	0.0311
ENSMUSG00000028398	1070	1427	1235	1145	1216	2248	1636	1905	1227	1375	1307	1252	1374	1525	1872	1909	1480.16	1290	1670	1.294	0.372	0.0219497	0.200224	0.0245	0.0325
ENSMUSG00000028399	3339	4057	3301	3800	2933	3618	3002	2795	3830	3909	3493	4156	3313	2454	3435	2801	3424.01	3847	3001	0.78	-0.359	0.024698	0.211944	0.0242	0.0306
ENSMUSG00000028403	425	700	771	656	596	1180	805	846	488	674	816	717	673	801	921	848	742.25	674	811	1.203	0.266	0.177349	0.519819	0.036	0.0377
ENSMUSG00000028405	1518	1495	1440	1237	948	1750	908	1236	1741	1441	1524	1353	1071	1187	1039	1239	1324.28	1515	1134	0.749	-0.417	0.00913873	0.129925	0.0237	0.033
ENSMUSG00000028407	107	104	91	98	114	173	160	147	123	100	96	107	129	117	183	147	125.37	106	144	1.35	0.433	0.140471	0.473046	0.0743	0.1092
ENSMUSG00000028414	651	1146	1104	1110	1161	1984	1248	1678	747	1104	1168	1214	1312	1346	1428	1682	1250.04	1058	1442	1.362	0.446	0.0157636	0.17192	0.0318	0.0332
ENSMUSG00000028420	5672	3884	2481	3798	2842	4717	2640	3084	6506	3742	2626	4154	3211	3200	3020	3091	3693.72	4257	3130	0.735	-0.443	0.0432991	0.275514	0.0458	0.0307
ENSMUSG00000028427	1283	1624	1477	2040	2697	3468	1781	1269	1472	1565	1563	2231	3047	2353	2038	1272	1942.44	1708	2178	1.275	0.35	0.12671	0.453332	0.0499	0.0315
ENSMUSG00000028430	1504	1520	1192	1280	1047	1863	1061	1168	1725	1465	1261	1400	1183	1264	1214	1171	1335.28	1463	1208	0.826	-0.276	0.0832459	0.378374	0.0236	0.0329
ENSMUSG00000028433	8201	7929	7775	7616	5154	11577	5442	6795	9407	7640	8228	8329	5822	7854	6226	6810	7539.63	8401	6678	0.795	-0.331	0.0414494	0.269493	0.0251	0.0333
ENSMUSG00000028434	405	324	247	300	263	329	228	167	465	312	261	328	297	223	261	167	289.35	342	237	0.694	-0.527	0.0407961	0.267638	0.0599	0.066
ENSMUSG00000028443	478	635	718	557	616	1160	747	835	548	612	760	609	696	787	855	837	712.94	632	794	1.255	0.328	0.0702985	0.349915	0.03	0.0383
ENSMUSG00000028444	564	757	639	509	958	1726	775	769	647	729	676	557	1082	1171	887	771	814.97	652	978	1.499	0.584	0.00187556	0.0575505	0.0324	0.0366
ENSMUSG00000028445	121	338	192	166	259	468	411	447	139	326	203	182	293	317	470	448	297.19	212	382	1.796	0.845	0.00269924	0.0695301	0.0716	0.0646
ENSMUSG00000028454	1089	1002	760	747	737	1083	739	796	1249	965	804	817	833	735	845	798	880.8	959	803	0.837	-0.257	0.166559	0.507555	0.032	0.0358
ENSMUSG00000028456	350	621	434	459	794	1064	614	514	401	598	459	502	897	722	702	515	599.69	490	709	1.445	0.531	0.0114899	0.145551	0.0405	0.0411
ENSMUSG00000028458	1402	1216	961	1034	774	1514	935	999	1608	1172	1017	1131	874	1027	1070	1001	1112.52	1232	993	0.806	-0.31	0.0885427	0.388724	0.0309	0.0339
ENSMUSG00000028461	594	665	497	511	551	904	862	989	681	641	526	559	622	613	986	991	702.51	602	803	1.334	0.416	0.0486903	0.292279	0.0411	0.0385
ENSMUSG00000028469	4437	4530	2962	3943	3656	5656	3022	2961	5090	4365	3135	4312	4130	3837	3457	2968	3911.69	4226	3598	0.852	-0.232	0.195285	0.543082	0.0305	0.0307
ENSMUSG00000028470	327	705	627	472	655	977	743	1078	375	679	664	516	740	663	850	1080	695.92	558	833	1.491	0.576	0.0103914	0.138518	0.0467	0.0386
ENSMUSG00000028476	620	535	567	482	433	603	306	431	711	516	600	527	489	409	350	432	504.27	588	420	0.714	-0.486	0.0133023	0.157915	0.0348	0.045
ENSMUSG00000028478	2415	2879	2950	2513	2082	3429	2213	2563	2770	2774	3122	2748	2352	2326	2532	2569	2649.17	2854	2445	0.857	-0.223	0.118716	0.442336	0.0193	0.0308
ENSMUSG00000028483	553	740	703	819	916	1340	876	903	634	713	744	896	1035	909	1002	905	854.76	747	963	1.289	0.366	0.0361853	0.253463	0.028	0.0361
ENSMUSG00000028484	1281	1941	2383	1659	1680	2521	2608	2675	1469	1870	2522	1814	1898	1710	2984	2681	2118.59	1919	2318	1.208	0.272	0.190377	0.536717	0.041	0.0313
ENSMUSG00000028497	88	130	160	113	210	283	130	143	101	125	169	124	237	192	149	143	155.05	130	180	1.389	0.474	0.111319	0.431224	0.0781	0.0989
ENSMUSG00000028517	6942	6328	5847	5808	5093	7365	3896	4266	7963	6097	6188	6352	5753	4996	4457	4275	5760.35	6650	4870	0.732	-0.449	0.00748405	0.116233	0.0268	0.0318
ENSMUSG00000028519	15	24	21	26	20	11	5	13	17	23	22	28	23	7	6	13	17.47	22	12	0.528	-0.921	0.0268614	0.220484	0.1046	0.1028
ENSMUSG00000028525	1927	4102	3502	2286	3226	6684	3330	3659	2210	3953	3706	2500	3644	4534	3810	3667	3503.1	3092	3914	1.266	0.34	0.0815482	0.37583	0.0362	0.0306
ENSMUSG00000028532	405	320	410	416	252	443	213	248	465	308	434	455	285	301	244	249	342.4	416	270	0.649	-0.623	0.00453637	0.090502	0.0429	0.0583
ENSMUSG00000028541	326	291	445	296	215	344	272	365	374	280	471	324	243	233	311	366	325.28	362	288	0.796	-0.33	0.171645	0.513415	0.0528	0.0605
ENSMUSG00000028545	138	190	91	115	92	110	87	58	158	183	96	126	104	75	100	58	112.46	141	84	0.595	-0.748	0.023862	0.208256	0.095	0.1136
ENSMUSG00000028549	120	203	224	161	202	306	206	295	138	196	237	176	228	208	236	296	214.19	187	242	1.294	0.372	0.157419	0.494664	0.0615	0.0816
ENSMUSG00000028556	1740	1683	1493	1677	1248	1820	1090	1119	1996	1622	1580	1834	1410	1235	1247	1121	1505.59	1758	1253	0.713	-0.488	0.00200322	0.0594118	0.0232	0.0324
ENSMUSG00000028557	3323	5590	5410	4894	4814	8722	5628	6575	3812	5386	5725	5352	5438	5917	6439	6590	5582.43	5069	6096	1.203	0.266	0.118285	0.441506	0.0277	0.0316
ENSMUSG00000028563	514	884	902	727	772	1571	920	1005	590	852	955	795	872	1066	1053	1007	898.59	798	1000	1.253	0.325	0.079358	0.370283	0.0318	0.0356
ENSMUSG00000028573	275	450	208	275	540	740	348	191	315	434	220	301	610	502	398	191	371.44	318	425	1.339	0.422	0.169969	0.511471	0.0877	0.0549
ENSMUSG00000028576	436	475	392	478	387	556	335	376	500	458	415	523	437	377	383	377	433.74	474	394	0.83	-0.268	0.156251	0.492963	0.0319	0.0494
ENSMUSG00000028577	3281	3326	2769	3422	2475	4657	2357	3190	3764	3205	2930	3743	2796	3159	2697	3197	3186.27	3410	2962	0.869	-0.203	0.190752	0.537264	0.0228	0.0306
ENSMUSG00000028581	240	270	311	246	168	309	151	219	275	260	329	269	190	210	173	219	240.66	283	198	0.699	-0.516	0.0281314	0.225157	0.0486	0.0753
ENSMUSG00000028600	929	584	415	630	521	794	355	314	1066	563	439	689	589	539	406	315	575.58	689	462	0.671	-0.576	0.0322274	0.238662	0.0672	0.042
ENSMUSG00000028601	121	209	172	142	273	407	235	226	139	201	182	155	308	276	269	227	219.67	169	270	1.592	0.671	0.00741577	0.1159	0.055	0.0802
ENSMUSG00000028608	1482	1646	1398	1425	1751	2484	1712	1696	1700	1586	1479	1558	1978	1685	1959	1700	1705.7	1581	1830	1.157	0.211	0.158319	0.495494	0.0209	0.032
ENSMUSG00000028621	202	240	271	220	247	414	267	385	232	231	287	241	279	281	305	386	280.2	248	313	1.263	0.337	0.137037	0.467473	0.0455	0.0675
ENSMUSG00000028622	2834	3812	3282	2799	2988	5717	3367	4331	3251	3673	3473	3061	3375	3878	3852	4341	3613.12	3364	3862	1.148	0.199	0.192494	0.539483	0.0221	0.0307
ENSMUSG00000028630	1222	1789	1852	1736	805	2200	771	1162	1402	1724	1960	1899	909	1492	882	1165	1429.08	1746	1112	0.638	-0.649	0.00082142	0.0365532	0.0352	0.0326
ENSMUSG00000028631	3495	2890	2115	2805	2371	3678	1972	1917	4009	2785	2238	3068	2678	2495	2256	1921	2681.34	3025	2338	0.773	-0.372	0.0463498	0.286079	0.033	0.0308
ENSMUSG00000028636	153	183	192	183	189	296	260	275	176	176	203	200	214	201	297	276	217.82	189	247	1.306	0.385	0.124566	0.449812	0.0554	0.0807
ENSMUSG00000028641	1061	908	1115	976	685	1136	632	929	1217	875	1180	1067	774	771	723	931	942.25	1085	800	0.737	-0.44	0.0136616	0.159269	0.0293	0.0351
ENSMUSG00000028645	609	361	246	292	309	464	202	280	699	348	260	319	349	315	231	281	350.21	406	294	0.724	-0.467	0.106543	0.423068	0.0771	0.0573
ENSMUSG00000028646	2097	2058	1630	1706	1488	2634	1297	1574	2405	1983	1725	1866	1681	1787	1484	1578	1813.56	1995	1632	0.819	-0.289	0.0689925	0.346431	0.0236	0.0318
ENSMUSG00000028648	1026	1643	1565	1293	1397	2429	1966	2176	1177	1583	1656	1414	1578	1648	2249	2181	1685.8	1458	1914	1.313	0.392	0.0260477	0.217254	0.0292	0.032
ENSMUSG00000028654	157	159	269	206	102	172	65	209	180	153	285	225	115	117	74	209	169.88	211	129	0.612	-0.708	0.0367891	0.256001	0.1033	0.0942
ENSMUSG00000028664	155	69	236	167	81	143	69	124	178	66	250	183	92	97	79	124	133.55	169	98	0.58	-0.786	0.033844	0.244668	0.1226	0.1064
ENSMUSG00000028671	39	34	91	26	40	77	66	152	45	33	96	28	45	52	76	152	65.94	50	81	1.606	0.683	0.140995	0.473691	0.1898	0.1235
ENSMUSG00000028677	3095	2969	1878	2124	1805	2983	2246	2191	3550	2861	1987	2323	2039	2024	2570	2196	2443.7	2680	2207	0.823	-0.28	0.130489	0.458442	0.0326	0.031
ENSMUSG00000028680	144	137	160	107	163	287	190	174	165	132	169	117	184	195	217	174	169.27	146	192	1.321	0.401	0.134856	0.464139	0.0629	0.0944
ENSMUSG00000028681	314	372	302	289	228	358	142	225	360	358	320	316	258	243	162	226	280.34	338	222	0.657	-0.607	0.00844918	0.123861	0.047	0.0675
ENSMUSG00000028687	118	109	169	100	117	174	168	305	135	105	179	109	132	118	192	306	159.59	132	187	1.414	0.5	0.145585	0.479831	0.1062	0.0975
ENSMUSG00000028689	174	178	201	204	275	366	211	215	200	172	213	223	311	248	241	215	227.84	202	254	1.259	0.332	0.175861	0.51743	0.0531	0.0782
ENSMUSG00000028690	869	1498	1550	1203	1207	2618	1423	2005	997	1443	1640	1316	1364	1776	1628	2009	1521.66	1349	1694	1.256	0.329	0.0743992	0.358059	0.0319	0.0324
ENSMUSG00000028696	573	438	450	535	317	791	280	424	657	422	476	585	358	537	320	425	472.58	535	410	0.768	-0.381	0.0836215	0.379386	0.0443	0.0468
ENSMUSG00000028698	326	464	707	670	709	961	603	1072	374	447	748	733	801	652	690	1074	689.89	576	804	1.397	0.482	0.0504902	0.298029	0.0567	0.0388
ENSMUSG00000028701	318	565	487	396	363	844	560	720	365	544	515	433	410	573	641	722	525.32	464	586	1.262	0.336	0.120456	0.444031	0.0428	0.044
ENSMUSG00000028703	1451	1305	1003	1225	874	1631	889	1001	1664	1257	1061	1340	987	1106	1017	1003	1179.65	1330	1028	0.773	-0.371	0.0323868	0.238939	0.0279	0.0336
ENSMUSG00000028706	527	700	831	532	608	1080	723	1229	605	674	879	582	687	733	827	1232	777.33	685	870	1.269	0.344	0.116215	0.437714	0.0446	0.0371
ENSMUSG00000028708	2135	1835	1395	1466	1553	2346	1079	1304	2449	1768	1476	1603	1754	1592	1234	1307	1648	1824	1472	0.807	-0.309	0.101337	0.41333	0.0336	0.0321
ENSMUSG00000028717	150	312	311	241	360	462	346	280	172	301	329	264	407	313	396	281	307.75	266	349	1.309	0.388	0.118474	0.441762	0.0559	0.063
ENSMUSG00000028736	935	637	568	582	515	739	417	489	1073	614	601	637	582	501	477	490	621.78	731	512	0.701	-0.512	0.0177704	0.18253	0.0429	0.0405
ENSMUSG00000028737	804	1800	1602	1303	1728	3903	1919	2500	922	1734	1695	1425	1952	2648	2195	2506	1884.75	1444	2325	1.61	0.687	0.000566682	0.0286184	0.0373	0.0316
ENSMUSG00000028741	977	1206	1025	876	1073	1777	1413	1365	1121	1162	1085	958	1212	1206	1617	1368	1215.98	1082	1351	1.248	0.32	0.0548888	0.312452	0.0258	0.0334
ENSMUSG00000028743	701	1040	787	633	747	1552	947	1044	804	1002	833	692	844	1053	1083	1046	919.73	833	1006	1.209	0.273	0.125783	0.451854	0.0295	0.0353
ENSMUSG00000028766	59	159	227	144	196	304	237	359	68	153	240	157	221	206	271	360	209.65	154	264	1.709	0.773	0.0231072	0.205408	0.105	0.0827
ENSMUSG00000028772	1075	1930	1777	1593	1773	2856	2335	2524	1233	1860	1881	1742	2003	1938	2671	2530	1982.12	1679	2286	1.361	0.444	0.0140316	0.162059	0.0308	0.0315
ENSMUSG00000028773	31259	40308	33445	40001	36508	71811	43009	51838	35857	38839	35394	43748	41242	48717	49206	51953	43119.4	38460	47780	1.242	0.313	0.121361	0.445165	0.0391	0.0567
ENSMUSG00000028784	49	51	9	28	32	31	12	17	56	49	10	31	36	21	14	17	29.18	36	22	0.605	-0.726	0.122766	0.446977	0.1761	0.1135
ENSMUSG00000028789	125	94	75	99	77	113	71	59	143	91	79	108	87	77	81	59	90.7	105	76	0.722	-0.471	0.140524	0.47307	0.0864	0.1198
ENSMUSG00000028792	1386	1629	1612	1490	1516	2421	1875	2154	1590	1570	1706	1630	1713	1642	2145	2159	1769.24	1624	1915	1.179	0.237	0.127442	0.45413	0.0227	0.0318
ENSMUSG00000028795	885	1532	1329	1300	1531	2394	1369	1919	1015	1476	1406	1422	1730	1624	1566	1923	1520.34	1330	1711	1.286	0.363	0.0291137	0.228453	0.0258	0.0324
ENSMUSG00000028799	1422	1386	1030	928	964	1452	835	894	1631	1335	1090	1015	1089	985	955	896	1124.61	1268	981	0.774	-0.37	0.0451009	0.281535	0.0317	0.0338
ENSMUSG00000028803	421	364	459	468	594	1096	403	437	483	351	486	512	671	744	461	438	518.1	458	578	1.265	0.339	0.125458	0.451453	0.045	0.0443
ENSMUSG00000028811	1641	2672	2102	2434	2203	4721	2672	2309	1882	2575	2224	2662	2489	3203	3057	2314	2550.75	2336	2766	1.184	0.244	0.149433	0.484728	0.027	0.0309
ENSMUSG00000028821	3033	2754	1705	2218	1900	2816	1796	1684	3479	2654	1804	2426	2146	1910	2055	1688	2270.26	2591	1950	0.753	-0.41	0.0306643	0.233485	0.034	0.0311
ENSMUSG00000028826	2152	2205	1660	2041	1834	2836	1502	1524	2469	2125	1757	2232	2072	1924	1718	1527	1977.95	2146	1810	0.844	-0.245	0.139928	0.47224	0.0259	0.0315
ENSMUSG00000028834	17434	9150	5016	8716	10577	11951	5016	5581	19998	8817	5308	9532	11949	8108	5739	5593	9380.46	10914	7847	0.719	-0.476	0.14666	0.480889	0.1027	0.0351
ENSMUSG00000028838	680	1395	1860	1060	1019	2566	1426	2698	780	1344	1968	1159	1151	1741	1631	2704	1559.9	1313	1807	1.376	0.461	0.085679	0.384153	0.0681	0.0323
ENSMUSG00000028840	109	160	147	129	151	289	198	259	125	154	156	141	171	196	227	260	178.57	144	214	1.479	0.565	0.035821	0.252094	0.0634	0.0915
ENSMUSG00000028842	608	622	694	767	843	1233	697	943	697	599	734	839	952	836	797	945	800.17	717	882	1.23	0.299	0.0899528	0.390584	0.0286	0.0368
ENSMUSG00000028843	405	576	729	533	571	973	771	698	465	555	771	583	645	660	882	700	657.59	594	722	1.215	0.281	0.161902	0.501402	0.0372	0.0395
ENSMUSG00000028848	172	182	147	145	153	312	225	260	197	175	156	159	173	212	257	261	198.66	172	226	1.314	0.394	0.131458	0.459623	0.0601	0.0857
ENSMUSG00000028849	13280	13997	16297	12192	8277	18118	10752	14734	15233	13487	17247	13334	9350	12291	12301	14767	13501.3	14825	12177	0.821	-0.284	0.127829	0.45435	0.0333	0.0389
ENSMUSG00000028854	1156	962	949	815	810	1265	720	843	1326	927	1004	891	915	858	824	845	948.8	1037	860	0.83	-0.269	0.132126	0.460013	0.0296	0.0351
ENSMUSG00000028861	1272	1906	1728	1546	1919	3187	2338	2495	1459	1837	1829	1691	2168	2162	2675	2501	2040.06	1704	2376	1.394	0.48	0.00206437	0.0601621	0.0227	0.0314
ENSMUSG00000028876	29	29	22	25	27	48	44	41	33	28	23	27	31	33	50	41	33.29	28	39	1.375	0.46	0.171458	0.513167	0.0775	0.1163
ENSMUSG00000028889	416	505	316	384	455	648	561	562	477	487	334	420	514	440	642	563	484.61	430	540	1.255	0.328	0.106366	0.422704	0.0374	0.0461
ENSMUSG00000028896	486	602	673	463	507	944	651	923	557	580	712	506	573	640	745	925	654.89	589	721	1.223	0.291	0.147614	0.481744	0.0371	0.0396
ENSMUSG00000028898	563	632	630	537	639	1109	660	725	646	609	667	587	722	752	755	727	683.09	627	739	1.178	0.237	0.156194	0.492963	0.0253	0.0389
ENSMUSG00000028899	686	795	897	710	761	1448	990	1141	787	766	949	777	860	982	1133	1144	924.61	820	1030	1.256	0.329	0.0596272	0.325943	0.0281	0.0353
ENSMUSG00000028902	1277	1310	1048	1071	863	1449	1073	1077	1465	1262	1109	1171	975	983	1228	1079	1159.05	1252	1066	0.852	-0.232	0.170329	0.511551	0.0266	0.0337
ENSMUSG00000028906	2570	3246	3283	3166	3148	6304	2775	4767	2948	3128	3474	3463	3556	4277	3175	4778	3599.73	3253	3946	1.213	0.279	0.0934044	0.396649	0.0262	0.0306
ENSMUSG00000028909	155	35	54	49	65	52	35	21	178	34	57	54	73	35	40	21	61.51	81	42	0.527	-0.924	0.0653608	0.337482	0.2209	0.1236
ENSMUSG00000028917	2818	2554	1824	1974	1866	3097	1522	1662	3232	2461	1930	2159	2108	2101	1741	1666	2174.82	2446	1904	0.779	-0.361	0.0443383	0.279238	0.0304	0.0312
ENSMUSG00000028943	112	64	38	57	50	73	39	40	128	62	40	62	56	50	45	40	60.43	73	48	0.653	-0.614	0.107267	0.424784	0.1218	0.1236
ENSMUSG00000028950	19	48	61	25	17	60	77	142	22	46	65	27	19	41	88	142	56.28	40	72	1.808	0.854	0.100108	0.410239	0.2376	0.1233
ENSMUSG00000028954	2643	2763	1709	2225	1803	3194	1432	1569	3032	2662	1809	2433	2037	2167	1638	1572	2168.81	2484	1854	0.746	-0.422	0.0207354	0.195636	0.0314	0.0312
ENSMUSG00000028958	160	159	163	146	168	264	204	243	184	153	172	160	190	179	233	244	189.34	167	212	1.263	0.337	0.191458	0.538299	0.0585	0.0883
ENSMUSG00000028960	4747	4281	3490	3740	3151	5492	2767	2825	5445	4125	3693	4090	3560	3726	3166	2831	3829.52	4338	3321	0.766	-0.386	0.0227835	0.204221	0.0272	0.0307
ENSMUSG00000028962	1902	1753	1527	1554	1367	2084	1128	1513	2182	1689	1616	1700	1544	1414	1291	1516	1618.92	1797	1441	0.802	-0.318	0.0450247	0.281296	0.0235	0.0322
ENSMUSG00000028964	6137	12932	9224	8031	12533	22400	14412	18574	7040	12461	9762	8783	14158	15196	16488	18615	12812.9	9512	16114	1.694	0.761	0.000120053	0.0120564	0.0371	0.0383
[truncated: 3,413 more rows]

## Sheet: DEG (unadjusted p-value <0.05)
Complete RNA-seq quantification in quadriceps of delta 7 mice (HALO-treated vs VHL) worksheets: (1) genome-wide expression matrix, (2) differentially expressed genes (DEG) (unadjusted p<0.05), and (3) DEG after multiple testing correction (FDR<0.05).
Id	gene name	description	VHL_1	VHL_2	VHL_3	VHL_4	HALO_1	HALO_2	HALO_3	HALO_4	norm.VHL_1	norm.VHL_2	norm.VHL_3	norm.VHL_4	norm.HALO_1	norm.HALO_2	norm.HALO_3	norm.HALO_4	baseMean	VHL	HALO	FC	log2 Fold Change	p-value	adjusted p-value	tagwise dispersion	trended dispersion
ENSMUSG00000055775	Myh8	myosin heavy polypeptide 8 skeletal muscle perinatal [Source:MGI Symbol;Acc:MGI:1339712]	631034	124738	112854	179092	23583	23883	24433	28508	723846	120192	119431	195867	26641	16202	27953	28571	157338	289834	24842	0.086	-3.544	1.04202e-11	5.16249e-08	0.2136	0.0819
ENSMUSG00000061780	Cfd	complement factor D (adipsin) [Source:MGI Symbol;Acc:MGI:87931]	69	197	434	60	10	54	32	3	79	190	459	66	11	37	37	3	110.18	198	22	0.111	-3.166	2.84484e-06	0.000939618	0.3587	0.1143
ENSMUSG00000027513	Pck1	phosphoenolpyruvate carboxykinase 1 cytosolic [Source:MGI Symbol;Acc:MGI:97501]	52	91	1227	37	28	96	86	9	60	88	1299	40	32	65	98	9	211.31	372	51	0.138	-2.861	0.00124778	0.0467148	0.6501	0.0824
ENSMUSG00000022878	Adipoq	adiponectin C1Q and collagen domain containing [Source:MGI Symbol;Acc:MGI:106675]	17	66	222	29	12	16	21	12	20	64	235	32	14	11	24	12	51.28	88	15	0.173	-2.533	6.49918e-05	0.00804978	0.3192	0.1227
ENSMUSG00000029651	Mtus2	microtubule associated tumor suppressor candidate 2 [Source:MGI Symbol;Acc:MGI:1915388]	193	86	30	82	14	30	25	9	221	83	32	90	16	20	29	9	62.43	106	18	0.174	-2.52	1.80829e-06	0.000771258	0.2179	0.1236
ENSMUSG00000030699	Tbx6	T-box 6 [Source:MGI Symbol;Acc:MGI:102539]	1261	344	107	384	183	165	44	46	1446	331	113	420	207	112	50	46	340.78	578	104	0.18	-2.476	3.60928e-05	0.00529819	0.3057	0.0586
ENSMUSG00000024173	Tpsab1	tryptase alpha/beta 1 [Source:MGI Symbol;Acc:MGI:96943]	452	107	87	136	46	54	28	46	518	103	92	149	52	37	32	46	128.64	216	42	0.194	-2.367	2.26625e-06	0.000835955	0.2077	0.1084
ENSMUSG00000085925	Rtl1	retrotransposon Gaglike 1 [Source:MGI Symbol;Acc:MGI:2656842]	606	310	387	169	40	40	141	91	695	299	410	185	45	27	161	91	239.13	397	81	0.204	-2.294	2.21566e-06	0.000835955	0.1996	0.0759
ENSMUSG00000070140	Mir483	microRNA 483 [Source:MGI Symbol;Acc:MGI:3619420]	179	79	54	40	25	22	20	19	205	76	57	44	28	15	23	19	58.43	96	21	0.222	-2.171	6.77346e-06	0.00154883	0.1834	0.1234
ENSMUSG00000031762	Mt2	metallothionein 2 [Source:MGI Symbol;Acc:MGI:97172]	3910	1330	236	1236	727	437	275	245	4485	1282	250	1352	821	296	315	246	1130.75	1842	420	0.228	-2.135	0.000191594	0.0154963	0.2885	0.0338
ENSMUSG00000024222	Fkbp5	FK506 binding protein 5 [Source:MGI Symbol;Acc:MGI:104670]	5412	860	347	1204	808	801	273	292	6208	829	367	1317	913	543	312	293	1347.73	2180	515	0.236	-2.081	0.000613193	0.0297621	0.3265	0.0329
ENSMUSG00000033676	Gabrb3	gamma-aminobutyric acid (GABA) A receptor subunit beta 3 [Source:MGI Symbol;Acc:MGI:95621]	89	23	32	42	5	10	11	27	102	22	34	46	6	7	13	27	32.02	51	13	0.256	-1.965	0.000257943	0.0186395	0.2215	0.1151
ENSMUSG00000021250	Fos	FBJ osteosarcoma oncogene [Source:MGI Symbol;Acc:MGI:95574]	1338	2427	659	1253	303	939	247	318	1535	2339	697	1370	342	637	283	319	940.21	1485	395	0.267	-1.908	3.79829e-09	7.05675e-06	0.0929	0.0352
ENSMUSG00000024873	Cnih2	cornichon family AMPA receptor auxiliary protein 2 [Source:MGI Symbol;Acc:MGI:1277225]	110	87	22	44	23	23	25	10	126	84	23	48	26	16	29	10	45.2	70	20	0.284	-1.816	0.000221164	0.0171206	0.1924	0.1212
ENSMUSG00000022357	Klhl38	kelch-like 38 [Source:MGI Symbol;Acc:MGI:3045310]	6299	3090	1959	4513	2197	2159	450	532	7225	2977	2073	4936	2482	1465	515	533	2775.79	4303	1249	0.29	-1.785	5.83061e-05	0.00747072	0.1781	0.0308
ENSMUSG00000053963	Stum	mechanosensory transduction mediator [Source:MGI Symbol;Acc:MGI:2138735]	2069	964	493	1430	522	955	232	96	2373	929	522	1564	590	648	265	96	873.38	1347	400	0.297	-1.751	0.000271121	0.0191889	0.2085	0.0358
ENSMUSG00000005045	Chd5	chromodomain helicase DNA binding protein 5 [Source:MGI Symbol;Acc:MGI:3036258]	279	147	68	128	31	41	72	56	320	142	72	140	35	28	82	56	109.37	168	50	0.298	-1.746	0.00013409	0.0127289	0.1788	0.1147
ENSMUSG00000067786	Nnat	neuronatin [Source:MGI Symbol;Acc:MGI:104716]	9	93	381	32	23	77	25	54	10	90	403	35	26	52	29	54	87.38	134	40	0.3	-1.735	0.0158349	0.171952	0.4582	0.1205
ENSMUSG00000021136	Smoc1	SPARC related modular calcium binding 1 [Source:MGI Symbol;Acc:MGI:1929878]	348	179	170	175	87	105	64	41	399	172	180	191	98	71	73	41	153.35	236	71	0.301	-1.731	2.33687e-06	0.000835955	0.1145	0.0998
ENSMUSG00000030491	Tdrd12	tudor domain containing 12 [Source:MGI Symbol;Acc:MGI:1919231]	109	30	12	88	26	30	22	5	125	29	13	96	29	20	25	5	42.85	66	20	0.305	-1.714	0.00482343	0.0927802	0.31	0.1204
ENSMUSG00000040856	Dlk1	delta like non-canonical Notch ligand 1 [Source:MGI Symbol;Acc:MGI:94900]	20831	11211	13695	10293	3635	5036	4079	6395	23895	10802	14493	11257	4106	3416	4667	6409	9880.77	15112	4650	0.308	-1.701	6.28345e-11	2.33477e-07	0.0615	0.0356
ENSMUSG00000028989	Angptl7	angiopoietin-like 7 [Source:MGI Symbol;Acc:MGI:3605801]	1196	131	45	169	327	170	30	31	1372	126	48	185	369	115	34	31	285.09	433	137	0.318	-1.653	0.0429725	0.274238	0.6049	0.0669
ENSMUSG00000031285	Dcx	doublecortin [Source:MGI Symbol;Acc:MGI:1277171]	46	43	113	66	20	9	19	41	53	41	120	72	23	6	22	41	47.19	72	23	0.318	-1.654	0.000694134	0.0328564	0.1925	0.1218
ENSMUSG00000050830	Vwc2	von Willebrand factor C domain containing 2 [Source:MGI Symbol;Acc:MGI:2442987]	330	117	66	201	68	81	71	37	379	113	70	220	77	55	81	37	128.88	196	62	0.32	-1.643	0.000349851	0.0219183	0.1838	0.1082
ENSMUSG00000004328	Hif3a	hypoxia inducible factor 3 alpha subunit [Source:MGI Symbol;Acc:MGI:1859778]	1900	663	176	912	643	462	121	117	2179	639	186	997	726	313	138	117	662.18	1000	324	0.324	-1.627	0.00529655	0.0968897	0.3095	0.0394
ENSMUSG00000065526	Mir337	microRNA 337 [Source:MGI Symbol;Acc:MGI:3619351]	56	70	54	45	17	15	19	28	64	67	57	49	19	10	22	28	39.65	59	20	0.328	-1.606	1.22649e-05	0.0023986	0.0945	0.1193
ENSMUSG00000009246	Trpm5	transient receptor potential cation channel subfamily M member 5 [Source:MGI Symbol;Acc:MGI:1861718]	225	73	94	132	49	62	36	50	258	70	99	144	55	42	41	50	95.12	143	47	0.33	-1.598	6.68698e-05	0.00821394	0.135	0.1188
ENSMUSG00000043085	Tmem82	transmembrane protein 82 [Source:MGI Symbol;Acc:MGI:2384869]	2590	1124	635	1368	660	706	425	357	2971	1083	672	1496	746	479	486	358	1036.33	1556	517	0.332	-1.589	6.58702e-06	0.00152973	0.1127	0.0344
ENSMUSG00000022454	Nell2	NEL-like 2 [Source:MGI Symbol;Acc:MGI:1858510]	171	72	62	130	62	55	9	41	196	69	66	142	70	37	10	41	79.01	118	40	0.336	-1.572	0.00138876	0.0498082	0.2077	0.1222
ENSMUSG00000068122	Agtr2	angiotensin II receptor type 2 [Source:MGI Symbol;Acc:MGI:87966]	2183	931	844	1197	592	579	339	457	2504	897	893	1309	669	393	388	458	938.86	1401	477	0.34	-1.555	2.86793e-07	0.000236811	0.083	0.0352
ENSMUSG00000070080	Mir431	microRNA 431 [Source:MGI Symbol;Acc:MGI:3619403]	105	76	103	74	29	17	34	49	120	73	109	81	33	12	39	49	64.49	96	33	0.342	-1.547	0.000165419	0.0142943	0.137	0.1236
ENSMUSG00000097088	None	None	50	55	21	52	13	28	11	18	57	53	22	57	15	19	13	18	31.72	47	16	0.345	-1.537	7.75663e-05	0.00909924	0.1047	0.1152
ENSMUSG00000094952	None	None	97	95	137	87	20	32	46	57	111	92	145	95	23	22	53	57	74.62	111	39	0.346	-1.529	9.27524e-05	0.010089	0.1255	0.1228
ENSMUSG00000001865	Cpa3	carboxypeptidase A3 mast cell [Source:MGI Symbol;Acc:MGI:88479]	209	136	237	192	67	126	47	76	240	131	251	210	76	85	54	76	140.34	208	73	0.352	-1.507	1.91997e-06	0.000771258	0.0843	0.1041
ENSMUSG00000058297	Spock2	sparc/osteonectin cwcv and kazal-like domains proteoglycan 2 [Source:MGI Symbol;Acc:MGI:1891351]	2103	958	367	1182	693	709	216	255	2412	923	388	1293	783	481	247	256	847.88	1254	442	0.352	-1.505	0.000568053	0.0286184	0.1743	0.0361
ENSMUSG00000004864	Mapk13	mitogen-activated protein kinase 13 [Source:MGI Symbol;Acc:MGI:1346864]	71	29	39	33	23	19	16	9	81	28	41	36	26	13	18	9	31.62	46	16	0.353	-1.503	0.000512175	0.0272436	0.1366	0.1149
ENSMUSG00000049281	Scn3b	sodium channel voltage-gated type III beta [Source:MGI Symbol;Acc:MGI:1918882]	598	389	136	304	191	215	90	78	686	375	144	332	216	146	103	78	259.99	384	136	0.353	-1.501	0.000201607	0.0158544	0.1458	0.0714
ENSMUSG00000022330	Osr2	odd-skipped related 2 [Source:MGI Symbol;Acc:MGI:1930813]	349	122	219	177	91	134	62	77	400	118	232	194	103	91	71	77	160.63	236	86	0.363	-1.461	4.63796e-05	0.00626673	0.1118	0.0973
ENSMUSG00000063564	Col23a1	collagen type XXIII alpha 1 [Source:MGI Symbol;Acc:MGI:2653243]	1663	972	783	974	558	510	361	342	1908	937	829	1065	630	346	413	343	808.77	1185	433	0.365	-1.453	9.10597e-08	9.66729e-05	0.0668	0.0367
ENSMUSG00000070072	Mir433	microRNA 433 [Source:MGI Symbol;Acc:MGI:3619404]	228	226	232	234	94	51	81	126	262	218	246	256	106	35	93	126	167.56	246	90	0.365	-1.453	3.31452e-05	0.00497613	0.1063	0.0951
ENSMUSG00000034324	Tmem132c	transmembrane protein 132C [Source:MGI Symbol;Acc:MGI:2443061]	22	25	37	20	8	18	7	10	25	24	39	22	9	12	8	10	18.7	28	10	0.365	-1.454	0.000144354	0.0131627	0.0783	0.1043
ENSMUSG00000053046	Brsk2	BR serine/threonine kinase 2 [Source:MGI Symbol;Acc:MGI:1923020]	113	108	77	106	49	54	29	36	130	104	81	116	55	37	33	36	74.04	108	40	0.374	-1.419	2.42956e-05	0.00410347	0.0895	0.1229
ENSMUSG00000076313	Mir665	microRNA 665 [Source:MGI Symbol;Acc:MGI:3629896]	39	42	64	40	19	18	18	20	45	40	68	44	21	12	21	20	33.87	49	18	0.374	-1.42	8.06929e-05	0.00928481	0.0871	0.1164
ENSMUSG00000074968	Ano3	anoctamin 3 [Source:MGI Symbol;Acc:MGI:3613666]	59	49	132	110	19	38	15	76	68	47	140	120	21	26	17	76	64.43	94	35	0.376	-1.41	0.00363249	0.0805817	0.2008	0.1236
ENSMUSG00000090387	Gm17056	predicted gene 17056 [Source:MGI Symbol;Acc:MGI:4937883]	58	65	18	55	29	25	11	17	67	63	19	60	33	17	13	17	35.96	52	20	0.38	-1.394	0.00131483	0.0480308	0.1442	0.1176
ENSMUSG00000076316	Mir673	microRNA 673 [Source:MGI Symbol;Acc:MGI:3629894]	36	52	43	43	7	18	26	21	41	50	46	47	8	12	30	21	31.86	46	18	0.382	-1.387	0.000344464	0.0217863	0.1047	0.1153
ENSMUSG00000033825	Tpsb2	tryptase beta 2 [Source:MGI Symbol;Acc:MGI:96942]	491	235	361	356	133	238	85	187	563	226	382	389	150	161	97	187	269.68	390	149	0.383	-1.384	3.69496e-06	0.00106514	0.0788	0.0695
ENSMUSG00000015970	Chdh	choline dehydrogenase [Source:MGI Symbol;Acc:MGI:1860776]	27	39	39	23	10	22	3	21	31	38	41	25	11	15	3	21	23.21	34	12	0.384	-1.38	0.000748631	0.0346023	0.1104	0.1088
ENSMUSG00000048108	Tmem72	transmembrane protein 72 [Source:MGI Symbol;Acc:MGI:2442707]	20	37	153	40	17	18	34	32	23	36	162	44	19	12	39	32	45.83	66	26	0.386	-1.374	0.012909	0.155106	0.2595	0.1214
ENSMUSG00000027985	Lef1	lymphoid enhancer binding factor 1 [Source:MGI Symbol;Acc:MGI:96770]	106	65	35	31	23	32	20	28	122	63	37	34	26	22	23	28	44.23	64	25	0.388	-1.368	0.00129523	0.0480073	0.143	0.121
ENSMUSG00000022225	Cma1	chymase 1 mast cell [Source:MGI Symbol;Acc:MGI:96941]	321	201	359	315	136	176	61	156	368	194	380	345	154	119	70	156	223.19	322	125	0.389	-1.364	1.26803e-05	0.00244762	0.0855	0.0795
ENSMUSG00000040564	Apoc1	apolipoprotein C-I [Source:MGI Symbol;Acc:MGI:88053]	48	48	70	31	21	35	27	3	55	46	74	34	24	24	31	3	36.33	52	20	0.39	-1.36	0.00357765	0.0798417	0.1728	0.1178
ENSMUSG00000048489	Depp1	DEPP1 autophagy regulator [Source:MGI Symbol;Acc:MGI:1918730]	8865	2137	939	4230	3474	1623	623	1246	10169	2059	994	4626	3924	1101	713	1249	3104.37	4462	1747	0.391	-1.353	0.0151205	0.168999	0.2874	0.0307
ENSMUSG00000025153	Fasn	fatty acid synthase [Source:MGI Symbol;Acc:MGI:95485]	3326	1703	1147	1714	888	1382	577	735	3815	1641	1214	1875	1003	938	660	737	1485.25	2136	834	0.391	-1.356	1.55174e-06	0.000758926	0.0731	0.0325
ENSMUSG00000048583	Igf2	insulin-like growth factor 2 [Source:MGI Symbol;Acc:MGI:96434]	338970	184902	161039	176640	91885	127763	72593	92290	388825	178164	170424	193185	103800	86675	83052	92495	162077	232650	91506	0.393	-1.346	8.13352e-06	0.00177777	0.0845	0.0825
ENSMUSG00000068744	Psrc1	proline/serine-rich coiled-coil 1 [Source:MGI Symbol;Acc:MGI:1913099]	76	195	138	75	28	26	53	89	87	188	146	82	32	18	61	89	87.78	126	50	0.394	-1.344	0.00336479	0.0769398	0.1824	0.1205
ENSMUSG00000046961	Gpr156	G protein-coupled receptor 156 [Source:MGI Symbol;Acc:MGI:2653880]	113	204	76	89	30	65	47	67	130	197	80	97	34	44	54	67	87.86	126	50	0.395	-1.341	0.000296572	0.0200654	0.1152	0.1204
ENSMUSG00000037086	Prr32	proline rich 32 [Source:MGI Symbol;Acc:MGI:1916050]	4104	4103	3292	3746	1458	2114	1530	1603	4708	3953	3484	4097	1647	1434	1750	1607	2835	4060	1610	0.396	-1.335	1.74502e-17	2.59362e-13	0.0225	0.0307
ENSMUSG00000047686	Rtl3	retrotransposon Gag like 3 [Source:MGI Symbol;Acc:MGI:2685221]	1036	592	606	580	255	341	304	335	1188	570	641	634	288	231	348	336	529.67	758	301	0.396	-1.336	8.78553e-08	9.66729e-05	0.0557	0.0438
ENSMUSG00000036198	Arhgap36	Rho GTPase activating protein 36 [Source:MGI Symbol;Acc:MGI:1922654]	8080	6807	4449	3997	1767	2793	2032	3672	9268	6559	4708	4371	1996	1895	2325	3680	4350.35	6226	2474	0.397	-1.332	1.8129e-07	0.0001585	0.0602	0.0309
ENSMUSG00000095147	None	None	69	111	129	72	32	36	39	55	79	107	137	79	36	24	45	55	70.21	100	40	0.397	-1.332	0.000233312	0.0175137	0.1059	0.1233
ENSMUSG00000051527	Usp29	ubiquitin specific peptidase 29 [Source:MGI Symbol;Acc:MGI:1888998]	434	308	169	399	146	183	138	115	498	297	179	436	165	124	158	115	246.51	352	140	0.399	-1.327	2.1819e-05	0.00381525	0.0862	0.0742
ENSMUSG00000024558	Mapk4	mitogen-activated protein kinase 4 [Source:MGI Symbol;Acc:MGI:2444559]	89	59	51	70	17	41	37	27	102	57	54	77	19	28	42	27	50.73	72	29	0.403	-1.311	0.000321558	0.0207797	0.1021	0.1226
ENSMUSG00000100084	2310068J16Rik	RIKEN cDNA 2310068J16 gene [Source:MGI Symbol;Acc:MGI:1917531]	101	142	51	68	33	67	38	27	116	137	54	74	37	45	43	27	66.79	95	38	0.404	-1.309	0.00049213	0.0264062	0.1152	0.1235
ENSMUSG00000082100	Glns-ps1	glutamine synthetase pseudogene 1 [Source:MGI Symbol;Acc:MGI:95740]	445	195	128	295	157	259	53	53	510	188	135	323	177	176	61	53	202.91	289	117	0.405	-1.304	0.00377398	0.0820961	0.1835	0.0846
ENSMUSG00000077025	Mir493	microRNA 493 [Source:MGI Symbol;Acc:MGI:3718542]	61	66	114	56	17	19	42	49	70	64	121	61	19	13	48	49	55.59	79	32	0.407	-1.297	0.00322058	0.0748486	0.1605	0.1232
ENSMUSG00000028019	Pdgfc	platelet-derived growth factor C polypeptide [Source:MGI Symbol;Acc:MGI:1859631]	288	140	150	160	65	130	73	80	330	135	159	175	73	88	84	80	140.54	200	81	0.408	-1.292	0.000108316	0.0114993	0.0959	0.1041
ENSMUSG00000053613	Notumos	notum palmitoleoyl-protein carboxylesterase opposite strand [Source:MGI Symbol;Acc:MGI:3698431]	129	88	29	71	37	38	19	51	148	85	31	78	42	26	22	51	60.19	86	35	0.412	-1.279	0.00432337	0.0888214	0.1692	0.1236
ENSMUSG00000039546	Ajap1	adherens junction associated protein 1 [Source:MGI Symbol;Acc:MGI:2685419]	139	57	50	77	42	60	21	32	159	55	53	84	47	41	24	32	61.97	88	36	0.413	-1.276	0.00198431	0.0589856	0.1414	0.1236
ENSMUSG00000032323	Cyp11a1	cytochrome P450 family 11 subfamily a polypeptide 1 [Source:MGI Symbol;Acc:MGI:88582]	74	41	44	52	21	42	20	18	85	40	47	57	24	28	23	18	40.12	57	23	0.414	-1.273	0.000438953	0.0247127	0.0957	0.1195
ENSMUSG00000035860	Cdhr3	cadherin-related family member 3 [Source:MGI Symbol;Acc:MGI:1916014]	1084	726	107	477	334	547	222	69	1243	700	113	522	377	371	254	69	456.18	644	268	0.416	-1.266	0.0160286	0.173103	0.255	0.0478
ENSMUSG00000074517	Gm10710	predicted gene 10710 [Source:MGI Symbol;Acc:MGI:3642896]	41	43	22	22	14	15	14	15	47	41	23	24	16	10	16	15	24.11	34	14	0.416	-1.265	0.00097257	0.0399814	0.0925	0.1094
ENSMUSG00000029816	Gpnmb	glycoprotein (transmembrane) nmb [Source:MGI Symbol;Acc:MGI:1934765]	223	34	38	61	54	82	28	15	256	33	40	67	61	56	32	15	69.9	99	41	0.416	-1.265	0.03141	0.235781	0.3076	0.1233
ENSMUSG00000071637	Cebpd	CCAAT/enhancer binding protein (C/EBP) delta [Source:MGI Symbol;Acc:MGI:103573]	2795	1178	288	702	894	570	368	437	3206	1135	305	768	1010	387	421	438	958.66	1354	564	0.417	-1.263	0.0107241	0.140724	0.2272	0.035
ENSMUSG00000033730	Egr3	early growth response 3 [Source:MGI Symbol;Acc:MGI:1306780]	111	38	51	44	24	52	14	31	127	37	54	48	27	35	16	31	46.94	66	27	0.417	-1.262	0.00317638	0.0746796	0.1484	0.1217
ENSMUSG00000014602	Kif1a	kinesin family member 1A [Source:MGI Symbol;Acc:MGI:108391]	362	228	185	281	147	188	67	104	415	220	196	307	166	128	77	104	201.57	284	119	0.418	-1.26	9.42328e-05	0.0101491	0.0916	0.085
ENSMUSG00000033579	Fa2h	fatty acid 2-hydroxylase [Source:MGI Symbol;Acc:MGI:2443327]	310	162	140	228	124	157	41	88	356	156	148	249	140	107	47	88	161.36	227	96	0.421	-1.249	0.000853723	0.0376525	0.1241	0.0971
ENSMUSG00000025900	Rp1	retinitis pigmentosa 1 (human) [Source:MGI Symbol;Acc:MGI:1341105]	170	95	64	115	60	68	39	44	195	92	68	126	68	46	45	44	85.33	120	51	0.422	-1.243	0.000981847	0.0399814	0.12	0.1211
ENSMUSG00000020264	Slc36a2	solute carrier family 36 (proton/amino acid symporter) member 2 [Source:MGI Symbol;Acc:MGI:1891430]	123	97	290	151	69	125	66	59	141	93	307	165	78	85	76	59	125.5	176	74	0.422	-1.245	0.000736285	0.0343053	0.1184	0.1092
ENSMUSG00000045064	Zc2hc1c	zinc finger C2HC-type containing 1C [Source:MGI Symbol;Acc:MGI:1919600]	197	132	69	144	64	120	53	31	226	127	73	157	72	81	61	31	103.64	146	61	0.422	-1.244	0.00166764	0.0544752	0.1358	0.1163
ENSMUSG00000077001	Mir544	microRNA 544 [Source:MGI Symbol;Acc:MGI:3718547]	13	58	78	63	15	12	23	43	15	56	83	69	17	8	26	43	39.59	56	24	0.423	-1.243	0.0165865	0.176143	0.224	0.1193
ENSMUSG00000046844	Vat1l	vesicle amine transport protein 1 like [Source:MGI Symbol;Acc:MGI:2142534]	107	46	80	85	50	67	19	21	123	44	85	93	56	45	22	21	61.18	86	36	0.423	-1.243	0.0029297	0.0730445	0.1455	0.1236
ENSMUSG00000040380	Cbln3	cerebellin 3 precursor protein [Source:MGI Symbol;Acc:MGI:1889286]	33	32	23	49	13	19	9	24	38	31	24	54	15	13	10	24	26.07	37	16	0.425	-1.236	0.00156494	0.0527598	0.1018	0.1111
ENSMUSG00000025420	Katnal2	katanin p60 subunit A-like 2 [Source:MGI Symbol;Acc:MGI:1924234]	145	35	27	93	49	48	32	16	166	34	29	102	55	33	37	16	58.86	83	35	0.426	-1.231	0.0192678	0.188654	0.2401	0.1235
ENSMUSG00000043531	Sorcs1	sortilin-related VPS10 domain containing receptor 1 [Source:MGI Symbol;Acc:MGI:1929666]	109	47	68	96	53	64	12	30	125	45	72	105	60	43	14	30	61.79	87	37	0.426	-1.231	0.00500127	0.0945878	0.1624	0.1236
ENSMUSG00000096696	Zfp960	zinc finger protein 960 [Source:MGI Symbol;Acc:MGI:3052731]	66	56	60	45	22	41	20	27	76	54	63	49	25	28	23	27	43.12	60	26	0.427	-1.228	0.000169201	0.0144926	0.075	0.1207
ENSMUSG00000023067	Cdkn1a	cyclin dependent kinase inhibitor 1A (P21) [Source:MGI Symbol;Acc:MGI:104556]	16442	11355	3771	8345	6106	7470	3533	2402	18860	10941	3991	9127	6898	5068	4042	2407	7666.71	10730	4604	0.429	-1.221	0.000768978	0.0350555	0.1228	0.0334
ENSMUSG00000046719	Nxph3	neurexophilin 3 [Source:MGI Symbol;Acc:MGI:1336188]	126	86	38	93	53	58	27	28	145	83	40	102	60	39	31	28	65.94	92	40	0.429	-1.221	0.00307422	0.0739253	0.1427	0.1235
ENSMUSG00000018451	6330403K07Rik	RIKEN cDNA 6330403K07 gene [Source:MGI Symbol;Acc:MGI:1918001]	216	130	113	138	70	114	68	42	248	125	120	151	79	77	78	42	114.98	161	69	0.43	-1.217	0.000516414	0.0272973	0.1053	0.1128
ENSMUSG00000020538	Srebf1	sterol regulatory element binding transcription factor 1 [Source:MGI Symbol;Acc:MGI:107606]	3370	2198	766	1472	840	1590	807	683	3866	2118	811	1610	949	1079	923	685	1504.93	2101	909	0.433	-1.209	0.000226302	0.0173079	0.0996	0.0324
ENSMUSG00000026109	Tmeff2	transmembrane protein with EGF-like and two follistatin-like domains 2 [Source:MGI Symbol;Acc:MGI:1861735]	395	375	382	397	226	253	111	162	453	361	404	434	255	172	127	162	296.15	413	179	0.433	-1.206	1.17622e-06	0.000672389	0.0539	0.0649
ENSMUSG00000034648	Lrrn1	leucine rich repeat protein 1 neuronal [Source:MGI Symbol;Acc:MGI:106038]	3459	2425	1533	2142	973	1428	1073	1157	3968	2337	1622	2343	1099	969	1228	1160	1840.55	2568	1114	0.434	-1.205	8.60156e-08	9.66729e-05	0.0467	0.0317
ENSMUSG00000021091	Serpina3n	serine (or cysteine) peptidase inhibitor clade A member 3N [Source:MGI Symbol;Acc:MGI:105045]	600	155	140	206	172	286	60	67	688	149	148	225	194	194	69	67	216.9	302	131	0.434	-1.205	0.0135877	0.158975	0.2179	0.081
ENSMUSG00000085030	2810455O05Rik	RIKEN cDNA 2810455O05 gene [Source:MGI Symbol;Acc:MGI:1920072]	29	36	29	24	10	22	14	12	33	35	31	26	11	15	16	12	22.39	31	14	0.438	-1.19	0.000617652	0.0297621	0.0663	0.108
ENSMUSG00000072844	G530011O06Rikx	RIKEN cDNA G530011O06 gene x [Source:MGI Symbol;Acc:MGI:3603513]	35	23	28	42	12	15	24	10	40	22	30	46	14	10	27	10	24.89	34	15	0.439	-1.189	0.00366447	0.0808087	0.1131	0.1099
ENSMUSG00000029869	Ephb6	Eph receptor B6 [Source:MGI Symbol;Acc:MGI:1096338]	307	217	218	256	146	176	55	123	352	209	231	280	165	119	63	123	192.81	268	118	0.44	-1.186	0.000185267	0.0152979	0.0885	0.0874
ENSMUSG00000026069	Il1rl1	interleukin 1 receptor-like 1 [Source:MGI Symbol;Acc:MGI:98427]	63	32	48	52	30	44	7	20	72	31	51	57	34	30	8	20	37.82	53	23	0.441	-1.18	0.00469301	0.0917792	0.1356	0.1186
ENSMUSG00000036362	P2ry13	purinergic receptor P2Y G-protein coupled 13 [Source:MGI Symbol;Acc:MGI:1921441]	26	24	34	30	6	21	13	17	30	23	36	33	7	14	15	17	21.83	30	13	0.442	-1.179	0.00141084	0.0498224	0.08	0.1074
ENSMUSG00000032411	Tfdp2	transcription factor Dp 2 [Source:MGI Symbol;Acc:MGI:107167]	10137	5738	3694	7771	4206	5759	1811	2340	11628	5529	3909	8499	4751	3907	2072	2345	5330.05	7391	3269	0.442	-1.177	0.000154894	0.0138253	0.0903	0.0314
ENSMUSG00000016028	Celsr1	cadherin EGF LAG seven-pass G-type receptor 1 [Source:MGI Symbol;Acc:MGI:1100883]	72	52	86	83	40	61	17	32	83	50	91	91	45	41	19	32	56.57	79	34	0.443	-1.176	0.00121076	0.0457901	0.1049	0.1233
ENSMUSG00000055653	Gpc3	glypican 3 [Source:MGI Symbol;Acc:MGI:104903]	2942	1936	2414	2205	1257	1470	836	1141	3375	1865	2555	2412	1420	997	956	1144	1840.45	2552	1129	0.443	-1.176	2.54434e-09	5.40236e-06	0.0358	0.0317
ENSMUSG00000045871	Slitrk6	SLIT and NTRK-like family member 6 [Source:MGI Symbol;Acc:MGI:2443198]	65	74	71	93	34	36	33	43	75	71	75	102	38	24	38	43	58.3	81	36	0.443	-1.175	0.000424096	0.0240586	0.0854	0.1235
ENSMUSG00000037868	Egr2	early growth response 2 [Source:MGI Symbol;Acc:MGI:95296]	306	129	147	208	113	117	70	95	351	124	156	227	128	79	80	95	155.08	214	96	0.445	-1.167	0.000940427	0.0396803	0.1094	0.0992
ENSMUSG00000047759	Hs3st3a1	heparan sulfate (glucosamine) 3-O-sulfotransferase 3A1 [Source:MGI Symbol;Acc:MGI:1333861]	254	116	33	126	58	120	64	35	291	112	35	138	66	81	73	35	103.89	144	64	0.445	-1.169	0.0161736	0.173691	0.2113	0.1163
ENSMUSG00000087406	E130215H24Rik	RIKEN cDNA E130215H24 gene [Source:MGI Symbol;Acc:MGI:1926091]	71	64	43	76	42	45	25	15	81	62	46	83	47	31	29	15	49.17	68	30	0.447	-1.16	0.00237861	0.0648188	0.1148	0.1223
ENSMUSG00000022358	Fbxo32	F-box protein 32 [Source:MGI Symbol;Acc:MGI:1914981]	30263	11890	8846	21770	13693	16701	3610	4628	34714	11457	9362	23809	15469	11330	4130	4638	14363.5	19836	8892	0.448	-1.157	0.00597169	0.104053	0.1659	0.0397
ENSMUSG00000085517	Gm12963	predicted gene 12963 [Source:MGI Symbol;Acc:MGI:3651569]	52	47	45	55	28	51	10	16	60	45	48	60	32	35	11	16	38.3	53	24	0.448	-1.158	0.00234849	0.0642829	0.1088	0.1188
ENSMUSG00000026442	Nfasc	neurofascin [Source:MGI Symbol;Acc:MGI:104753]	231	126	139	168	89	108	62	76	265	121	147	184	101	73	71	76	129.77	179	80	0.448	-1.159	0.000387205	0.0231126	0.0916	0.1078
ENSMUSG00000041607	Mbp	myelin basic protein [Source:MGI Symbol;Acc:MGI:96925]	4462	2304	2693	3331	1950	2440	936	1312	5118	2220	2850	3643	2203	1655	1071	1315	2509.4	3458	1561	0.452	-1.147	5.89282e-06	0.00145975	0.0596	0.0309
ENSMUSG00000072900	Mir540	microRNA 540 [Source:MGI Symbol;Acc:MGI:3619429]	36	56	49	26	17	12	24	26	41	54	52	28	19	8	27	26	32.05	44	20	0.453	-1.143	0.00474367	0.0922842	0.1198	0.1154
ENSMUSG00000051596	Otop1	otopetrin 1 [Source:MGI Symbol;Acc:MGI:2388363]	21	26	39	23	22	18	3	12	24	25	41	25	25	12	3	12	21.01	29	13	0.455	-1.135	0.00846594	0.123861	0.1249	0.1066
ENSMUSG00000029381	Shroom3	shroom family member 3 [Source:MGI Symbol;Acc:MGI:1351655]	292	228	120	119	72	143	91	87	335	220	127	130	81	97	104	87	147.68	203	92	0.456	-1.133	0.001062	0.0418687	0.105	0.1016
ENSMUSG00000033006	Sox10	SRY (sex determining region Y)-box 10 [Source:MGI Symbol;Acc:MGI:98358]	728	520	412	488	292	369	189	255	835	501	436	534	330	250	216	256	419.73	576	263	0.456	-1.132	2.29513e-06	0.000835955	0.0512	0.0505
ENSMUSG00000022790	Igsf11	immunoglobulin superfamily member 11 [Source:MGI Symbol;Acc:MGI:2388477]	119	99	84	114	58	64	40	49	137	95	89	125	66	43	46	49	81.16	112	51	0.457	-1.13	0.000527683	0.0274915	0.0863	0.1218
ENSMUSG00000056569	Mpz	myelin protein zero [Source:MGI Symbol;Acc:MGI:103177]	15248	9405	10546	13387	6834	8762	3973	5678	17491	9062	11161	14641	7720	5944	4545	5691	9531.85	13089	5975	0.457	-1.131	3.58831e-07	0.000266665	0.0462	0.0352
ENSMUSG00000029093	Sorcs2	sortilin-related VPS10 domain containing receptor 2 [Source:MGI Symbol;Acc:MGI:1932289]	1172	633	661	659	366	546	273	444	1344	610	700	721	413	370	312	445	614.47	844	385	0.457	-1.13	4.84502e-06	0.00128592	0.0555	0.0407
ENSMUSG00000042045	Sln	sarcolipin [Source:MGI Symbol;Acc:MGI:1913652]	11632	6718	3215	7320	5780	5422	2641	1058	13343	6473	3402	8006	6530	3678	3022	1060	5689.21	7806	3572	0.458	-1.128	0.00717209	0.113888	0.1647	0.0317
ENSMUSG00000038112	AW551984	expressed sequence AW551984 [Source:MGI Symbol;Acc:MGI:2143322]	3825	3949	5075	2061	757	1092	1800	3647	4388	3805	5371	2254	855	741	2059	3655	2890.99	3954	1828	0.462	-1.114	0.00443326	0.0895609	0.1433	0.0307
ENSMUSG00000036469	Marchf1	membrane associated ring-CH-type finger 1 [Source:MGI Symbol;Acc:MGI:1920175]	33	24	40	32	13	36	5	17	38	23	42	35	15	24	6	17	25.02	34	16	0.462	-1.113	0.00548352	0.0990739	0.1106	0.1104
ENSMUSG00000023968	Crip3	cysteine-rich protein 3 [Source:MGI Symbol;Acc:MGI:2152434]	185	168	543	445	143	271	163	132	212	162	575	487	162	184	186	132	262.45	359	166	0.463	-1.111	0.00171918	0.0553077	0.1137	0.0709
ENSMUSG00000090125	Pou3f1	POU domain class 3 transcription factor 1 [Source:MGI Symbol;Acc:MGI:101896]	485	357	238	338	191	281	134	144	556	344	252	370	216	191	153	144	278.23	380	176	0.463	-1.11	5.00996e-05	0.00658964	0.0665	0.0679
ENSMUSG00000067276	Capn6	calpain 6 [Source:MGI Symbol;Acc:MGI:1100850]	4968	3095	4418	2695	1591	2001	1546	2638	5699	2982	4675	2947	1797	1357	1769	2644	2983.9	4076	1892	0.464	-1.107	3.47282e-06	0.0010534	0.0531	0.0307
ENSMUSG00000058925	Ccdc192	coiled-coil domain containing 192 [Source:MGI Symbol;Acc:MGI:1922694]	103	49	15	28	44	27	16	12	118	47	16	31	50	18	18	12	38.78	53	24	0.464	-1.109	0.0457957	0.283654	0.2624	0.1188
ENSMUSG00000041842	Fhdc1	FH2 domain containing 1 [Source:MGI Symbol;Acc:MGI:2684972]	39	38	62	31	10	21	18	38	45	37	66	34	11	14	21	38	33.14	46	21	0.466	-1.103	0.00739406	0.115804	0.1275	0.1161
ENSMUSG00000053141	Ptprt	protein tyrosine phosphatase receptor type T [Source:MGI Symbol;Acc:MGI:1321152]	48	47	22	32	29	16	5	25	55	45	23	35	33	11	6	25	29.13	40	19	0.467	-1.1	0.0162602	0.174243	0.1604	0.1134
ENSMUSG00000078706	Gm53	predicted gene 53 [Source:MGI Symbol;Acc:MGI:2684899]	31	93	69	60	21	29	34	42	36	90	73	66	24	20	39	42	48.53	66	31	0.468	-1.095	0.00450482	0.0901591	0.1177	0.1222
ENSMUSG00000048216	Gpr85	G protein-coupled receptor 85 [Source:MGI Symbol;Acc:MGI:1927851]	24	28	34	26	13	15	19	10	28	27	36	28	15	10	22	10	21.94	30	14	0.468	-1.095	0.00306699	0.0739253	0.08	0.1074
ENSMUSG00000021732	Fgf10	fibroblast growth factor 10 [Source:MGI Symbol;Acc:MGI:1099809]	35	27	38	39	15	36	12	13	40	26	40	43	17	24	14	13	27.14	37	17	0.469	-1.094	0.00246638	0.0658129	0.0849	0.1121
ENSMUSG00000015944	Castor2	cytosolic arginine sensor for mTORC1 subunit 2 [Source:MGI Symbol;Acc:MGI:1933384]	24471	11579	5903	10626	6765	12500	5854	4024	28070	11157	6247	11621	7642	8480	6697	4033	10493.5	14274	6713	0.47	-1.088	0.00180998	0.0565161	0.1141	0.0361
ENSMUSG00000022012	Enox1	ecto-NOX disulfide-thiol exchanger 1 [Source:MGI Symbol;Acc:MGI:2444896]	239	147	181	263	109	158	98	78	274	142	192	288	123	107	112	78	164.45	224	105	0.47	-1.088	0.000438304	0.0247127	0.0834	0.0961
ENSMUSG00000031765	Mt1	metallothionein 1 [Source:MGI Symbol;Acc:MGI:97171]	3561	1273	448	1559	1443	1309	565	361	4085	1227	474	1705	1630	888	646	362	1377.1	1873	882	0.471	-1.087	0.0252689	0.214123	0.2208	0.0328
ENSMUSG00000031283	Chrdl1	chordin-like 1 [Source:MGI Symbol;Acc:MGI:1933172]	179	159	229	164	99	130	66	93	205	153	242	179	112	88	76	93	143.62	195	92	0.473	-1.08	0.000228359	0.0173169	0.0733	0.103
ENSMUSG00000039910	Cited2	Cbp/p300-interacting transactivator with Glu/Asp-rich carboxy-terminal domain 2 [Source:MGI Symbol;Acc:MGI:1306784]	4228	3900	1878	3081	1920	2330	1125	1564	4850	3758	1987	3370	2169	1581	1287	1567	2571.12	3491	1651	0.473	-1.08	4.11627e-06	0.00113297	0.0513	0.0309
ENSMUSG00000018581	Dnah11	dynein axonemal heavy chain 11 [Source:MGI Symbol;Acc:MGI:1100864]	30	32	20	66	32	20	12	12	34	31	21	72	36	14	14	12	29.26	40	19	0.473	-1.08	0.0185203	0.187002	0.1614	0.1134
ENSMUSG00000037280	Galnt6	polypeptide N-acetylgalactosaminyltransferase 6 [Source:MGI Symbol;Acc:MGI:1891640]	65	57	42	50	33	35	23	21	75	55	44	55	37	24	26	21	42.12	57	27	0.473	-1.081	0.00157712	0.0528639	0.0847	0.1203
ENSMUSG00000064267	Hvcn1	hydrogen voltage-gated channel 1 [Source:MGI Symbol;Acc:MGI:1921346]	174	125	96	110	68	97	50	56	200	120	102	120	77	66	57	56	99.74	136	64	0.473	-1.079	0.000974162	0.0399814	0.09	0.1175
ENSMUSG00000015312	Gadd45b	growth arrest and DNA-damage-inducible 45 beta [Source:MGI Symbol;Acc:MGI:107776]	769	1495	642	1060	437	849	347	510	882	1441	679	1159	494	576	397	511	767.39	1040	494	0.476	-1.072	3.06236e-06	0.000968423	0.0482	0.0373
ENSMUSG00000033022	Cdo1	cysteine dioxygenase 1 cytosolic [Source:MGI Symbol;Acc:MGI:105925]	73	78	197	64	57	71	49	40	84	75	208	70	64	48	56	40	80.76	109	52	0.477	-1.069	0.0076117	0.117002	0.1376	0.1219
ENSMUSG00000090084	Srpx	sushi-repeat-containing protein [Source:MGI Symbol;Acc:MGI:1858306]	705	406	481	428	272	416	184	237	809	391	509	468	307	282	211	238	401.82	544	260	0.477	-1.067	1.60061e-05	0.00301138	0.0549	0.052
ENSMUSG00000098990	None	None	25	47	49	27	15	23	12	28	29	45	52	30	17	16	14	28	28.71	39	19	0.478	-1.063	0.00444413	0.0896244	0.0953	0.1133
ENSMUSG00000106928	Gm43860	predicted gene 43860 [Source:MGI Symbol;Acc:MGI:5663997]	116	63	36	78	35	59	32	35	133	61	38	85	40	40	37	35	58.55	79	38	0.479	-1.062	0.00640411	0.107795	0.1247	0.1235
ENSMUSG00000031740	Mmp2	matrix metallopeptidase 2 [Source:MGI Symbol;Acc:MGI:97009]	8105	3511	4137	4143	2852	4838	1527	2075	9297	3383	4378	4531	3222	3282	1747	2080	3989.98	5397	2583	0.479	-1.063	0.000180564	0.0151413	0.0755	0.0307
ENSMUSG00000048756	Foxo3	forkhead box O3 [Source:MGI Symbol;Acc:MGI:1890081]	6205	4745	2605	4638	2543	4240	1639	1735	7118	4572	2757	5072	2873	2876	1875	1739	3610.26	4880	2341	0.48	-1.06	2.58809e-05	0.00418117	0.0593	0.0306
ENSMUSG00000039542	Ncam1	neural cell adhesion molecule 1 [Source:MGI Symbol;Acc:MGI:97281]	3676	1913	2072	2324	1216	1648	1062	1469	4217	1843	2193	2542	1374	1118	1215	1472	1996.67	2699	1295	0.48	-1.06	2.45311e-06	0.000847919	0.047	0.0315
ENSMUSG00000084822	Myadml2os	myeloid-associated differentiation marker-like 2 opposite strand [Source:MGI Symbol;Acc:MGI:3650756]	178	86	31	110	43	94	53	38	204	83	33	120	49	64	61	38	81.4	110	53	0.481	-1.055	0.0192419	0.188544	0.1783	0.1218
ENSMUSG00000053198	Prx	periaxin [Source:MGI Symbol;Acc:MGI:108176]	2439	1452	1472	1868	1204	1420	512	842	2798	1399	1558	2043	1360	963	586	844	1443.83	1950	938	0.481	-1.055	3.06348e-05	0.00474296	0.0594	0.0326
ENSMUSG00000059213	Ddn	dendrin [Source:MGI Symbol;Acc:MGI:108101]	117	67	67	89	64	67	27	28	134	65	71	97	72	45	31	28	67.96	92	44	0.482	-1.052	0.00681301	0.110548	0.1266	0.1234
ENSMUSG00000025407	Gli1	GLI-Kruppel family member GLI1 [Source:MGI Symbol;Acc:MGI:95727]	464	362	360	450	254	297	143	193	532	349	381	492	287	201	164	193	324.95	438	211	0.482	-1.053	1.65816e-05	0.00304263	0.0529	0.0606
ENSMUSG00000027220	Syt13	synaptotagmin XIII [Source:MGI Symbol;Acc:MGI:1933945]	56	28	55	66	22	26	24	37	64	27	58	72	25	18	27	37	41.08	55	27	0.482	-1.053	0.0066429	0.109218	0.1156	0.1198
ENSMUSG00000058420	Syt17	synaptotagmin XVII [Source:MGI Symbol;Acc:MGI:104966]	42	34	30	36	20	26	10	21	48	33	32	39	23	18	11	21	28.1	38	18	0.482	-1.054	0.00268981	0.0694073	0.079	0.1127
ENSMUSG00000029671	Wnt16	wingless-type MMTV integration site family member 16 [Source:MGI Symbol;Acc:MGI:2136018]	94	83	30	58	40	39	29	32	108	80	32	63	45	26	33	32	52.48	71	34	0.482	-1.052	0.00736872	0.115651	0.1246	0.1229
ENSMUSG00000038894	Irs2	insulin receptor substrate 2 [Source:MGI Symbol;Acc:MGI:109334]	987	374	262	515	324	710	118	141	1132	360	277	563	366	482	135	141	432.13	583	281	0.483	-1.051	0.0152555	0.169317	0.1741	0.0495
ENSMUSG00000046807	Lrrc75b	leucine rich repeat containing 75B [Source:MGI Symbol;Acc:MGI:2143657]	112	54	51	66	33	46	29	46	128	52	54	72	37	31	33	46	56.8	76	37	0.483	-1.05	0.00512008	0.0954869	0.1138	0.1234
ENSMUSG00000027546	Atp9a	ATPase class II type 9A [Source:MGI Symbol;Acc:MGI:1330826]	3411	1750	1310	1687	1094	1916	875	736	3913	1686	1386	1845	1236	1300	1001	738	1638.08	2208	1069	0.484	-1.046	0.000174912	0.0148555	0.0725	0.0321
ENSMUSG00000045659	Plekha7	pleckstrin homology domain containing family A member 7 [Source:MGI Symbol;Acc:MGI:2445094]	247	213	110	137	109	113	82	72	283	205	116	150	123	77	94	72	140.07	188	92	0.484	-1.047	0.0020837	0.0604151	0.1012	0.1042
ENSMUSG00000057378	Ryr3	ryanodine receptor 3 [Source:MGI Symbol;Acc:MGI:99684]	1182	1832	2640	2351	879	1197	891	1289	1356	1765	2794	2571	993	812	1019	1292	1575.3	2122	1029	0.485	-1.044	2.706e-06	0.000914076	0.0459	0.0323
ENSMUSG00000033737	Fndc3c1	fibronectin type III domain containing 3C1 [Source:MGI Symbol;Acc:MGI:2685630]	984	1047	1129	1327	467	835	518	636	1129	1009	1195	1451	528	566	593	637	888.47	1196	581	0.486	-1.041	5.2893e-09	7.95601e-06	0.0287	0.0357
ENSMUSG00000046711	Hmga1	high mobility group AT-hook 1 [Source:MGI Symbol;Acc:MGI:96160]	757	490	344	448	217	416	225	280	868	472	364	490	245	282	257	281	407.49	548	266	0.486	-1.041	4.29715e-05	0.00602533	0.0583	0.0515
ENSMUSG00000049556	Lingo1	leucine rich repeat and Ig domain containing 1 [Source:MGI Symbol;Acc:MGI:1915522]	36	33	39	21	9	35	16	13	41	32	41	23	10	24	18	13	25.32	34	16	0.486	-1.04	0.00590989	0.103471	0.0945	0.1107
ENSMUSG00000006724	Cyp27b1	cytochrome P450 family 27 subfamily b polypeptide 1 [Source:MGI Symbol;Acc:MGI:1098274]	35	26	36	25	20	20	11	15	40	25	38	27	23	14	13	15	24.3	32	16	0.487	-1.037	0.0042253	0.0874303	0.0806	0.1096
ENSMUSG00000051041	Olfml1	olfactomedin-like 1 [Source:MGI Symbol;Acc:MGI:2679264]	318	203	218	203	160	191	81	90	365	196	231	222	181	130	93	90	188.29	254	124	0.487	-1.037	0.00100595	0.0407395	0.0879	0.0887
ENSMUSG00000053113	Socs3	suppressor of cytokine signaling 3 [Source:MGI Symbol;Acc:MGI:1201791]	422	437	689	797	280	531	261	242	484	421	729	872	316	360	299	243	465.45	626	304	0.487	-1.039	2.33326e-05	0.00398612	0.0545	0.0472
ENSMUSG00000032482	Cspg5	chondroitin sulfate proteoglycan 5 [Source:MGI Symbol;Acc:MGI:1352747]	34	25	27	28	10	23	13	17	39	24	29	31	11	16	15	17	22.64	31	15	0.488	-1.036	0.00332689	0.0765443	0.0717	0.1082
ENSMUSG00000092164	Rergl	RERG/RAS-like [Source:MGI Symbol;Acc:MGI:3642998]	152	177	99	127	96	79	65	52	174	171	105	139	108	54	74	52	109.64	147	72	0.488	-1.034	0.00239909	0.0651137	0.0994	0.1145
ENSMUSG00000066687	Zbtb16	zinc finger and BTB domain containing 16 [Source:MGI Symbol;Acc:MGI:103222]	6848	6018	3147	6290	3903	4381	2086	1865	7855	5799	3330	6879	4409	2972	2387	1869	4437.54	5966	2909	0.488	-1.036	0.000127561	0.0124733	0.0686	0.0309
ENSMUSG00000017897	Eya2	EYA transcriptional coactivator and phosphatase 2 [Source:MGI Symbol;Acc:MGI:109341]	207	112	96	99	93	114	42	41	237	108	102	108	105	77	48	41	103.35	139	68	0.49	-1.029	0.00894084	0.128518	0.1356	0.1165
ENSMUSG00000084880	Tomm6os	translocase of outer mitochondrial membrane 6 opposite strand [Source:MGI Symbol;Acc:MGI:3705171]	89	85	52	77	44	55	38	28	102	82	55	84	50	37	43	28	60.22	81	40	0.49	-1.029	0.00257185	0.0675361	0.0922	0.1236
ENSMUSG00000045238	A730035I17Rik	RIKEN cDNA A730035I17 gene [Source:MGI Symbol;Acc:MGI:3696858]	256	227	275	215	91	184	132	131	294	219	291	235	103	125	151	131	193.56	260	128	0.491	-1.025	0.000113815	0.0119685	0.061	0.0872
ENSMUSG00000103964	Gm8407	predicted gene 8407 [Source:MGI Symbol;Acc:MGI:3644362]	38	29	10	38	9	24	21	10	44	28	11	42	10	16	24	10	23.02	31	15	0.492	-1.023	0.0216044	0.19854	0.1421	0.1085
ENSMUSG00000038332	Sesn1	sestrin 1 [Source:MGI Symbol;Acc:MGI:2155278]	8570	5678	2892	4759	3646	4508	2165	1965	9830	5471	3061	5205	4119	3058	2477	1969	4398.77	5892	2906	0.493	-1.02	0.000485128	0.0262198	0.0802	0.0309
ENSMUSG00000056972	Magel2	MAGE family member L2 [Source:MGI Symbol;Acc:MGI:1351648]	201	107	167	84	65	49	88	91	231	103	177	92	73	33	101	91	112.6	151	74	0.494	-1.017	0.0115315	0.145742	0.1431	0.1137
ENSMUSG00000072852	2310040G07Rik	RIKEN cDNA 2310040G07 gene [Source:MGI Symbol;Acc:MGI:1917534]	36	57	60	34	22	34	15	32	41	55	63	37	25	23	17	32	36.76	49	24	0.495	-1.016	0.00370128	0.0810318	0.0872	0.1181
ENSMUSG00000040640	Erc2	ELKS/RAB6-interacting/CAST family member 2 [Source:MGI Symbol;Acc:MGI:1098749]	207	144	46	156	78	121	62	53	237	139	49	171	88	82	71	53	111.22	149	74	0.495	-1.014	0.0131649	0.157375	0.1483	0.114
ENSMUSG00000001985	Grik3	glutamate receptor ionotropic kainate 3 [Source:MGI Symbol;Acc:MGI:95816]	214	75	74	83	84	129	22	32	245	72	78	91	95	88	25	32	90.81	122	60	0.495	-1.015	0.0370087	0.256731	0.2121	0.1198
ENSMUSG00000000031	H19	H19 imprinted maternally expressed transcript [Source:MGI Symbol;Acc:MGI:95891]	1340730	761854	701461	776670	411529	649051	411068	535506	1537923	734090	742340	849417	464893	440319	470293	536697	721996	965942	478050	0.495	-1.015	0.00183037	0.0567312	0.0998	0.1174
ENSMUSG00000036218	Pdzrn4	PDZ domain containing RING finger 4 [Source:MGI Symbol;Acc:MGI:3056996]	303	87	89	153	88	123	58	93	348	84	94	167	99	83	66	93	129.42	173	85	0.495	-1.014	0.0146128	0.165289	0.1543	0.1079
ENSMUSG00000027996	Sfrp2	secreted frizzled-related protein 2 [Source:MGI Symbol;Acc:MGI:108078]	122	77	144	72	54	73	29	76	140	74	152	79	61	50	33	76	83.14	111	55	0.495	-1.015	0.00660376	0.109218	0.1189	0.1215
ENSMUSG00000049537	Tecrl	trans-23-enoyl-CoA reductase-like [Source:MGI Symbol;Acc:MGI:2444966]	231	270	423	388	245	166	95	195	265	260	448	424	277	113	109	195	261.33	349	174	0.496	-1.013	0.00183213	0.0567312	0.0954	0.0711
ENSMUSG00000059146	Ntrk3	neurotrophic tyrosine kinase receptor type 3 [Source:MGI Symbol;Acc:MGI:97385]	94	70	122	96	84	75	31	22	108	67	129	105	95	51	35	22	76.58	102	51	0.497	-1.01	0.0155033	0.170861	0.1504	0.1226
ENSMUSG00000032584	Mst1r	macrophage stimulating 1 receptor (c-met-related tyrosine kinase) [Source:MGI Symbol;Acc:MGI:99614]	128	81	94	107	62	80	33	57	147	78	99	117	70	54	38	57	82.57	110	55	0.498	-1.006	0.00301349	0.0732492	0.0957	0.1216
ENSMUSG00000045284	Dcaf12l1	DDB1 and CUL4 associated factor 12-like 1 [Source:MGI Symbol;Acc:MGI:2444462]	180	149	161	189	75	116	83	104	206	144	170	207	85	79	95	104	136.22	182	91	0.499	-1.004	0.000531358	0.0274915	0.0713	0.1055
ENSMUSG00000048304	Slitrk3	SLIT and NTRK-like family member 3 [Source:MGI Symbol;Acc:MGI:2679447]	39	20	23	30	26	18	7	11	45	19	24	33	29	12	8	11	22.72	30	15	0.499	-1.002	0.0197289	0.190816	0.1281	0.1081
ENSMUSG00000049721	Gal3st1	galactose-3-O-sulfotransferase 1 [Source:MGI Symbol;Acc:MGI:1858277]	103	55	50	61	32	47	26	47	118	53	53	67	36	32	30	47	54.46	73	36	0.5	-1.001	0.00651435	0.108762	0.1082	0.1231
ENSMUSG00000037661	Gpr160	G protein-coupled receptor 160 [Source:MGI Symbol;Acc:MGI:1919112]	170	75	55	61	84	83	15	27	195	72	58	67	95	56	17	27	73.45	98	49	0.5	-1.001	0.049277	0.294216	0.2304	0.123
ENSMUSG00000027360	Hdc	histidine decarboxylase [Source:MGI Symbol;Acc:MGI:96062]	69	76	49	62	52	51	19	21	79	73	52	68	59	35	22	21	51.02	68	34	0.501	-0.998	0.00820332	0.122539	0.114	0.1226
ENSMUSG00000094910	D430019H16Rik	RIKEN cDNA D430019H16 gene [Source:MGI Symbol;Acc:MGI:2443127]	166	106	157	125	73	125	57	65	190	102	166	137	82	85	65	65	111.63	149	74	0.502	-0.995	0.00169781	0.0547856	0.0854	0.1138
ENSMUSG00000038618	Rassf7	Ras association (RalGDS/AF-6) domain family (N-terminal) member 7 [Source:MGI Symbol;Acc:MGI:1914235]	67	75	98	57	45	39	49	26	77	72	104	62	51	26	56	26	59.32	79	40	0.502	-0.995	0.00648206	0.108583	0.108	0.1235
ENSMUSG00000085584	Rtl9	retrotransposon Gag like 9 [Source:MGI Symbol;Acc:MGI:2685231]	47	44	48	44	42	24	15	18	54	42	51	48	47	16	17	18	36.77	49	24	0.502	-0.994	0.0111069	0.142681	0.1156	0.118
ENSMUSG00000045968	Teddm2	transmembrane epididymal family member 2 [Source:MGI Symbol;Acc:MGI:1923273]	206	165	55	138	94	150	42	46	236	159	58	151	106	102	48	46	113.31	151	76	0.502	-0.996	0.0188298	0.187836	0.1603	0.1133
ENSMUSG00000083282	Ctsf	cathepsin F [Source:MGI Symbol;Acc:MGI:1861434]	2062	1268	815	1447	873	1316	492	587	2365	1222	862	1583	986	893	563	588	1132.78	1508	758	0.503	-0.993	0.000302116	0.0203183	0.0702	0.0338
ENSMUSG00000075555	Gm10863	predicted gene 10863 [Source:MGI Symbol;Acc:MGI:3641623]	85	62	68	86	39	69	24	43	98	60	72	94	44	47	27	43	60.59	81	40	0.503	-0.991	0.00322801	0.0748486	0.0896	0.1236
ENSMUSG00000040649	Rimklb	ribosomal modification protein rimK-like family member B [Source:MGI Symbol;Acc:MGI:1918325]	48	49	41	50	24	38	14	31	55	47	43	55	27	26	16	31	37.54	50	25	0.503	-0.992	0.00300897	0.0732492	0.0779	0.1185
ENSMUSG00000020908	Myh3	myosin heavy polypeptide 3 skeletal muscle embryonic [Source:MGI Symbol;Acc:MGI:1339709]	2675	1656	2256	2342	1103	1686	803	1532	3068	1596	2387	2561	1246	1144	919	1535	1807.1	2403	1211	0.504	-0.988	2.36225e-06	0.000835955	0.0408	0.0318
ENSMUSG00000026697	Myoc	myocilin [Source:MGI Symbol;Acc:MGI:1202864]	1014	434	198	400	392	499	154	165	1163	418	210	437	443	339	176	165	418.9	557	281	0.504	-0.988	0.0189648	0.187918	0.1646	0.0506
ENSMUSG00000102615	Gm37844	predicted gene 37844 [Source:MGI Symbol;Acc:MGI:5611072]	51	45	48	46	13	36	26	33	59	43	51	50	15	24	30	33	38.11	51	26	0.505	-0.987	0.00408147	0.0858031	0.0841	0.1187
ENSMUSG00000026424	Gpr37l1	G protein-coupled receptor 37-like 1 [Source:MGI Symbol;Acc:MGI:1928503]	120	87	73	73	60	78	18	49	138	84	77	80	68	53	21	49	71.12	95	48	0.505	-0.985	0.0100514	0.135199	0.1236	0.1232
ENSMUSG00000035407	Kank4	KN motif and ankyrin repeat domains 4 [Source:MGI Symbol;Acc:MGI:3043381]	503	347	357	441	263	368	138	189	577	334	378	482	297	250	158	189	333.19	443	224	0.505	-0.984	0.000139081	0.0128551	0.0598	0.0595
ENSMUSG00000056043	Rgs9bp	regulator of G-protein signalling 9 binding protein [Source:MGI Symbol;Acc:MGI:2384418]	181	50	53	110	42	97	64	31	208	48	56	120	47	66	73	31	81.22	108	54	0.505	-0.985	0.0312275	0.235553	0.1845	0.1218
ENSMUSG00000038775	Vill	villin-like [Source:MGI Symbol;Acc:MGI:1201781]	50	50	27	59	25	54	22	9	57	48	29	65	28	37	25	9	37.21	50	25	0.505	-0.987	0.0169234	0.177493	0.1339	0.1183
ENSMUSG00000048240	Gng7	guanine nucleotide binding protein (G protein) gamma 7 [Source:MGI Symbol;Acc:MGI:95787]	88	73	107	63	37	57	27	67	101	70	113	69	42	39	31	67	66.49	88	45	0.506	-0.982	0.00574507	0.101654	0.1036	0.1235
ENSMUSG00000055254	Ntrk2	neurotrophic tyrosine kinase receptor type 2 [Source:MGI Symbol;Acc:MGI:97384]	789	515	633	584	408	618	213	244	905	496	670	639	461	419	244	245	509.78	678	342	0.506	-0.984	0.000120906	0.0120605	0.0597	0.0448
ENSMUSG00000031112	Stk26	serine/threonine kinase 26 [Source:MGI Symbol;Acc:MGI:1917665]	532	328	297	382	171	306	214	194	610	316	314	418	193	208	245	194	312.3	414	210	0.507	-0.98	0.00011828	0.0120411	0.0577	0.0624
ENSMUSG00000070424	Art5	ADP-ribosyltransferase 5 [Source:MGI Symbol;Acc:MGI:107948]	1838	1344	599	1015	879	1124	413	383	2108	1295	634	1110	993	763	473	384	969.9	1287	653	0.508	-0.978	0.00297438	0.0732492	0.1012	0.0349
ENSMUSG00000046240	Hepacam	hepatocyte cell adhesion molecule [Source:MGI Symbol;Acc:MGI:1920177]	55	33	37	37	36	13	16	22	63	32	39	40	41	9	18	22	33.04	44	22	0.508	-0.976	0.0228475	0.204245	0.141	0.1158
ENSMUSG00000037196	Pacrg	PARK2 co-regulated [Source:MGI Symbol;Acc:MGI:1916560]	159	110	107	91	54	81	40	92	182	106	113	100	61	55	46	92	94.38	125	64	0.508	-0.978	0.00455191	0.0906904	0.101	0.1189
ENSMUSG00000030077	Chl1	cell adhesion molecule L1-like [Source:MGI Symbol;Acc:MGI:1098266]	137	60	63	95	59	72	38	37	157	58	67	104	67	49	43	37	72.7	96	49	0.51	-0.973	0.0111627	0.143274	0.1242	0.1231
ENSMUSG00000057948	Unc13d	unc-13 homolog D [Source:MGI Symbol;Acc:MGI:1917700]	93	50	44	56	28	46	34	32	107	48	47	61	32	31	39	32	49.56	66	34	0.511	-0.97	0.00722693	0.114193	0.1019	0.1223
ENSMUSG00000029205	Chrna9	cholinergic receptor nicotinic alpha polypeptide 9 [Source:MGI Symbol;Acc:MGI:1202403]	228	658	311	1108	360	715	242	79	262	634	329	1212	407	485	277	79	460.53	609	312	0.513	-0.964	0.0400135	0.265234	0.2059	0.0475
ENSMUSG00000043903	Zfp469	zinc finger protein 469 [Source:MGI Symbol;Acc:MGI:2684868]	253	211	204	137	73	148	128	111	290	203	216	150	82	100	146	111	162.48	215	110	0.513	-0.964	0.00155196	0.0526639	0.0811	0.0967
ENSMUSG00000086382	Chrna1os	cholinergic receptor nicotinic alpha polypeptide 1 (muscle) opposite strand [Source:MGI Symbol;Acc:MGI:3651120]	26	29	21	29	19	14	18	7	30	28	22	32	21	9	21	7	21.28	28	14	0.514	-0.961	0.0151545	0.169162	0.0981	0.1067
ENSMUSG00000030641	Ddias	DNA damage-induced apoptosis suppressor [Source:MGI Symbol;Acc:MGI:1921291]	66	190	151	88	41	47	55	124	76	183	160	96	46	32	63	124	97.53	129	66	0.514	-0.96	0.0251897	0.213959	0.1629	0.118
ENSMUSG00000046352	Gjb2	gap junction protein beta 2 [Source:MGI Symbol;Acc:MGI:95720]	85	35	64	58	35	45	15	47	98	34	68	63	40	31	17	47	49.59	66	34	0.514	-0.959	0.0167092	0.176167	0.1307	0.1223
ENSMUSG00000043993	2900052L18Rik	RIKEN cDNA 2900052L18 gene [Source:MGI Symbol;Acc:MGI:1924085]	402	536	199	350	240	272	176	152	461	516	211	383	271	185	201	152	297.54	393	202	0.515	-0.958	0.000861744	0.037782	0.0745	0.0646
ENSMUSG00000055675	Kbtbd11	kelch repeat and BTB (POZ) domain containing 11 [Source:MGI Symbol;Acc:MGI:1922151]	425	309	369	320	154	278	169	229	488	298	391	350	174	189	193	230	288.89	382	196	0.515	-0.957	4.98347e-05	0.00658964	0.0488	0.0661
ENSMUSG00000063757	None	None	111	99	71	102	63	65	42	48	127	95	75	112	71	44	48	48	77.6	102	53	0.515	-0.956	0.00401617	0.0846728	0.0906	0.1224
ENSMUSG00000002688	Prkd1	protein kinase D1 [Source:MGI Symbol;Acc:MGI:99879]	334	173	174	235	156	149	83	138	383	167	184	257	176	101	95	138	187.69	248	128	0.515	-0.957	0.00363045	0.0805817	0.0965	0.0889
ENSMUSG00000102805	Gm37240	predicted gene 37240 [Source:MGI Symbol;Acc:MGI:5610468]	51	39	42	49	19	55	14	23	59	38	44	54	21	37	16	23	36.5	49	24	0.516	-0.956	0.00782997	0.119359	0.0945	0.118
ENSMUSG00000037990	Sh3rf3	SH3 domain containing ring finger 3 [Source:MGI Symbol;Acc:MGI:2444637]	112	56	99	80	36	77	39	55	128	54	105	87	41	52	45	55	70.92	94	48	0.517	-0.952	0.00629879	0.107037	0.1	0.1232
ENSMUSG00000041372	B4galnt3	beta-14-N-acetyl-galactosaminyl transferase 3 [Source:MGI Symbol;Acc:MGI:3041155]	135	152	70	95	60	113	38	59	155	146	74	104	68	77	43	59	90.79	120	62	0.518	-0.949	0.0057959	0.102312	0.1005	0.1197
ENSMUSG00000035184	Fam124a	family with sequence similarity 124 member A [Source:MGI Symbol;Acc:MGI:3645930]	406	172	106	167	160	171	98	71	466	166	112	183	181	116	112	71	175.79	232	120	0.518	-0.948	0.0216133	0.19854	0.1547	0.0925
ENSMUSG00000099906	Lincmd1	long intergenic non-protein coding RNA of muscle differentiation 1 [Source:MGI Symbol;Acc:MGI:5818206]	3941	5519	4724	7947	4782	3899	2496	1272	4521	5318	4999	8691	5402	2645	2856	1275	4463.35	5882	3044	0.518	-0.95	0.00322774	0.0748486	0.0981	0.0309
ENSMUSG00000023885	Thbs2	thrombospondin 2 [Source:MGI Symbol;Acc:MGI:98738]	2697	1370	2164	1389	959	1394	778	1340	3094	1320	2290	1519	1083	946	890	1343	1560.63	2056	1066	0.518	-0.948	7.48073e-05	0.00889488	0.0534	0.0323
ENSMUSG00000052392	Acot4	acyl-CoA thioesterase 4 [Source:MGI Symbol;Acc:MGI:2159621]	44	23	43	53	30	37	22	7	50	22	46	58	34	25	25	7	33.41	44	23	0.519	-0.946	0.0291298	0.228453	0.1466	0.1162
ENSMUSG00000025789	St8sia2	ST8 alpha-N-acetyl-neuraminide alpha-28-sialyltransferase 2 [Source:MGI Symbol;Acc:MGI:106020]	286	300	458	222	88	113	148	354	328	289	485	243	99	77	169	355	255.6	336	175	0.52	-0.943	0.0173609	0.180249	0.1441	0.0722
ENSMUSG00000047992	Dipk1c	divergent protein kinase domain 1C [Source:MGI Symbol;Acc:MGI:3041188]	74	19	23	27	24	24	15	21	85	18	24	30	27	16	17	21	29.83	39	20	0.521	-0.941	0.0416978	0.270282	0.1667	0.1138
ENSMUSG00000078670	Fam174b	family with sequence similarity 174 member B [Source:MGI Symbol;Acc:MGI:3698178]	476	509	372	458	228	369	241	222	546	490	394	501	258	250	276	222	367.14	483	252	0.521	-0.941	5.612e-06	0.00143812	0.0376	0.0554
ENSMUSG00000040310	Alx4	aristaless-like homeobox 4 [Source:MGI Symbol;Acc:MGI:108359]	135	48	86	71	35	59	41	66	155	46	91	78	40	40	47	66	70.3	92	48	0.522	-0.938	0.0166337	0.176167	0.13	0.1233
ENSMUSG00000021763	Cspg4b	chondroitin sulfate proteoglycan 4B [Source:MGI Symbol;Acc:MGI:3040697]	831	578	349	653	377	532	348	168	953	557	369	714	426	361	398	168	493.37	648	338	0.522	-0.938	0.00190959	0.0581166	0.0842	0.0456
ENSMUSG00000020374	Rasgef1c	RasGEF domain family member 1C [Source:MGI Symbol;Acc:MGI:1921813]	122	58	54	80	59	59	17	51	140	56	57	87	67	40	19	51	64.71	85	44	0.522	-0.938	0.0251296	0.213918	0.1498	0.1236
ENSMUSG00000052133	Sema5b	sema domain seven thrombospondin repeats (type 1 and type 1-like) transmembrane domain (TM) and short cytoplasmic domain (semaphorin) 5B [Source:MGI Symbol;Acc:MGI:107555]	206	176	216	185	109	118	99	121	236	170	229	202	123	80	113	121	159.31	209	109	0.522	-0.938	0.00092203	0.0392669	0.069	0.0977
ENSMUSG00000023328	Ache	acetylcholinesterase [Source:MGI Symbol;Acc:MGI:87876]	5551	4132	3210	2888	1690	3312	1821	2597	6367	3981	3397	3159	1909	2247	2083	2603	3218.32	4226	2210	0.523	-0.935	1.01502e-05	0.00206662	0.042	0.0306
ENSMUSG00000078607	1810010H24Rik	RIKEN cDNA 1810010H24 gene [Source:MGI Symbol;Acc:MGI:1916316]	193	109	76	127	66	82	60	87	221	105	80	139	75	56	69	87	103.97	136	72	0.524	-0.932	0.00930564	0.131224	0.1112	0.1163
ENSMUSG00000094708	Gm10359	predicted gene 10359 [Source:MGI Symbol;Acc:MGI:3708724]	45	92	131	38	30	63	35	51	52	89	139	42	34	43	40	51	61.03	80	42	0.524	-0.931	0.0198011	0.190982	0.1343	0.1236
ENSMUSG00000010021	Kif19a	kinesin family member 19A [Source:MGI Symbol;Acc:MGI:2447024]	209	135	135	164	107	118	45	110	240	130	143	179	121	80	51	110	131.84	173	90	0.525	-0.931	0.00641039	0.107795	0.1022	0.107
ENSMUSG00000052854	Nrk	Nik related kinase [Source:MGI Symbol;Acc:MGI:1351326]	2576	1827	2964	1906	1086	1336	1165	1744	2955	1760	3137	2085	1227	906	1333	1748	1893.81	2484	1304	0.525	-0.931	3.1712e-05	0.00481358	0.0467	0.0316
ENSMUSG00000031119	Gpc4	glypican 4 [Source:MGI Symbol;Acc:MGI:104902]	6439	7073	4772	5474	2603	5363	2717	3612	7386	6815	5050	5987	2941	3638	3108	3620	4818.18	6310	3327	0.527	-0.923	5.22529e-08	7.06032e-05	0.027	0.0311
ENSMUSG00000026580	Selp	selectin platelet [Source:MGI Symbol;Acc:MGI:98280]	54	50	37	31	35	30	22	12	62	48	39	34	40	20	25	12	35.03	46	24	0.527	-0.925	0.0175806	0.181279	0.1135	0.1171
ENSMUSG00000085211	B430219N15Rik	RIKEN cDNA B430219N15 gene [Source:MGI Symbol;Acc:MGI:3697426]	100	136	58	92	43	94	41	55	115	131	61	101	49	64	47	55	77.77	102	54	0.528	-0.921	0.00663778	0.109218	0.0957	0.1223
ENSMUSG00000028519	Dab1	disabled 1 [Source:MGI Symbol;Acc:MGI:108554]	15	24	21	26	20	11	5	13	17	23	22	28	23	7	6	13	17.47	22	12	0.528	-0.921	0.0268614	0.220484	0.1046	0.1028
ENSMUSG00000074971	Fibin	fin bud initiation factor homolog (zebrafish) [Source:MGI Symbol;Acc:MGI:1914856]	1397	745	757	918	541	808	431	524	1602	718	801	1004	611	548	493	525	787.87	1031	544	0.528	-0.921	8.80739e-05	0.00984242	0.0508	0.037
ENSMUSG00000031111	Igsf1	immunoglobulin superfamily member 1 [Source:MGI Symbol;Acc:MGI:2147913]	1980	2058	2542	1259	687	1021	1129	1630	2271	1983	2690	1377	776	693	1292	1634	1589.41	2080	1099	0.528	-0.922	0.000395454	0.0233239	0.0633	0.0322
ENSMUSG00000009731	Kcnd1	potassium voltage-gated channel Shal-related family member 1 [Source:MGI Symbol;Acc:MGI:96671]	106	56	85	63	51	56	34	42	122	54	90	69	58	38	39	42	63.87	84	44	0.528	-0.921	0.00922748	0.130742	0.1019	0.1236
ENSMUSG00000031302	Nlgn3	neuroligin 3 [Source:MGI Symbol;Acc:MGI:2444609]	80	74	49	73	34	46	35	46	92	71	52	80	38	31	40	46	56.32	74	39	0.528	-0.923	0.00538662	0.0979188	0.0853	0.1233
ENSMUSG00000027750	Postn	periostin osteoblast specific factor [Source:MGI Symbol;Acc:MGI:1926321]	11439	12422	18509	12736	7867	8640	6062	9261	13121	11969	19588	13929	8887	5861	6935	9282	11196.6	14652	7741	0.528	-0.92	9.39976e-06	0.00199584	0.0407	0.0368
ENSMUSG00000022456	Septin3	septin 3 [Source:MGI Symbol;Acc:MGI:1345148]	101	63	63	87	65	81	17	30	116	61	67	95	73	55	19	30	64.53	85	44	0.528	-0.92	0.0255756	0.215616	0.1448	0.1236
ENSMUSG00000014164	Klhl3	kelch-like 3 [Source:MGI Symbol;Acc:MGI:2445185]	238	104	64	86	71	104	59	64	273	100	68	94	80	71	68	64	102.18	134	71	0.529	-0.919	0.0242345	0.210278	0.1471	0.1168
ENSMUSG00000037071	Scd1	stearoyl-Coenzyme A desaturase 1 [Source:MGI Symbol;Acc:MGI:98239]	995	725	1386	646	519	889	363	516	1141	699	1467	707	586	603	415	517	766.88	1004	530	0.529	-0.918	0.000164995	0.0142943	0.0548	0.0373
ENSMUSG00000060044	Tmem26	transmembrane protein 26 [Source:MGI Symbol;Acc:MGI:2143537]	28	33	49	29	20	24	18	19	32	32	52	32	23	16	21	19	28.25	37	20	0.529	-0.918	0.00825711	0.122787	0.0775	0.1128
ENSMUSG00000025375	Aatk	apoptosis-associated tyrosine kinase [Source:MGI Symbol;Acc:MGI:1197518]	2052	1451	1061	1326	998	1261	548	737	2354	1398	1123	1450	1127	855	627	739	1209.18	1581	837	0.53	-0.917	0.000102086	0.0109158	0.0518	0.0334
ENSMUSG00000050700	Emilin3	elastin microfibril interfacer 3 [Source:MGI Symbol;Acc:MGI:2389142]	336	228	268	189	143	197	121	148	385	220	284	207	162	134	138	148	209.67	274	146	0.531	-0.912	0.000880402	0.0379287	0.0661	0.0828
ENSMUSG00000013584	Aldh1a2	aldehyde dehydrogenase family 1 subfamily A2 [Source:MGI Symbol;Acc:MGI:107928]	98	102	124	78	64	55	44	68	112	98	131	85	72	37	50	68	81.92	106	57	0.532	-0.911	0.00678715	0.110369	0.0942	0.1217
ENSMUSG00000048402	Gli2	GLI-Kruppel family member GLI2 [Source:MGI Symbol;Acc:MGI:95728]	401	256	290	277	167	281	117	185	460	247	307	303	189	191	134	185	251.88	329	175	0.532	-0.911	0.00054324	0.0279383	0.0615	0.073
ENSMUSG00000046275	Trarg1	trafficking regulator of GLUT4 (SLC2A4) 1 [Source:MGI Symbol;Acc:MGI:3029307]	71	51	182	92	81	103	31	28	81	49	193	101	92	70	35	28	81.09	106	56	0.532	-0.91	0.0462621	0.286021	0.1849	0.1218
ENSMUSG00000036377	Cracd	capping protein inhibiting regulator of actin [Source:MGI Symbol;Acc:MGI:2444817]	1777	1034	568	935	707	993	574	351	2038	996	601	1023	799	674	657	352	892.4	1164	620	0.533	-0.909	0.00384947	0.0827997	0.0923	0.0356
ENSMUSG00000015224	Cyp2j9	cytochrome P450 family 2 subfamily j polypeptide 9 [Source:MGI Symbol;Acc:MGI:1921769]	136	106	72	121	85	98	40	40	156	102	76	132	96	66	46	40	89.38	116	62	0.533	-0.908	0.0132846	0.157915	0.1155	0.1201
ENSMUSG00000043794	D830025C05Rik	RIKEN cDNA D830025C05 gene [Source:MGI Symbol;Acc:MGI:3698180]	97	73	32	89	57	57	33	26	111	70	34	97	64	39	38	26	59.96	78	42	0.533	-0.907	0.0269717	0.220637	0.1417	0.1235
ENSMUSG00000045404	Kcnk13	potassium channel subfamily K member 13 [Source:MGI Symbol;Acc:MGI:2384976]	93	106	180	114	47	77	53	113	107	102	190	125	53	52	61	113	100.4	131	70	0.533	-0.908	0.0114968	0.145551	0.1118	0.1173
ENSMUSG00000050335	Lgals3	lectin galactose binding soluble 3 [Source:MGI Symbol;Acc:MGI:96778]	591	576	147	419	268	331	304	110	678	555	156	458	303	225	348	110	354.01	462	246	0.533	-0.907	0.0188755	0.187836	0.1381	0.0569
ENSMUSG00000026251	Chrnd	cholinergic receptor nicotinic delta polypeptide [Source:MGI Symbol;Acc:MGI:87893]	1160	688	702	815	468	683	418	467	1331	663	743	891	529	463	478	468	695.76	907	484	0.534	-0.904	3.93799e-05	0.00568256	0.0442	0.0386
ENSMUSG00000042662	Dusp15	dual specificity phosphatase-like 15 [Source:MGI Symbol;Acc:MGI:1934928]	384	247	266	304	207	233	120	160	440	238	282	332	234	158	137	160	247.75	323	172	0.534	-0.906	0.000916178	0.0391297	0.0664	0.0739
ENSMUSG00000048582	Gja3	gap junction protein alpha 3 [Source:MGI Symbol;Acc:MGI:95714]	107	196	148	110	60	116	73	84	123	189	157	120	68	79	84	84	112.84	147	79	0.534	-0.905	0.00293187	0.0730445	0.0784	0.1134
ENSMUSG00000102062	Gm29246	predicted gene 29246 [Source:MGI Symbol;Acc:MGI:5579952]	40	45	25	28	12	33	15	24	46	43	26	31	14	22	17	24	27.94	36	19	0.534	-0.904	0.0112362	0.143755	0.0842	0.1127
ENSMUSG00000038168	P3h2	prolyl 3-hydroxylase 2 [Source:MGI Symbol;Acc:MGI:2146663]	481	357	298	351	209	287	157	241	552	344	315	384	236	195	180	242	305.87	399	213	0.534	-0.904	0.000195027	0.0155058	0.0522	0.0634
ENSMUSG00000003282	Plag1	pleiomorphic adenoma gene 1 [Source:MGI Symbol;Acc:MGI:1891916]	78	48	39	74	47	45	29	21	89	46	41	81	53	31	33	21	49.47	64	34	0.534	-0.906	0.0197325	0.190816	0.1215	0.1223
ENSMUSG00000037656	Slc20a2	solute carrier family 20 member 2 [Source:MGI Symbol;Acc:MGI:97851]	12777	11072	6106	10279	5621	10956	4110	4486	14656	10669	6462	11242	6350	7433	4702	4496	8251.12	10757	5745	0.534	-0.905	0.000119147	0.0120468	0.0521	0.034
ENSMUSG00000102692	Dchs2	dachsous cadherin related 2 [Source:MGI Symbol;Acc:MGI:2685263]	108	70	83	66	47	87	22	49	124	67	88	72	53	59	25	49	67.22	88	46	0.535	-0.903	0.0124088	0.15167	0.1082	0.1235
ENSMUSG00000073209	Klf14	Kruppel-like transcription factor 14 [Source:MGI Symbol;Acc:MGI:3577024]	108	115	131	128	51	74	73	84	124	111	139	140	58	50	84	84	98.6	128	69	0.535	-0.902	0.00414515	0.0866517	0.0828	0.1178
ENSMUSG00000021390	Ogn	osteoglycin [Source:MGI Symbol;Acc:MGI:109278]	4075	3140	4270	3514	2663	2880	1458	1965	4674	3026	4519	3843	3008	1954	1668	1969	3082.68	4016	2150	0.535	-0.901	8.04745e-06	0.00177777	0.0382	0.0307
ENSMUSG00000031673	Cdh11	cadherin 11 [Source:MGI Symbol;Acc:MGI:99217]	391	283	442	339	179	248	179	261	449	273	468	371	202	168	205	262	299.57	390	209	0.536	-0.899	0.000257572	0.0186395	0.0537	0.0643
ENSMUSG00000020926	Adam11	a disintegrin and metallopeptidase domain 11 [Source:MGI Symbol;Acc:MGI:1098667]	208	201	222	143	120	157	92	95	239	194	235	156	136	107	105	95	158.27	206	111	0.537	-0.897	0.00155125	0.0526639	0.0693	0.098
ENSMUSG00000020251	Glt8d2	glycosyltransferase 8 domain containing 2 [Source:MGI Symbol;Acc:MGI:1922032]	142	122	201	151	106	116	61	85	163	118	213	165	120	79	70	85	126.46	165	88	0.537	-0.898	0.00443496	0.0895609	0.0859	0.1089
ENSMUSG00000082536	Gm13456	predicted gene 13456 [Source:MGI Symbol;Acc:MGI:3651389]	113	92	77	114	63	88	38	53	130	89	81	125	71	60	43	53	81.49	106	57	0.537	-0.896	0.00638729	0.107795	0.0894	0.1218
ENSMUSG00000022947	Cbr3	carbonyl reductase 3 [Source:MGI Symbol;Acc:MGI:1309992]	126	103	135	104	66	117	39	69	145	99	143	114	75	79	45	69	96.01	125	67	0.538	-0.895	0.00497931	0.0945179	0.0854	0.1184
ENSMUSG00000104528	Gm43314	predicted gene 43314 [Source:MGI Symbol;Acc:MGI:5663451]	36	27	8	31	19	22	8	13	41	26	8	34	21	15	9	13	21.03	27	14	0.538	-0.895	0.042699	0.273779	0.1363	0.1066
ENSMUSG00000063415	Cyp26b1	cytochrome P450 family 26 subfamily b polypeptide 1 [Source:MGI Symbol;Acc:MGI:2176159]	394	222	225	232	135	199	142	174	452	214	238	254	153	135	162	174	222.76	290	156	0.539	-0.891	0.00179071	0.0562448	0.0722	0.0796
ENSMUSG00000001986	Gria3	glutamate receptor ionotropic AMPA3 (alpha 3) [Source:MGI Symbol;Acc:MGI:95810]	128	99	140	108	64	83	58	79	147	95	148	118	72	56	66	79	97.83	127	68	0.539	-0.892	0.00409571	0.0858598	0.0807	0.118
ENSMUSG00000020331	Hcn2	hyperpolarization-activated cyclic nucleotide-gated K+ 2 [Source:MGI Symbol;Acc:MGI:1298210]	59	40	43	50	22	29	17	47	68	39	46	55	25	20	19	47	39.69	52	28	0.539	-0.892	0.0183814	0.18591	0.1094	0.1193
ENSMUSG00000041272	Tox	thymocyte selection-associated high mobility group box [Source:MGI Symbol;Acc:MGI:2181659]	106	51	29	76	37	73	35	21	122	49	31	83	42	50	40	21	54.62	71	38	0.539	-0.891	0.0386293	0.261065	0.1572	0.1232
ENSMUSG00000016327	Atp1b4	ATPase (Na+)/K+ transporting beta 4 polypeptide [Source:MGI Symbol;Acc:MGI:1915071]	14794	27188	36347	27020	9437	16974	14343	21452	16970	26197	38465	29551	10661	11515	16409	21500	21408.5	27796	15021	0.54	-0.888	0.000959042	0.0398283	0.0683	0.0451
ENSMUSG00000000303	Cdh1	cadherin 1 [Source:MGI Symbol;Acc:MGI:88354]	76	60	86	82	39	70	29	50	87	58	91	90	44	47	33	50	62.56	82	44	0.54	-0.889	0.00640467	0.107795	0.0842	0.1236
ENSMUSG00000099924	Gm28320	predicted gene 28320 [Source:MGI Symbol;Acc:MGI:5579026]	41	107	48	47	57	29	27	23	47	103	51	51	64	20	31	23	48.79	63	34	0.541	-0.885	0.0375118	0.258265	0.15	0.1222
ENSMUSG00000033192	Lpcat2	lysophosphatidylcholine acyltransferase 2 [Source:MGI Symbol;Acc:MGI:3606214]	105	100	92	94	70	79	48	38	120	96	97	103	79	54	55	38	80.33	104	56	0.541	-0.887	0.00684774	0.110628	0.0889	0.122
ENSMUSG00000025478	Dpysl4	dihydropyrimidinase-like 4 [Source:MGI Symbol;Acc:MGI:1349764]	62	57	53	36	37	38	17	33	71	55	56	39	42	26	19	33	42.7	55	30	0.542	-0.884	0.0122093	0.150221	0.0935	0.1205
ENSMUSG00000059327	Eda	ectodysplasin-A [Source:MGI Symbol;Acc:MGI:1195272]	900	729	882	910	450	745	393	520	1032	702	933	995	508	505	450	521	706	916	496	0.542	-0.883	1.7321e-06	0.000771258	0.0308	0.0384
ENSMUSG00000026443	Lrrn2	leucine rich repeat protein 2 neuronal [Source:MGI Symbol;Acc:MGI:106037]	110	83	114	86	59	80	32	70	126	80	121	94	67	54	37	70	81.07	105	57	0.542	-0.883	0.00853431	0.12448	0.0939	0.1218
ENSMUSG00000021069	Pygl	liver glycogen phosphorylase [Source:MGI Symbol;Acc:MGI:97829]	311	241	296	271	148	238	135	166	357	232	313	296	167	161	154	166	231.01	300	162	0.542	-0.883	0.000314382	0.020511	0.0522	0.0776
ENSMUSG00000015850	Adamtsl4	ADAMTS-like 4 [Source:MGI Symbol;Acc:MGI:2389008]	3374	2469	1089	2285	2014	2182	764	749	3870	2379	1152	2499	2275	1480	874	751	1910.12	2475	1345	0.543	-0.88	0.00984684	0.133413	0.1094	0.0316
ENSMUSG00000025064	Col17a1	collagen type XVII alpha 1 [Source:MGI Symbol;Acc:MGI:88450]	358	122	113	219	150	185	99	73	411	118	120	240	169	126	113	73	171.09	222	120	0.543	-0.881	0.0282988	0.225369	0.1466	0.094
ENSMUSG00000030087	Klf15	Kruppel-like transcription factor 15 [Source:MGI Symbol;Acc:MGI:1929988]	2830	1784	938	1719	1617	1820	627	484	3246	1719	993	1880	1827	1235	717	485	1512.71	1960	1066	0.544	-0.878	0.0145148	0.164808	0.1215	0.0324
ENSMUSG00000025432	Avil	advillin [Source:MGI Symbol;Acc:MGI:1333798]	399	329	167	409	253	317	150	89	458	317	177	447	286	215	172	89	270.05	350	190	0.545	-0.876	0.0124243	0.151702	0.1124	0.0694
ENSMUSG00000040867	Begain	brain-enriched guanylate kinase-associated [Source:MGI Symbol;Acc:MGI:3044626]	168	137	117	117	75	104	76	72	193	132	124	128	85	71	87	72	111.36	144	79	0.545	-0.876	0.00400801	0.0846728	0.0782	0.114
ENSMUSG00000003934	Efnb3	ephrin B3 [Source:MGI Symbol;Acc:MGI:109196]	108	80	141	86	76	75	39	61	124	77	149	94	86	51	45	61	85.84	111	61	0.545	-0.875	0.0117329	0.147058	0.1018	0.1209
ENSMUSG00000041695	Kcnj2	potassium inwardly-rectifying channel subfamily J member 2 [Source:MGI Symbol;Acc:MGI:104744]	3339	5251	6007	4972	2217	4551	2275	3060	3830	5060	6357	5438	2504	3087	2603	3067	3993.25	5171	2815	0.545	-0.877	8.17176e-07	0.00050607	0.0297	0.0307
ENSMUSG00000020393	Kremen1	kringle containing transmembrane protein 1 [Source:MGI Symbol;Acc:MGI:1933988]	8900	7365	5789	6504	3718	7758	3119	3612	10209	7097	6126	7113	4200	5263	3568	3620	5899.59	7636	4163	0.545	-0.875	6.53034e-06	0.00152973	0.0355	0.0319
ENSMUSG00000036634	Mag	myelin-associated glycoprotein [Source:MGI Symbol;Acc:MGI:96912]	237	159	210	209	131	181	79	115	272	153	222	229	148	123	90	115	169.04	219	119	0.545	-0.876	0.0025236	0.0667407	0.0735	0.0946
ENSMUSG00000021268	Meg3	maternally expressed 3 [Source:MGI Symbol;Acc:MGI:1202886]	130046	144422	151977	111133	65733	63127	82214	99607	149173	139159	160834	121542	74257	42826	94059	99829	110210	142677	77743	0.545	-0.876	0.00173206	0.0554771	0.074	0.0745
ENSMUSG00000046337	Fam178b	family with sequence similarity 178 member B [Source:MGI Symbol;Acc:MGI:3026913]	55	40	42	54	33	42	18	25	63	39	44	59	37	28	21	25	39.57	51	28	0.546	-0.874	0.0107368	0.140724	0.0851	0.1193
ENSMUSG00000034614	Pik3ip1	phosphoinositide-3-kinase interacting protein 1 [Source:MGI Symbol;Acc:MGI:1917016]	2365	1949	1109	1867	1349	1805	730	673	2713	1878	1174	2042	1524	1225	835	674	1508.05	1952	1064	0.546	-0.874	0.00088838	0.0381618	0.0648	0.0324
ENSMUSG00000020838	Slc6a4	solute carrier family 6 (neurotransmitter transporter serotonin) member 4 [Source:MGI Symbol;Acc:MGI:96285]	46	23	35	48	27	36	14	18	53	22	37	52	31	24	16	18	31.68	41	22	0.546	-0.874	0.0220314	0.20064	0.1057	0.1152
ENSMUSG00000052934	Fbxo31	F-box protein 31 [Source:MGI Symbol;Acc:MGI:1354708]	11582	6251	3398	5888	4272	7520	2787	2940	13285	6023	3596	6440	4826	5102	3189	2947	5675.85	7336	4016	0.547	-0.869	0.00483905	0.0928036	0.0899	0.0317
ENSMUSG00000073130	Gm1141	predicted gene 1141 [Source:MGI Symbol;Acc:MGI:2685987]	55	44	41	39	26	30	23	29	63	42	43	43	29	20	26	29	37.08	48	26	0.547	-0.871	0.00914364	0.129925	0.0776	0.1182
ENSMUSG00000099143	None	None	1646	819	698	765	369	927	479	727	1888	789	739	837	417	629	548	729	821.87	1063	581	0.547	-0.872	0.00197899	0.0589856	0.0739	0.0365
ENSMUSG00000022696	Sidt1	SID1 transmembrane family member 1 [Source:MGI Symbol;Acc:MGI:2443155]	48	66	34	45	43	35	20	17	55	64	36	49	49	24	23	17	39.51	51	28	0.547	-0.869	0.0224756	0.20259	0.1112	0.1193
ENSMUSG00000019997	Ccn2	cellular communication network factor 2 [Source:MGI Symbol;Acc:MGI:95537]	3518	1345	2404	2273	1396	2289	1129	1253	4035	1296	2544	2486	1577	1553	1292	1256	2004.84	2590	1420	0.548	-0.868	0.000573081	0.0286184	0.0595	0.0314
ENSMUSG00000027015	Cybrd1	cytochrome b reductase 1 [Source:MGI Symbol;Acc:MGI:2654575]	201	104	173	128	62	120	85	109	231	100	183	140	70	81	97	109	126.47	164	89	0.548	-0.867	0.00882785	0.127688	0.0956	0.1089
ENSMUSG00000041351	Rap1gap	Rap1 GTPase-activating protein [Source:MGI Symbol;Acc:MGI:109338]	367	289	377	300	214	291	114	211	421	278	399	328	242	197	130	211	275.95	356	195	0.548	-0.867	0.000671708	0.0319987	0.0578	0.0683
ENSMUSG00000034135	Sik3	SIK family kinase 3 [Source:MGI Symbol;Acc:MGI:2446296]	5851	3900	2483	3495	2228	4058	1804	1938	6712	3758	2628	3822	2517	2753	2064	1942	3274.45	4230	2319	0.548	-0.867	0.000252861	0.0186395	0.0528	0.0306
ENSMUSG00000026679	Enkur	enkurin TRPC channel interacting protein [Source:MGI Symbol;Acc:MGI:1918483]	221	260	205	192	125	144	110	147	254	251	217	210	141	98	126	147	180.38	233	128	0.549	-0.865	0.00130567	0.0480308	0.0628	0.091
ENSMUSG00000033581	Igf2bp2	insulin-like growth factor 2 mRNA binding protein 2 [Source:MGI Symbol;Acc:MGI:1890358]	1472	838	537	793	495	736	542	478	1688	807	568	867	559	499	620	479	761.15	982	539	0.549	-0.866	0.00131908	0.0480308	0.0674	0.0374
ENSMUSG00000042453	Reln	reelin [Source:MGI Symbol;Acc:MGI:103022]	519	392	585	646	289	537	183	359	595	378	619	707	326	364	209	360	444.82	575	315	0.549	-0.865	0.000329755	0.0211257	0.0526	0.0486
ENSMUSG00000038677	Scube3	signal peptide CUB domain EGF-like 3 [Source:MGI Symbol;Acc:MGI:3045253]	76	44	60	57	46	44	25	30	87	42	63	62	52	30	29	30	49.49	64	35	0.549	-0.864	0.0153693	0.169965	0.0992	0.1223
ENSMUSG00000027322	Siglec1	sialic acid binding Ig-like lectin 1 sialoadhesin [Source:MGI Symbol;Acc:MGI:99668]	38	43	41	28	24	36	6	28	44	41	43	31	27	24	7	28	30.69	40	22	0.549	-0.864	0.0252084	0.213959	0.1085	0.1147
ENSMUSG00000023349	Clec4n	C-type lectin domain family 4 member n [Source:MGI Symbol;Acc:MGI:1861231]	45	55	78	57	25	48	19	54	52	53	83	62	28	33	22	54	48.27	62	34	0.55	-0.862	0.0167444	0.176255	0.1018	0.1221
ENSMUSG00000090248	Gm14027	predicted gene 14027 [Source:MGI Symbol;Acc:MGI:3757578]	49	54	23	47	21	40	29	17	56	52	24	51	24	27	33	17	35.63	46	25	0.551	-0.861	0.0203693	0.193946	0.1018	0.1175
ENSMUSG00000061068	Mcpt4	mast cell protease 4 [Source:MGI Symbol;Acc:MGI:96940]	152	159	190	217	102	151	63	132	174	153	201	237	115	102	72	132	148.5	191	105	0.552	-0.858	0.00422946	0.0874303	0.0782	0.1013
ENSMUSG00000062542	Syt9	synaptotagmin IX [Source:MGI Symbol;Acc:MGI:1926373]	41	20	43	29	11	25	16	31	47	19	46	32	12	17	18	31	27.79	36	20	0.552	-0.856	0.0313159	0.235553	0.1131	0.1125
ENSMUSG00000027298	Tyro3	TYRO3 protein tyrosine kinase 3 [Source:MGI Symbol;Acc:MGI:104294]	277	158	186	185	122	166	80	138	318	152	197	202	138	113	92	138	168.68	217	120	0.553	-0.854	0.00492632	0.0938421	0.0812	0.0947
ENSMUSG00000027318	Adam33	a disintegrin and metallopeptidase domain 33 [Source:MGI Symbol;Acc:MGI:1341813]	998	571	537	656	440	611	342	348	1145	550	568	717	497	415	391	349	579.04	745	413	0.554	-0.851	0.000410028	0.0237319	0.0532	0.0419
ENSMUSG00000039661	Dusp26	dual specificity phosphatase 26 (putative) [Source:MGI Symbol;Acc:MGI:1914209]	2281	1358	490	1638	957	1435	857	419	2616	1309	519	1791	1081	974	980	420	1211.25	1559	864	0.554	-0.851	0.0200373	0.192386	0.1261	0.0334
ENSMUSG00000006369	Fbln1	fibulin 1 [Source:MGI Symbol;Acc:MGI:95487]	354	232	375	268	197	272	105	202	406	224	397	293	223	185	120	202	256.15	330	182	0.554	-0.853	0.00208931	0.0604151	0.0687	0.0721
ENSMUSG00000024084	Qpct	glutaminyl-peptide cyclotransferase (glutaminyl cyclase) [Source:MGI Symbol;Acc:MGI:1917786]	1061	956	494	1132	685	892	450	266	1217	921	523	1238	774	605	515	267	757.43	975	540	0.554	-0.852	0.00481485	0.0927802	0.0851	0.0375
ENSMUSG00000050505	Pcdh20	protocadherin 20 [Source:MGI Symbol;Acc:MGI:2443376]	54	45	164	97	40	81	40	67	62	43	174	106	45	55	46	67	74.75	96	53	0.555	-0.849	0.0406842	0.267383	0.1496	0.1228
ENSMUSG00000018217	Pmp22	peripheral myelin protein 22 [Source:MGI Symbol;Acc:MGI:97631]	8445	5889	6742	7492	4586	5959	3227	4111	9687	5674	7135	8194	5181	4043	3692	4120	5965.68	7672	4259	0.555	-0.849	6.46743e-06	0.00152973	0.0334	0.0319
ENSMUSG00000036330	Slc18a1	solute carrier family 18 (vesicular monoamine) member 1 [Source:MGI Symbol;Acc:MGI:106684]	40	42	21	23	13	26	19	20	46	40	22	25	15	18	22	20	25.98	33	19	0.555	-0.849	0.020544	0.19454	0.0881	0.1111
ENSMUSG00000024190	Dusp1	dual specificity phosphatase 1 [Source:MGI Symbol;Acc:MGI:105120]	3180	5078	2649	2887	1932	3540	1273	2021	3648	4893	2803	3157	2183	2402	1456	2025	2820.93	3625	2016	0.556	-0.846	2.5615e-05	0.00418117	0.0379	0.0307
ENSMUSG00000105736	Gm42456	predicted gene 42456 [Source:MGI Symbol;Acc:MGI:5662593]	80	44	29	42	28	40	29	25	92	42	31	46	32	27	33	25	40.97	53	29	0.556	-0.847	0.0271408	0.221314	0.114	0.1198
ENSMUSG00000026077	Npas2	neuronal PAS domain protein 2 [Source:MGI Symbol;Acc:MGI:109232]	429	330	209	317	216	246	180	150	492	318	221	347	244	167	206	150	268.14	344	192	0.556	-0.846	0.00234354	0.0642657	0.0693	0.0698
ENSMUSG00000041144	Dnah7b	dynein axonemal heavy chain 7B [Source:MGI Symbol;Acc:MGI:2684953]	61	44	24	57	44	38	13	21	70	42	25	62	50	26	15	21	38.94	50	28	0.557	-0.844	0.0470925	0.287462	0.1448	0.119
ENSMUSG00000017724	Etv4	ets variant 4 [Source:MGI Symbol;Acc:MGI:99423]	621	228	166	296	193	340	146	181	712	220	176	324	218	231	167	181	278.57	358	199	0.558	-0.842	0.0191743	0.188359	0.1189	0.0679
ENSMUSG00000042784	Muc1	mucin 1 transmembrane [Source:MGI Symbol;Acc:MGI:97231]	101	26	56	59	33	47	27	47	116	25	59	65	37	32	31	47	51.48	66	37	0.558	-0.842	0.0435579	0.276667	0.1449	0.1227
ENSMUSG00000027777	Schip1	schwannomin interacting protein 1 [Source:MGI Symbol;Acc:MGI:1353557]	817	638	562	689	318	655	298	470	937	615	595	754	359	444	341	471	564.47	725	404	0.558	-0.842	5.09155e-05	0.00663821	0.0391	0.0424
ENSMUSG00000033965	Slc16a2	solute carrier family 16 (monocarboxylic acid transporters) member 2 [Source:MGI Symbol;Acc:MGI:1203732]	1586	1083	817	925	739	1084	490	510	1819	1044	865	1012	835	735	561	511	922.63	1185	660	0.558	-0.842	0.000476953	0.0260623	0.054	0.0353
ENSMUSG00000040540	Ctdsp2-ps	CTD (carboxy-terminal domain RNA polymerase II polypeptide A) small phosphatase 2 pseudogene [Source:MGI Symbol;Acc:MGI:3708545]	398	330	237	254	210	338	85	163	457	318	251	278	237	229	97	163	253.78	326	182	0.559	-0.838	0.00581659	0.102431	0.0835	0.0726
ENSMUSG00000034706	Dnai2	dynein axonemal intermediate chain 2 [Source:MGI Symbol;Acc:MGI:2685574]	116	78	48	49	53	67	35	29	133	75	51	54	60	45	40	29	60.88	78	44	0.559	-0.839	0.0316108	0.236096	0.1276	0.1236
ENSMUSG00000062312	Erbb2	erb-b2 receptor tyrosine kinase 2 [Source:MGI Symbol;Acc:MGI:95410]	1241	777	649	805	533	811	462	409	1424	749	687	880	602	550	529	410	728.78	935	523	0.559	-0.838	0.00037115	0.0226082	0.0511	0.038
ENSMUSG00000052241	None	None	50	31	22	18	19	24	11	22	57	30	23	20	21	16	13	22	25.32	32	18	0.559	-0.84	0.0377462	0.258535	0.1147	0.1105
ENSMUSG00000039153	Runx2	runt related transcription factor 2 [Source:MGI Symbol;Acc:MGI:99829]	66	48	26	64	35	57	16	25	76	46	28	70	40	39	18	25	42.63	55	30	0.559	-0.839	0.0343408	0.246454	0.1253	0.1205
ENSMUSG00000052572	Dlg2	discs large MAGUK scaffold protein 2 [Source:MGI Symbol;Acc:MGI:1344351]	47	71	68	35	25	36	37	36	54	68	72	38	28	24	42	36	45.46	58	32	0.56	-0.837	0.0158497	0.171952	0.0913	0.1214
ENSMUSG00000008855	Hdac5	histone deacetylase 5 [Source:MGI Symbol;Acc:MGI:1333784]	5783	4290	2597	3535	2515	3940	1911	2029	6634	4134	2748	3866	2841	2673	2186	2034	3389.44	4346	2434	0.56	-0.836	0.000232793	0.0175137	0.0486	0.0306
ENSMUSG00000001420	Tmem79	transmembrane protein 79 [Source:MGI Symbol;Acc:MGI:1919163]	141	192	113	149	73	199	66	57	162	185	120	163	82	135	76	57	122.42	158	88	0.56	-0.837	0.0119506	0.148389	0.0971	0.1101
ENSMUSG00000067261	Foxd3	forkhead box D3 [Source:MGI Symbol;Acc:MGI:1347473]	334	261	165	159	100	208	156	118	383	251	175	174	113	141	178	118	191.74	246	138	0.561	-0.835	0.00807498	0.121353	0.0887	0.0877
ENSMUSG00000086096	Gm12688	predicted gene 12688 [Source:MGI Symbol;Acc:MGI:3650434]	663	541	298	487	342	325	292	255	761	521	315	533	386	220	334	256	415.78	532	299	0.561	-0.834	0.00180185	0.0563808	0.0651	0.0508
ENSMUSG00000003153	Slc2a3	solute carrier family 2 (facilitated glucose transporter) member 3 [Source:MGI Symbol;Acc:MGI:95757]	122	76	100	115	45	107	62	54	140	73	106	126	51	73	71	54	86.66	111	62	0.561	-0.834	0.0114271	0.145163	0.0911	0.1207
ENSMUSG00000033767	Tmem131l	transmembrane 131 like [Source:MGI Symbol;Acc:MGI:2443399]	2747	2906	1790	2152	1433	1798	1397	1289	3151	2800	1894	2354	1619	1220	1598	1292	1990.97	2550	1432	0.561	-0.833	6.17714e-06	0.0015051	0.0316	0.0315
ENSMUSG00000063430	Wscd2	WSC domain containing 2 [Source:MGI Symbol;Acc:MGI:2445030]	49	35	42	51	23	47	26	18	56	34	44	56	26	32	30	18	36.98	48	26	0.561	-0.835	0.0158189	0.171952	0.0859	0.1182
ENSMUSG00000027375	Mal	myelin and lymphocyte protein T cell differentiation protein [Source:MGI Symbol;Acc:MGI:892970]	820	522	497	781	558	579	237	291	941	503	526	854	630	393	271	292	551.21	706	396	0.562	-0.832	0.00322701	0.0748486	0.0737	0.0429
ENSMUSG00000020902	Ntn1	netrin 1 [Source:MGI Symbol;Acc:MGI:105088]	1252	676	895	676	432	796	440	589	1436	651	947	739	488	540	503	590	736.96	943	530	0.563	-0.83	0.000369884	0.0226082	0.0501	0.0378
ENSMUSG00000048058	Ldlrad3	low density lipoprotein receptor class A domain containing 3 [Source:MGI Symbol;Acc:MGI:2138856]	2034	1140	998	1435	928	1184	708	752	2333	1098	1056	1569	1048	803	810	754	1184.05	1514	854	0.564	-0.827	0.000450969	0.0251039	0.0517	0.0335
ENSMUSG00000022490	Ppp1r1a	protein phosphatase 1 regulatory inhibitor subunit 1A [Source:MGI Symbol;Acc:MGI:1889595]	5220	1791	740	1552	1277	2034	1496	1214	5988	1726	783	1697	1443	1380	1712	1217	1993.08	2548	1438	0.564	-0.826	0.0428685	0.273979	0.1571	0.0315
ENSMUSG00000027075	Slc43a1	solute carrier family 43 member 1 [Source:MGI Symbol;Acc:MGI:1931352]	2018	1346	405	872	1109	1040	425	370	2315	1297	429	954	1253	706	486	371	976.18	1249	704	0.564	-0.827	0.0426915	0.273779	0.1567	0.0348
ENSMUSG00000036242	Armh4	armadillo-like helical domain containing 4 [Source:MGI Symbol;Acc:MGI:1914669]	1288	626	535	714	487	831	439	320	1477	603	566	781	550	564	502	321	670.57	857	484	0.565	-0.823	0.00390804	0.0834276	0.0755	0.0392
ENSMUSG00000024371	C2	complement component 2 (within H-2S) [Source:MGI Symbol;Acc:MGI:88226]	124	97	76	66	55	90	43	46	142	93	80	72	62	61	49	46	75.85	97	54	0.565	-0.825	0.0145961	0.165289	0.0947	0.1226
ENSMUSG00000028370	Pappa	pregnancy-associated plasma protein A [Source:MGI Symbol;Acc:MGI:97479]	477	181	151	269	206	295	111	103	547	174	160	294	233	200	127	103	229.83	294	166	0.565	-0.824	0.0310524	0.235236	0.1339	0.0779
ENSMUSG00000035547	Capn5	calpain 5 [Source:MGI Symbol;Acc:MGI:1100859]	442	280	252	282	245	298	121	147	507	270	267	308	277	202	138	147	264.57	338	191	0.566	-0.821	0.00549263	0.0990739	0.0789	0.0705
ENSMUSG00000074203	G430095P16Rik	RIKEN cDNA G430095P16 gene [Source:MGI Symbol;Acc:MGI:3588227]	80	45	68	70	35	41	56	30	92	43	72	77	40	28	64	30	55.64	71	40	0.566	-0.82	0.0292035	0.228689	0.1152	0.1232
ENSMUSG00000051243	Islr2	immunoglobulin superfamily containing leucine-rich repeat 2 [Source:MGI Symbol;Acc:MGI:2444277]	158	85	127	91	56	109	46	90	181	82	134	100	63	74	53	90	97.14	124	70	0.566	-0.822	0.0168008	0.176599	0.1016	0.1182
ENSMUSG00000044177	Wfikkn2	WAP follistatin/kazal immunoglobulin kunitz and netrin domain containing 2 [Source:MGI Symbol;Acc:MGI:2669209]	256	185	128	131	84	185	90	100	294	178	135	143	95	126	103	100	146.78	188	106	0.566	-0.821	0.00981829	0.133399	0.0889	0.1018
ENSMUSG00000028195	Ccn1	cellular communication network factor 1 [Source:MGI Symbol;Acc:MGI:88613]	1807	3617	1346	2033	1190	2055	1053	1275	2073	3485	1424	2223	1344	1394	1205	1278	1803.35	2301	1305	0.567	-0.818	0.00019501	0.0155058	0.0452	0.0318
ENSMUSG00000027107	Chrna1	cholinergic receptor nicotinic alpha polypeptide 1 (muscle) [Source:MGI Symbol;Acc:MGI:87885]	6203	5185	3144	3584	2518	3950	2586	2483	7115	4996	3327	3920	2845	2680	2959	2489	3791.2	4840	2743	0.567	-0.819	9.16729e-05	0.010089	0.0413	0.0307
ENSMUSG00000038776	Ephx1	epoxide hydrolase 1 microsomal [Source:MGI Symbol;Acc:MGI:95405]	1932	1782	1040	1126	1000	1316	701	725	2216	1717	1101	1231	1130	893	802	727	1227.04	1566	888	0.567	-0.819	0.000275669	0.019236	0.0472	0.0333
ENSMUSG00000020758	Itgb4	integrin beta 4 [Source:MGI Symbol;Acc:MGI:96613]	628	401	326	426	352	398	144	253	720	386	345	466	398	270	165	254	375.45	479	272	0.567	-0.82	0.00448199	0.0901431	0.0761	0.0545
ENSMUSG00000027861	Casq2	calsequestrin 2 [Source:MGI Symbol;Acc:MGI:1309469]	20003	23449	22200	15529	7568	11128	13141	17691	22945	22594	23494	16984	8549	7549	15034	17730	16860	21504	12216	0.568	-0.816	0.00141612	0.0498762	0.0619	0.0417
ENSMUSG00000029337	Fgf5	fibroblast growth factor 5 [Source:MGI Symbol;Acc:MGI:95519]	178	126	98	109	72	131	72	58	204	121	104	119	81	89	82	58	107.4	137	78	0.568	-0.816	0.0126752	0.153546	0.0921	0.1152
ENSMUSG00000029804	Herc3	hect domain and RLD 3 [Source:MGI Symbol;Acc:MGI:1921248]	3999	3312	2751	3024	1472	3294	1558	2256	4587	3191	2911	3307	1663	2235	1782	2261	2742.26	3499	1985	0.568	-0.817	5.7383e-06	0.00144557	0.0304	0.0308
ENSMUSG00000063171	Rps4l	ribosomal protein S4-like [Source:MGI Symbol;Acc:MGI:1913434]	167	136	319	204	63	116	139	193	192	131	338	223	71	79	159	193	173.2	221	126	0.568	-0.816	0.0305916	0.233051	0.1289	0.0933
ENSMUSG00000024112	Cacna1h	calcium channel voltage-dependent T type alpha 1H subunit [Source:MGI Symbol;Acc:MGI:1928842]	568	417	305	369	267	371	195	236	652	402	323	404	302	252	223	237	349.08	445	254	0.569	-0.812	0.000977715	0.0399814	0.0546	0.0575
ENSMUSG00000046167	Gldn	gliomedin [Source:MGI Symbol;Acc:MGI:2388361]	152	122	141	202	109	120	60	103	174	118	149	221	123	81	69	103	129.81	166	94	0.569	-0.815	0.0110234	0.142269	0.0894	0.1077
ENSMUSG00000078234	Klhdc7a	kelch domain containing 7A [Source:MGI Symbol;Acc:MGI:2444612]	49	110	104	48	50	83	38	28	56	106	110	52	56	56	43	28	63.64	81	46	0.569	-0.815	0.0305658	0.233051	0.1188	0.1236
ENSMUSG00000029231	Pdgfra	platelet derived growth factor receptor alpha polypeptide [Source:MGI Symbol;Acc:MGI:97530]	3578	2443	2136	2910	2146	2757	1089	1232	4104	2354	2260	3183	2424	1870	1246	1235	2334.57	2975	1694	0.569	-0.813	0.000668325	0.0319399	0.0536	0.0311
ENSMUSG00000053897	Slc39a8	solute carrier family 39 (metal ion transporter) member 8 [Source:MGI Symbol;Acc:MGI:1914797]	35	35	65	32	20	47	16	27	40	34	69	35	23	32	18	27	34.69	44	25	0.569	-0.813	0.0262585	0.218156	0.0981	0.1171
ENSMUSG00000013523	Bcas1	brain enriched myelin associated protein 1 [Source:MGI Symbol;Acc:MGI:1924210]	228	150	165	193	101	158	94	122	262	145	175	211	114	107	108	122	155.36	198	113	0.57	-0.81	0.00493108	0.0938421	0.072	0.099
ENSMUSG00000056966	Gjc3	gap junction protein gamma 3 [Source:MGI Symbol;Acc:MGI:2153041]	1013	834	594	907	652	687	329	463	1162	804	629	992	737	466	376	464	703.65	897	511	0.57	-0.812	0.000714942	0.0336272	0.0531	0.0385
ENSMUSG00000063382	Bcl9l	B cell CLL/lymphoma 9-like [Source:MGI Symbol;Acc:MGI:1933114]	3112	2882	2337	2472	1394	2794	1446	1445	3570	2777	2473	2704	1575	1895	1654	1448	2262.02	2881	1643	0.571	-0.809	9.89832e-07	0.000588475	0.0255	0.0311
ENSMUSG00000047181	Samd14	sterile alpha motif domain containing 14 [Source:MGI Symbol;Acc:MGI:2384945]	295	202	272	204	140	180	130	167	338	195	288	223	158	122	149	167	205.04	261	149	0.571	-0.809	0.00299289	0.0732492	0.0653	0.0841
ENSMUSG00000072825	Cep170b	centrosomal protein 170B [Source:MGI Symbol;Acc:MGI:2145043]	1331	1109	683	777	530	1006	512	515	1527	1069	723	850	599	682	586	516	818.88	1042	596	0.572	-0.805	0.000327048	0.0210429	0.0464	0.0365
ENSMUSG00000044548	Dact1	dishevelled-binding antagonist of beta-catenin 1 [Source:MGI Symbol;Acc:MGI:1891740]	763	716	847	727	411	708	363	501	875	690	896	795	464	480	415	502	639.83	814	465	0.572	-0.805	7.89868e-06	0.00177777	0.0292	0.04
ENSMUSG00000040752	Myh6	myosin heavy polypeptide 6 cardiac muscle alpha [Source:MGI Symbol;Acc:MGI:97255]	959	784	543	655	549	736	280	358	1100	755	575	716	620	499	320	359	618.14	786	450	0.572	-0.806	0.00113147	0.0439086	0.0565	0.0406
ENSMUSG00000069806	Cacng7	calcium channel voltage-dependent gamma subunit 7 [Source:MGI Symbol;Acc:MGI:1932374]	288	166	211	177	107	155	113	164	330	160	223	194	121	105	129	164	178.36	227	130	0.573	-0.804	0.00783288	0.119359	0.0808	0.0917
ENSMUSG00000030108	Slc6a13	solute carrier family 6 (neurotransmitter transporter GABA) member 13 [Source:MGI Symbol;Acc:MGI:95629]	231	177	267	149	85	103	121	201	265	171	283	163	96	70	138	201	173.35	220	126	0.573	-0.803	0.0216931	0.198702	0.11	0.0932
ENSMUSG00000097124	A530020G20Rik	RIKEN cDNA A530020G20 gene [Source:MGI Symbol;Acc:MGI:2442825]	193	138	122	182	160	139	43	67	221	133	129	199	181	94	49	67	134.24	170	98	0.574	-0.802	0.0387993	0.261767	0.1352	0.1062
ENSMUSG00000031714	Gab1	growth factor receptor bound protein 2-associated protein 1 [Source:MGI Symbol;Acc:MGI:108088]	2640	2178	1391	1828	1275	2243	894	943	3028	2099	1472	1999	1440	1522	1023	945	1691.01	2150	1232	0.574	-0.802	0.000289519	0.0199218	0.0458	0.032
ENSMUSG00000000782	Tcf7	transcription factor 7 T cell specific [Source:MGI Symbol;Acc:MGI:98507]	86	102	75	90	47	58	50	66	99	98	79	98	53	39	57	66	73.82	94	54	0.574	-0.801	0.0121358	0.149689	0.0827	0.1229
ENSMUSG00000002602	Axl	AXL receptor tyrosine kinase [Source:MGI Symbol;Acc:MGI:1347244]	4432	3039	3556	3247	2436	3222	1515	2139	5084	2928	3763	3551	2752	2186	1733	2144	3017.65	3832	2204	0.575	-0.798	3.63598e-05	0.00529819	0.0351	0.0307
ENSMUSG00000038545	Cul7	cullin 7 [Source:MGI Symbol;Acc:MGI:1913765]	3478	2868	2491	2704	1681	2536	1547	1706	3990	2763	2636	2957	1899	1720	1770	1710	2430.69	3086	1775	0.575	-0.798	1.34232e-06	0.000712531	0.0255	0.031
ENSMUSG00000028047	Thbs3	thrombospondin 3 [Source:MGI Symbol;Acc:MGI:98739]	3087	1758	2258	2241	1605	2083	1174	1225	3541	1694	2390	2451	1813	1413	1343	1228	1984.07	2519	1449	0.575	-0.797	0.00015168	0.0136632	0.0415	0.0315
ENSMUSG00000086266	Igf2os	insulin-like growth factor 2 opposite strand [Source:MGI Symbol;Acc:MGI:1195257]	401	259	213	241	175	251	137	165	460	250	225	264	198	170	157	165	236.08	300	172	0.576	-0.795	0.00395937	0.0839487	0.0679	0.0764
ENSMUSG00000034990	Otoa	otoancorin [Source:MGI Symbol;Acc:MGI:2149209]	26	35	52	46	28	42	8	27	30	34	55	50	32	28	9	27	33.15	42	24	0.576	-0.796	0.042375	0.272531	0.116	0.1162
ENSMUSG00000031561	Tenm3	teneurin transmembrane protein 3 [Source:MGI Symbol;Acc:MGI:1345183]	980	728	847	922	437	930	390	573	1124	701	896	1008	494	631	446	574	734.42	932	536	0.576	-0.796	7.05907e-05	0.00856464	0.0367	0.0379
ENSMUSG00000107068	Gm42742	predicted gene 42742 [Source:MGI Symbol;Acc:MGI:5662879]	45	41	39	52	31	41	22	21	52	40	41	57	35	28	25	21	37.29	48	27	0.577	-0.792	0.0175682	0.181279	0.0781	0.1183
ENSMUSG00000027947	Il6ra	interleukin 6 receptor alpha [Source:MGI Symbol;Acc:MGI:105304]	2593	1010	911	1370	1303	1736	436	547	2974	973	964	1498	1472	1178	499	548	1263.34	1602	924	0.577	-0.794	0.0313321	0.235553	0.1281	0.0332
ENSMUSG00000056427	Slit3	slit guidance ligand 3 [Source:MGI Symbol;Acc:MGI:1315202]	485	319	267	403	285	466	102	158	556	307	283	441	322	316	117	158	312.52	397	228	0.577	-0.794	0.0151227	0.168999	0.0982	0.0623
ENSMUSG00000026473	Glul	glutamate-ammonia ligase (glutamine synthetase) [Source:MGI Symbol;Acc:MGI:95739]	18342	11248	6402	11642	10736	13173	4050	3977	21040	10838	6775	12732	12128	8937	4634	3986	10133.7	12846	7421	0.578	-0.792	0.021632	0.198589	0.1126	0.0358
ENSMUSG00000020782	Llgl2	LLGL2 scribble cell polarity complex component [Source:MGI Symbol;Acc:MGI:1918843]	1678	1240	826	1086	712	1442	592	529	1925	1195	874	1188	804	978	677	530	1021.44	1296	747	0.578	-0.792	0.0011724	0.0450267	0.0555	0.0345
ENSMUSG00000043924	Ncmap	noncompact myelin associated protein [Source:MGI Symbol;Acc:MGI:2444888]	517	337	221	343	288	304	159	168	593	325	234	375	325	206	182	168	301.08	382	220	0.578	-0.792	0.00838873	0.123515	0.0822	0.0641
ENSMUSG00000020598	Nrcam	neuronal cell adhesion molecule [Source:MGI Symbol;Acc:MGI:104750]	108	73	166	128	68	74	53	107	124	70	176	140	77	50	61	107	100.6	128	74	0.578	-0.791	0.0294878	0.229193	0.1151	0.1173
ENSMUSG00000024206	Rfx2	regulatory factor X 2 (influences HLA class II expression) [Source:MGI Symbol;Acc:MGI:106583]	525	312	535	625	296	514	230	296	602	301	566	684	334	349	263	297	424.43	538	311	0.578	-0.79	0.00129324	0.0480073	0.0548	0.0501
ENSMUSG00000032724	Abtb2	ankyrin repeat and BTB (POZ) domain containing 2 [Source:MGI Symbol;Acc:MGI:2139365]	788	618	786	630	255	581	428	574	904	595	832	689	288	394	490	575	595.92	755	437	0.579	-0.789	0.000573793	0.0286184	0.0481	0.0413
ENSMUSG00000071847	Apcdd1	adenomatosis polyposis coli down-regulated 1 [Source:MGI Symbol;Acc:MGI:3513977]	243	167	178	172	115	183	87	118	279	161	188	188	130	124	100	118	161	204	118	0.579	-0.788	0.00570376	0.101284	0.0706	0.0971
ENSMUSG00000085912	Trp53cor1	tumor protein p53 pathway corepressor 1 [Source:MGI Symbol;Acc:MGI:3801771]	45	98	95	69	30	88	40	46	52	94	101	75	34	60	46	46	63.44	80	46	0.579	-0.788	0.022176	0.201159	0.0969	0.1236
ENSMUSG00000028664	Ephb2	Eph receptor B2 [Source:MGI Symbol;Acc:MGI:99611]	155	69	236	167	81	143	69	124	178	66	250	183	92	97	79	124	133.55	169	98	0.58	-0.786	0.033844	0.244668	0.1226	0.1064
ENSMUSG00000044708	Kcnj10	potassium inwardly-rectifying channel subfamily J member 10 [Source:MGI Symbol;Acc:MGI:1194504]	145	117	109	127	96	101	52	73	166	113	115	139	108	69	59	73	105.37	133	77	0.58	-0.785	0.0134448	0.158596	0.0859	0.1158
ENSMUSG00000094840	Muc3a	mucin 3A cell surface associated [Source:MGI Symbol;Acc:MGI:3588263]	276	195	86	124	100	140	128	70	317	188	91	136	113	95	146	70	144.46	183	106	0.58	-0.785	0.0394061	0.263707	0.1307	0.1027
ENSMUSG00000106978	N4bp2os	NEDD4 binding protein 2 opposite strand [Source:MGI Symbol;Acc:MGI:1921484]	341	375	207	379	219	279	194	146	391	361	219	414	247	189	222	146	273.87	346	201	0.58	-0.785	0.00318555	0.0746796	0.0634	0.0687
ENSMUSG00000035493	Tgfbi	transforming growth factor beta induced [Source:MGI Symbol;Acc:MGI:99959]	3786	2300	2567	2691	2001	2837	1156	1568	4343	2216	2717	2943	2260	1925	1323	1571	2412.23	3055	1770	0.58	-0.787	0.000267332	0.0191027	0.0438	0.031
ENSMUSG00000020122	Egfr	epidermal growth factor receptor [Source:MGI Symbol;Acc:MGI:95294]	2456	1509	996	1495	1308	1582	680	710	2817	1454	1054	1635	1478	1073	778	712	1375.09	1740	1010	0.581	-0.784	0.00477904	0.0922969	0.0726	0.0328
ENSMUSG00000022206	Npr3	natriuretic peptide receptor 3 [Source:MGI Symbol;Acc:MGI:97373]	1032	1153	717	1225	598	737	573	723	1184	1111	759	1340	676	500	656	725	868.62	1098	639	0.581	-0.783	0.000140831	0.0129208	0.0389	0.0359
ENSMUSG00000022687	Boc	biregional cell adhesion molecule-related/down-regulated by oncogenes (Cdon) binding protein [Source:MGI Symbol;Acc:MGI:2151153]	1013	549	481	483	421	542	310	389	1162	529	509	528	476	368	355	390	539.51	682	397	0.582	-0.781	0.00290729	0.0728685	0.0633	0.0434
ENSMUSG00000073650	Catip	ciliogenesis associated TTC17 interacting protein [Source:MGI Symbol;Acc:MGI:2685062]	40	42	41	25	26	35	13	23	46	40	43	27	29	24	15	23	31.02	39	23	0.582	-0.78	0.0253727	0.214564	0.083	0.1148
ENSMUSG00000034762	Glis1	GLIS family zinc finger 1 [Source:MGI Symbol;Acc:MGI:2386723]	75	75	54	43	41	39	41	34	86	72	57	47	46	26	47	34	52.03	66	38	0.582	-0.782	0.024422	0.211246	0.0946	0.1228
ENSMUSG00000097391	Mirg	miRNA containing gene [Source:MGI Symbol;Acc:MGI:3781106]	3437	3976	8081	4639	1872	2069	3493	4938	3943	3831	8552	5074	2115	1404	3996	4949	4232.83	5350	3116	0.582	-0.78	0.0190705	0.187918	0.1049	0.0308
ENSMUSG00000024526	Cidea	cell death-inducing DNA fragmentation factor alpha subunit-like effector A [Source:MGI Symbol;Acc:MGI:1270845]	406	482	571	532	348	492	310	153	466	464	604	582	393	334	355	153	418.89	529	309	0.583	-0.777	0.0028521	0.0719706	0.062	0.0505
ENSMUSG00000013921	Clip3	CAP-GLY domain containing linker protein 3 [Source:MGI Symbol;Acc:MGI:1923936]	1460	971	1051	1202	764	1026	432	881	1675	936	1112	1315	863	696	494	883	996.69	1260	734	0.583	-0.778	0.000556386	0.0285157	0.0472	0.0347
ENSMUSG00000019856	Fam184a	family with sequence similarity 184 member A [Source:MGI Symbol;Acc:MGI:1923156]	81	45	51	73	43	44	37	37	93	43	54	80	49	30	42	37	53.49	68	40	0.583	-0.779	0.0283902	0.22577	0.1003	0.123
ENSMUSG00000026828	Galnt5	polypeptide N-acetylgalactosaminyltransferase 5 [Source:MGI Symbol;Acc:MGI:2179403]	116	70	103	91	64	94	37	59	133	67	109	100	72	64	42	59	80.82	102	59	0.583	-0.779	0.020998	0.196532	0.0955	0.1219
ENSMUSG00000003283	Hck	hemopoietic cell kinase [Source:MGI Symbol;Acc:MGI:96052]	63	47	69	28	29	45	21	41	72	45	73	31	33	31	24	41	43.7	55	32	0.583	-0.78	0.0346178	0.247369	0.106	0.1209
ENSMUSG00000075478	Slitrk1	SLIT and NTRK-like family member 1 [Source:MGI Symbol;Acc:MGI:2679446]	45	73	79	62	32	50	39	45	52	70	84	68	36	34	45	45	54.14	68	40	0.583	-0.779	0.0155077	0.170861	0.0794	0.1231
ENSMUSG00000084950	Gm5577	predicted gene 5577 [Source:MGI Symbol;Acc:MGI:3648213]	34	33	31	27	15	30	22	15	39	32	33	30	17	20	25	15	26.33	34	19	0.584	-0.776	0.0221826	0.201159	0.0707	0.1114
[truncated: 2,090 more rows]

## Sheet: DEG (adjusted p-value <0.05)
Complete RNA-seq quantification in quadriceps of delta 7 mice (HALO-treated vs VHL) worksheets: (1) genome-wide expression matrix, (2) differentially expressed genes (DEG) (unadjusted p<0.05), and (3) DEG after multiple testing correction (FDR<0.05).
[truncated: 429 more rows]
